# Supplementary material for: Genetic diversity and population structure analysis of Forsythia ovata, a Korean endemic, based on genotyping-by-sequencing
Source: PLoS One. 2025 Feb 13;20(2):e0317278. doi: 10.1371/journal.pone.0317278 (PMC11825039; doi:10.1371/journal.pone.0317278)
Supplement: S1 File — (XLSX) [file pone.0317278.s003.xlsx]

## Sheet: S1 File.vcf
##fileformat=VCFv4.2
##INFO=<ID=CNV,Number=1,Type=Integer,Description="Number of samples with CNVs around this variant">
##INFO=<ID=TA,Number=1,Type=String,Description="Variant annotation based on a gene model">
##INFO=<ID=TID,Number=1,Type=String,Description="Id of the transcript related to the variant annotation">
##INFO=<ID=TGN,Number=1,Type=String,Description="Name of the gene related to the variant annotation">
##INFO=<ID=TCO,Number=1,Type=Float,Description="One based codon position of the start of the variant. The decimal is the codon position">
##INFO=<ID=TACH,Number=1,Type=String,Description="Description of the aminoacid change produced by a non-synonymous mutation. String encoded as reference aminoacid, position and mutated aminoacid">
##INFO=<ID=NS,Number=1,Type=Integer,Description="Number of samples genotyped">
##INFO=<ID=MAF,Number=1,Type=Float,Description="Minor allele frequency">
##INFO=<ID=OH,Number=1,Type=Float,Description="Observed heterozygosity">
##INFO=<ID=AN,Number=1,Type=Integer,Description="Number of alleles in called genotypes">
##INFO=<ID=AFS,Number=R,Type=Integer,Description="Allele counts over the population for all alleles, including the reference">
##INFO=<ID=TYPE,Number=1,Type=String,Description="Type of variant">
##INFO=<ID=FS,Number=1,Type=Float,Description="Phred-scaled p-value using Fisher's exact test to detect strand bias">
##FORMAT=<ID=GT,Number=1,Type=String,Description="Genotype">
##FORMAT=<ID=PL,Number=G,Type=Integer,Description="Phred-scaled genotype likelihoods rounded to the closest integer">
##FORMAT=<ID=GQ,Number=1,Type=Integer,Description="Genotype quality">
##FORMAT=<ID=DP,Number=1,Type=Integer,Description="Read depth">
##FORMAT=<ID=ADP,Number=R,Type=Integer,Description="Counts for observed alleles, including the reference allele">
##FORMAT=<ID=BSDP,Number=4,Type=Integer,Description="Number of base calls (depth) for the 4 nucleotides in called SNVs sorted as A,C,G,T">
##FORMAT=<ID=ACN,Number=R,Type=Integer,Description="Predicted copy number of each allele taking into account the prediction of number of copies of the region surrounding the variant">
#CHROM	POS	ID	REF	ALT	QUAL	FILTER	INFO	FORMAT	FO_GN_1	FO_GN_2	FO_GN_3	FO_GN_4	FO_GN_5	FO_GN_6	FO_GN_7	FO_GN_8	FO_GN_9	FO_GN_10	FO_GN_11	FO_BS_1	FO_BS_2	FO_BS_3	FO_BS_4	FO_BS_5	FO_BS_6	FO_BS_7	FO_GG_1	FO_GG_2	FO_GG_3	FO_GG_4	FO_GG_5	FO_GG_6	FO_GG_7	FO_DM_1	FO_DM_2	FO_DM_3	FO_DM_4	FO_DM_5	FO_DM_6	FO_DM_7	FO_DM_8	FO_DM_9	FO_DM_10	FO_DM_11	FO_DM_12	FO_WH_1	FO_WH_2	FO_WH_3	FO_WH_4
9	77	.	T	G	255	.	NS=95;AN=2;AFS=167,23;OH=0.18;MAF=0.12	GT:PL:GQ:DP:BSDP:ACN	0/0:1,266,2985:99:88:0,0,0,88:2,0	0/0:0,217,2472:99:72:0,0,0,72:2,0	0/0:0,121,1356:99:40:0,0,0,40:2,0	0/0:0,42,481:69:14:0,0,0,14:2,0	0/0:0,145,1646:99:48:0,0,0,48:2,0	0/0:0,157,1793:99:52:0,0,0,52:2,0	0/0:67,165,1447:99:44:0,1,1,42:2,0	0/0:0,36,417:63:12:0,0,0,12:2,0	0/0:0,66,765:93:22:0,0,0,22:2,0	0/1:139,66,623:41:22:0,0,4,18:1,1	0/0:0,36,414:63:12:0,0,0,12:2,0	0/0:17,187,2103:99:62:0,0,1,61:2,0	0/0:0,133,1497:99:44:0,0,0,44:2,0	0/0:0,102,1173:99:34:0,0,0,34:2,0	0/1:835,115,478:99:38:0,0,24,14:1,1	0/0:0,217,2480:99:72:0,0,0,72:2,0	0/0:17,153,1539:99:46:0,1,0,45:2,0	0/0:0,133,1512:99:44:0,0,0,44:2,0	0/1:209,54,417:99:18:0,0,6,12:1,1	0/1:965,151,757:99:50:0,0,28,22:1,1	0/0:0,72,832:99:24:0,0,0,24:2,0	0/0:1,193,2189:99:64:0,0,0,64:2,0	0/0:0,175,1991:99:58:0,0,0,58:2,0	0/0:17,134,1344:99:40:1,0,0,39:2,0	0/0:1,319,3653:99:106:0,0,0,106:2,0	0/1:770,151,896:99:50:0,0,24,26:1,1	0/0:1,133,1495:99:44:0,0,0,44:2,0	0/0:1,127,1422:99:42:0,0,0,42:2,0	0/0:0,217,2469:99:72:0,0,0,72:2,0	0/1:612,90,411:99:30:0,0,18,12:1,1	0/1:139,96,954:11:32:0,0,4,28:1,1	0/0:0,139,1578:99:46:0,0,0,46:2,0	0/0:1,163,1840:99:54:0,0,0,54:2,0	0/1:826,157,965:99:52:0,0,24,28:1,1	0/0:0,60,692:87:20:0,0,0,20:2,0	0/1:608,127,815:99:42:0,0,18,24:1,1	0/0:0,60,686:87:20:0,0,0,20:2,0	0/0:0,115,1307:99:38:0,0,0,38:2,0	0/0:0,97,1089:99:32:0,0,0,32:2,0	0/0:0,60,686:87:20:0,0,0,20:2,0	0/0:1,145,1624:99:48:0,0,0,48:2,0
33	64	.	G	A	255	.	NS=94;AN=2;AFS=178,10;OH=0.11;MAF=0.05	GT:PL:GQ:DP:BSDP:ACN	0/1:1164,205,1183:99:68:34,0,34,0:1,1	0/0:1,284,3207:99:94:0,0,94,0:2,0	0/0:0,48,556:75:16:0,0,16,0:2,0	0/0:0,60,695:87:20:0,0,20,0:2,0	0/0:0,187,2150:99:62:0,0,62,0:2,0	0/1:348,108,904:99:36:10,0,26,0:1,1	0/0:0,42,487:69:14:0,0,14,0:2,0	0/0:0,12,139:39:4:0,0,4,0:2,0	0/0:0,36,417:63:12:0,0,12,0:2,0	0/0:0,54,626:81:18:0,0,18,0:2,0	0/0:0,54,626:81:18:0,0,18,0:2,0	0/0:0,133,1530:99:44:0,0,44,0:2,0	0/0:0,91,1025:99:30:0,0,30,0:2,0	0/0:0,115,1321:99:38:0,0,38,0:2,0	0/0:0,145,1669:99:48:0,0,48,0:2,0	0/0:1,199,2269:99:66:0,0,66,0:2,0	0/0:0,127,1460:99:42:0,0,42,0:2,0	0/0:0,127,1434:99:42:0,0,42,0:2,0	0/0:0,78,904:99:26:0,0,26,0:2,0	0/0:1,175,1993:99:58:0,0,58,0:2,0	0/1:1077,223,1458:99:74:32,0,42,0:1,1	0/0:1,277,3178:99:92:0,0,92,0:2,0	0/0:0,277,3190:99:92:0,0,92,0:2,0	0/0:0,175,2006:99:58:0,0,58,0:2,0	0/0:1,368,4209:99:122:0,0,122,0:2,0	0/0:0,121,1370:99:40:0,0,40,0:2,0	0/0:0,139,1593:99:46:0,0,46,0:2,0	0/0:1,223,2537:99:74:0,0,74,0:2,0	0/1:1326,193,836:99:64:40,0,24,0:1,1	0/0:0,96,1113:99:32:0,0,32,0:2,0	0/0:0,109,1231:99:36:0,0,36,0:2,0	0/0:0,121,1388:99:40:0,0,40,0:2,0	0/0:0,181,2086:99:60:0,0,60,0:2,0	0/0:0,169,1944:99:56:0,0,56,0:2,0	0/0:0,12,139:39:4:0,0,4,0:2,0	0/0:32,119,1029:90:30:0,1,29,0:2,0	0/0:17,146,1512:99:44:0,1,43,0:2,0	0/0:0,115,1313:99:38:0,0,38,0:2,0	0/0:1,79,860:99:26:0,0,26,0:2,0	0/0:0,48,548:75:16:0,0,16,0:2,0	0/0:0,133,1530:99:44:0,0,44,0:2,0
33	76	.	A	T	255	.	NS=94;AN=2;AFS=172,16;OH=0.15;MAF=0.09	GT:PL:GQ:DP:BSDP:ACN	0/0:17,205,2313:99:68:67,0,0,1:2,0	0/0:17,283,3228:99:94:93,0,0,1:2,0	0/0:0,48,553:75:16:16,0,0,0:2,0	0/0:0,60,695:87:20:20,0,0,0:2,0	0/0:0,187,2153:99:62:62,0,0,0:2,0	0/0:0,108,1252:99:36:36,0,0,0:2,0	0/1:209,42,278:99:14:8,0,0,6:1,1	0/0:0,12,139:39:4:4,0,0,0:2,0	0/1:139,36,278:71:12:8,0,0,4:1,1	0/0:0,54,626:81:18:18,0,0,0:2,0	0/1:209,54,414:99:18:12,0,0,6:1,1	0/0:0,133,1530:99:44:44,0,0,0:2,0	0/0:0,90,1043:99:30:30,0,0,0:2,0	0/0:0,115,1313:99:38:38,0,0,0:2,0	0/0:0,145,1661:99:48:48,0,0,0:2,0	0/0:0,199,2295:99:66:66,0,0,0:2,0	0/0:0,127,1460:99:42:42,0,0,0:2,0	0/0:1,127,1423:99:42:42,0,0,0:2,0	0/0:0,78,904:99:26:26,0,0,0:2,0	0/0:0,175,1995:99:58:58,0,0,0:2,0	0/1:1432,223,1113:99:74:32,0,0,42:1,1	0/0:0,277,3180:99:92:92,0,0,0:2,0	0/0:1,277,3167:99:92:92,0,0,0:2,0	0/1:1089,175,904:99:58:26,0,0,32:1,1	0/0:1,368,4231:99:122:122,0,0,0:2,0	0/1:814,121,539:99:40:16,0,0,24:1,1	0/0:0,139,1575:99:46:46,0,0,0:2,0	0/0:0,223,2562:99:74:74,0,0,0:2,0	0/0:27,217,2180:99:64:63,0,1,0:2,0	0/1:556,96,556:99:32:16,0,0,16:1,1	0/1:401,109,835:99:36:24,0,0,12:1,1	0/1:832,121,556:99:40:16,0,0,24:1,1	0/1:1113,181,974:99:60:28,0,0,32:1,1	0/0:0,169,1944:99:56:56,0,0,0:2,0	1/1:139,12,0:39:4:0,0,0,4:0,2	0/0:0,90,1032:99:30:30,0,0,0:2,0	0/1:675,133,835:99:44:24,0,0,20:1,1	0/0:0,115,1295:99:38:38,0,0,0:2,0	0/0:0,79,883:99:26:26,0,0,0:2,0	0/0:70,48,487:11:16:14,0,0,2:2,0	0/0:0,133,1530:99:44:44,0,0,0:2,0
45	55	.	C	A	255	.	NS=95;AN=2;AFS=173,17;OH=0.16;MAF=0.09	GT:PL:GQ:DP:BSDP:ACN	0/1:1607,296,1729:99:98:48,50,0,0:1,1	0/0:0,193,2206:99:64:0,64,0,0:2,0	0/0:1,266,2979:99:88:0,88,0,0:2,0	0/0:0,109,1218:99:36:0,36,0,0:2,0	0/1:348,223,2198:93:74:10,64,0,0:1,1	0/1:835,181,1252:99:60:24,36,0,0:1,1	0/1:809,122,431:99:36:23,12,0,1:1,1	0/0:0,66,765:93:22:0,22,0,0:2,0	0/0:1,133,1496:99:44:0,44,0,0:2,0	0/1:556,72,278:99:24:16,8,0,0:1,1	0/1:391,60,279:99:20:12,8,0,0:1,1	0/0:1,169,1915:99:56:0,56,0,0:2,0	0/0:0,127,1433:99:42:0,42,0,0:2,0	0/0:1,151,1673:99:50:0,50,0,0:2,0	0/0:1,247,2809:99:82:0,82,0,0:2,0	0/0:1,271,3084:99:90:0,90,0,0:2,0	0/1:817,151,896:99:50:24,26,0,0:1,1	0/0:1,278,3149:99:92:0,92,0,0:2,0	0/0:1,127,1421:99:42:0,42,0,0:2,0	0/0:1,199,2261:99:66:0,66,0,0:2,0	0/0:0,54,626:81:18:0,18,0,0:2,0	0/1:2165,380,2180:99:126:63,63,0,0:1,1	0/0:1,398,4516:99:132:0,132,0,0:2,0	0/0:0,235,2688:99:78:0,78,0,0:2,0	0/0:1,325,3722:99:108:0,108,0,0:2,0	0/0:1,211,2402:99:70:0,70,0,0:2,0	0/0:0,127,1452:99:42:0,42,0,0:2,0	0/0:1,223,2539:99:74:0,74,0,0:2,0	0/0:1,187,2130:99:62:0,62,0,0:2,0	0/0:0,66,751:93:22:0,22,0,0:2,0	0/0:0,151,1731:99:50:0,50,0,0:2,0	0/0:1,157,1735:99:52:0,52,0,0:2,0	0/0:17,175,1939:99:58:1,57,0,0:2,0	0/0:1,296,3366:99:98:0,98,0,0:2,0	0/0:0,96,1102:99:32:0,32,0,0:2,0	0/0:0,96,1110:99:32:0,32,0,0:2,0	0/1:278,42,198:99:14:8,6,0,0:1,1	0/0:0,103,1164:99:34:0,34,0,0:2,0	0/0:0,54,618:81:18:0,18,0,0:2,0	0/0:0,66,747:93:22:0,22,0,0:2,0	0/0:0,187,2134:99:62:0,62,0,0:2,0
55	8	.	G	A	148	.	NS=94;AN=2;AFS=178,10;OH=0.11;MAF=0.05	GT:PL:GQ:DP:BSDP:ACN	0/0:0,45,522:72:15:0,0,15,0:2,0	0/0:70,205,2287:99:68:2,0,66,0:2,0	0/0:0,21,243:48:7:0,0,7,0:2,0	0/0:0,24,278:51:8:0,0,8,0:2,0	0/1:104,42,379:30:14:3,0,11,0:1,1	0/0:0,24,278:51:8:0,0,8,0:2,0	0/0:0,15,171:42:5:0,0,5,0:2,0	0/0:0,9,104:36:3:0,0,3,0:2,0	0/0:0,9,104:36:3:0,0,3,0:2,0	0/0:0,12,139:39:4:0,0,4,0:2,0	0/0:0,3,35:27:1:0,0,1,0:2,0	0/0:0,124,1423:99:41:0,0,41,0:2,0	0/0:0,27,313:54:9:0,0,9,0:2,0	0/0:35,30,313:27:10:1,0,9,0:2,0	0/1:104,66,661:7:22:3,0,19,0:1,1	0/0:0,81,936:99:27:0,0,27,0:2,0	0/0:35,75,835:72:25:1,0,24,0:2,0	0/0:0,39,449:66:13:0,0,13,0:2,0	0/0:0,24,278:51:8:0,0,8,0:2,0	0/1:279,100,851:99:33:8,0,25,0:1,1	0/1:209,125,904:52:31:5,1,25,0:1,1	0/0:70,196,2188:99:65:2,0,63,0:2,0	0/0:35,115,1269:99:38:1,0,37,0:2,0	0/0:70,69,730:31:23:2,0,21,0:2,0	0/0:35,127,1423:99:42:1,0,41,0:2,0	0/0:35,90,1005:87:30:1,0,29,0:2,0	0/0:0,45,514:72:15:0,0,15,0:2,0	0/0:0,139,1593:99:46:0,0,46,0:2,0	0/0:35,63,695:60:21:1,0,20,0:2,0	./.:0,0,0:0:0:0,0,0,0:2,0	0/0:0,33,379:60:11:0,0,11,0:2,0	0/0:0,54,620:81:18:0,0,18,0:2,0	0/0:0,60,695:87:20:0,0,20,0:2,0	0/0:0,103,1161:99:34:0,0,34,0:2,0	0/0:35,30,313:27:10:1,0,9,0:2,0	0/0:0,21,243:48:7:0,0,7,0:2,0	0/0:0,57,643:84:19:0,0,19,0:2,0	0/0:0,21,243:48:7:0,0,7,0:2,0	0/1:104,39,345:33:13:3,0,10,0:1,1	0/0:0,36,417:63:12:0,0,12,0:2,0	0/0:0,36,417:63:12:0,0,12,0:2,0
169	98	.	C	T	255	.	NS=95;AN=2;AFS=171,19;OH=0.16;MAF=0.1	GT:PL:GQ:DP:BSDP:ACN	0/0:0,133,1504:99:44:0,44,0,0:2,0	0/0:1,169,1926:99:56:0,56,0,0:2,0	0/0:1,67,729:93:22:0,22,0,0:2,0	0/0:0,108,1252:99:36:0,36,0,0:2,0	0/0:0,157,1805:99:52:0,52,0,0:2,0	0/0:0,139,1588:99:46:0,46,0,0:2,0	0/0:0,48,548:75:16:0,16,0,0:2,0	0/1:121,48,418:41:16:0,12,0,4:1,1	0/0:0,66,765:93:22:0,22,0,0:2,0	0/0:0,24,278:51:8:0,8,0,0:2,0	0/0:0,42,487:69:14:0,14,0,0:2,0	0/0:0,223,2573:99:74:0,74,0,0:2,0	0/0:0,54,626:81:18:0,18,0,0:2,0	0/0:0,121,1391:99:40:0,40,0,0:2,0	0/0:0,139,1599:99:46:0,46,0,0:2,0	0/0:0,133,1504:99:44:0,44,0,0:2,0	0/0:70,122,1008:81:30:0,28,1,1:2,0	0/0:0,96,1105:99:32:0,32,0,0:2,0	0/0:0,42,487:69:14:0,14,0,0:2,0	0/0:1,67,729:93:22:0,22,0,0:2,0	0/1:487,109,747:99:36:0,22,0,14:1,1	0/0:0,60,695:87:20:0,20,0,0:2,0	0/0:27,295,3081:99:90:1,89,0,0:2,0	0/0:1,145,1643:99:48:0,48,0,0:2,0	0/0:0,187,2156:99:62:0,62,0,0:2,0	0/0:0,145,1669:99:48:0,48,0,0:2,0	0/0:0,115,1321:99:38:0,38,0,0:2,0	0/0:0,115,1313:99:38:0,38,0,0:2,0	0/0:0,133,1527:99:44:0,44,0,0:2,0	0/0:0,90,1043:99:30:0,30,0,0:2,0	0/0:0,36,417:63:12:0,12,0,0:2,0	0/0:0,109,1215:99:36:0,36,0,0:2,0	0/0:0,139,1578:99:46:0,46,0,0:2,0	0/0:0,145,1651:99:48:0,48,0,0:2,0	0/0:0,78,898:99:26:0,26,0,0:2,0	0/0:0,139,1591:99:46:0,46,0,0:2,0	0/0:0,66,739:93:22:0,22,0,0:2,0	0/0:0,91,1017:99:30:0,30,0,0:2,0	0/0:0,66,765:93:22:0,22,0,0:2,0	0/0:0,96,1113:99:32:0,32,0,0:2,0	0/0:0,145,1648:99:48:0,48,0,0:2,0
190	79	.	A	T	255	.	NS=95;AN=2;AFS=176,14;OH=0.15;MAF=0.07	GT:PL:GQ:DP:BSDP:ACN	0/1:989,204,879:99:54:24,1,2,27:1,1	0/0:35,115,1284:99:38:37,0,0,1:2,0	0/0:0,57,643:84:19:19,0,0,0:2,0	0/0:0,24,278:51:8:8,0,0,0:2,0	0/0:0,51,573:78:17:17,0,0,0:2,0	0/0:0,76,832:99:25:25,0,0,0:2,0	0/0:0,54,623:81:18:18,0,0,0:2,0	0/0:0,27,313:54:9:9,0,0,0:2,0	0/0:0,12,139:39:4:4,0,0,0:2,0	0/0:35,33,348:30:11:10,0,0,1:2,0	0/0:0,54,626:81:18:18,0,0,0:2,0	0/0:0,96,1113:99:32:32,0,0,0:2,0	0/0:0,57,647:84:19:19,0,0,0:2,0	0/0:70,66,692:28:22:20,0,0,2:2,0	0/0:0,130,1487:99:43:43,0,0,0:2,0	0/0:0,108,1249:99:36:36,0,0,0:2,0	0/0:1,106,1160:99:35:35,0,0,0:2,0	0/0:27,69,493:50:15:14,1,0,0:2,0	0/0:0,27,313:54:9:9,0,0,0:2,0	0/0:0,99,1147:99:33:33,0,0,0:2,0	0/1:522,78,375:99:26:11,0,0,15:1,1	0/1:450,154,1285:99:51:38,0,0,13:1,1	0/0:70,181,1996:99:60:58,0,0,2:2,0	0/1:345,75,519:99:25:15,0,0,10:1,1	0/0:155,221,2007:97:64:58,1,1,4:2,0	0/1:640,175,1353:99:58:39,0,0,19:1,1	0/1:104,30,243:42:10:7,0,0,3:1,1	0/0:0,63,722:90:21:21,0,0,0:2,0	0/0:0,160,1832:99:53:53,0,0,0:2,0	0/1:139,51,449:56:17:13,0,0,4:1,1	0/0:0,54,626:81:18:18,0,0,0:2,0	0/0:0,75,869:99:25:25,0,0,0:2,0	0/0:0,66,765:93:22:22,0,0,0:2,0	0/0:0,63,730:90:21:21,0,0,0:2,0	0/0:0,66,765:93:22:22,0,0,0:2,0	0/0:0,24,278:51:8:8,0,0,0:2,0	0/1:156,71,504:53:19:14,1,0,4:1,1	0/0:17,56,469:57:14:13,1,0,0:2,0	0/1:206,68,267:99:13:7,1,0,5:1,1	0/0:0,33,379:60:11:11,0,0,0:2,0	0/0:0,60,692:87:20:20,0,0,0:2,0
276	49	.	C	A	255	.	NS=95;AN=2;AFS=162,28;OH=0.23;MAF=0.15	GT:PL:GQ:DP:BSDP:ACN	0/0:1,142,1608:99:47:0,47,0,0:2,0	0/0:17,172,1936:99:57:1,56,0,0:2,0	0/1:904,169,1043:99:56:26,30,0,0:1,1	0/0:0,60,695:87:20:0,20,0,0:2,0	0/0:44,132,1209:99:36:1,34,1,0:2,0	0/0:0,109,1228:99:36:0,36,0,0:2,0	0/0:1,64,691:90:21:0,21,0,0:2,0	0/0:0,33,382:60:11:0,11,0,0:2,0	0/0:0,75,869:99:25:0,25,0,0:2,0	0/0:0,33,382:60:11:0,11,0,0:2,0	0/0:0,45,522:72:15:0,15,0,0:2,0	0/0:0,139,1578:99:46:0,46,0,0:2,0	0/0:0,105,1214:99:35:0,35,0,0:2,0	0/0:0,130,1481:99:43:0,43,0,0:2,0	0/0:0,127,1460:99:42:0,42,0,0:2,0	0/0:0,214,2449:99:71:0,71,0,0:2,0	0/0:27,123,1136:99:33:0,32,0,1:2,0	0/0:0,108,1249:99:36:0,36,0,0:2,0	0/1:342,76,486:99:25:10,15,0,0:1,1	0/0:0,166,1912:99:55:0,55,0,0:2,0	0/0:0,148,1688:99:49:0,49,0,0:2,0	0/1:973,193,1212:99:64:29,35,0,0:1,1	0/0:17,202,2252:99:67:1,66,0,0:2,0	0/1:739,127,688:99:42:22,20,0,0:1,1	0/1:840,157,939:99:52:25,27,0,0:1,1	0/0:1,130,1445:99:43:0,43,0,0:2,0	0/0:0,69,792:96:23:0,23,0,0:2,0	0/0:0,142,1607:99:47:0,47,0,0:2,0	0/0:0,169,1939:99:56:0,56,0,0:2,0	0/0:0,118,1356:99:39:0,39,0,0:2,0	0/0:0,109,1236:99:36:0,36,0,0:2,0	0/0:0,96,1110:99:32:0,32,0,0:2,0	0/0:1,124,1364:99:41:0,41,0,0:2,0	0/0:0,271,3115:99:90:0,90,0,0:2,0	0/0:0,60,695:87:20:0,20,0,0:2,0	0/0:0,63,730:90:21:0,21,0,0:2,0	0/0:0,139,1599:99:46:0,46,0,0:2,0	0/1:591,108,661:99:36:17,19,0,0:1,1	0/0:0,99,1147:99:33:0,33,0,0:2,0	0/0:0,66,747:93:22:0,22,0,0:2,0	0/0:0,124,1426:99:41:0,41,0,0:2,0
394	94	.	A	T	255	.	NS=91;AN=2;AFS=165,17;OH=0.14;MAF=0.09	GT:PL:GQ:DP:BSDP:ACN	0/0:0,102,1170:99:34:34,0,0,0:2,0	0/0:0,30,342:57:10:10,0,0,0:2,0	0/0:1,199,2245:99:66:66,0,0,0:2,0	0/0:0,54,614:81:18:18,0,0,0:2,0	0/0:0,79,874:99:26:26,0,0,0:2,0	0/0:1,139,1553:99:46:46,0,0,0:2,0	0/0:0,121,1356:99:40:40,0,0,0:2,0	0/0:0,30,342:57:10:10,0,0,0:2,0	0/1:269,66,472:99:22:14,0,0,8:1,1	0/0:0,109,1220:99:36:36,0,0,0:2,0	0/0:0,60,674:87:20:20,0,0,0:2,0	0/0:35,92,671:57:20:19,1,0,0:2,0	0/0:0,30,327:57:10:10,0,0,0:2,0	0/0:1,133,1459:99:44:44,0,0,0:2,0	0/0:17,105,980:99:30:29,1,0,0:2,0	0/0:0,72,829:99:24:24,0,0,0:2,0	0/0:0,66,756:93:22:22,0,0,0:2,0	0/0:0,60,665:87:20:20,0,0,0:2,0	0/0:0,79,877:99:26:26,0,0,0:2,0	0/0:0,97,1077:99:32:32,0,0,0:2,0	0/1:687,108,547:99:36:16,0,0,20:1,1	0/0:1,181,2042:99:60:60,0,0,0:2,0	0/0:1,217,2428:99:72:72,0,0,0:2,0	1/1:615,54,0:81:18:0,0,0,18:0,2	0/1:773,171,981:99:52:29,1,0,22:1,1	0/1:690,157,1080:99:52:32,0,0,20:1,1	0/1:608,109,620:99:36:18,0,0,18:1,1	0/1:850,145,757:99:48:22,0,0,26:1,1	0/0:1,157,1752:99:52:52,0,0,0:2,0	0/0:0,42,484:69:14:14,0,0,0:2,0	0/1:965,577,1043:1:44:16,14,0,14:1,1	0/0:17,86,781:87:24:23,0,1,0:2,0	0/1:695,84,261:99:28:8,0,0,20:1,1	0/1:623,109,596:99:36:18,0,0,18:1,1	0/0:0,90,1031:99:30:30,0,0,0:2,0	0/1:1022,140,422:99:42:12,0,1,29:1,1	0/0:0,36,408:63:12:12,0,0,0:2,0	0/0:1,115,1266:99:38:38,0,0,0:2,0	1/1:1029,97,49:80:32:2,0,0,30:0,2	0/0:0,78,880:99:26:26,0,0,0:2,0	0/0:0,66,750:93:22:22,0,0,0:2,0
433	9	.	G	C	255	.	NS=94;AN=2;AFS=164,24;OH=0.21;MAF=0.13	GT:PL:GQ:DP:BSDP:ACN	0/0:0,42,487:69:14:0,0,14,0:2,0	0/0:0,90,1043:99:30:0,0,30,0:2,0	0/0:0,36,399:63:12:0,0,12,0:2,0	0/0:0,102,1182:99:34:0,0,34,0:2,0	0/0:0,151,1731:99:50:0,0,50,0:2,0	0/0:0,48,556:75:16:0,0,16,0:2,0	0/0:0,54,626:81:18:0,0,18,0:2,0	./.:0,0,0:0:0:0,0,0,0:2,0	0/1:278,72,556:99:24:0,8,16,0:1,1	0/0:0,108,1252:99:36:0,0,36,0:2,0	0/0:0,30,348:57:10:0,0,10,0:2,0	0/1:557,187,1592:99:62:0,16,46,0:1,1	0/0:1,169,1929:99:56:0,0,56,0:2,0	0/0:1,145,1633:99:48:0,0,48,0:2,0	0/0:0,115,1321:99:38:0,0,38,0:2,0	0/0:1,428,4917:99:142:0,0,142,0:2,0	0/0:0,127,1449:99:42:0,0,42,0:2,0	0/0:70,169,1857:99:56:0,2,54,0:2,0	0/1:209,48,348:99:16:0,6,10,0:1,1	0/0:1,151,1707:99:50:0,0,50,0:2,0	0/0:0,133,1501:99:44:0,0,44,0:2,0	0/0:17,296,3349:99:98:0,1,97,0:2,0	0/0:1,259,2953:99:86:0,0,86,0:2,0	0/0:0,199,2292:99:66:0,0,66,0:2,0	0/0:17,235,2643:99:78:0,1,77,0:2,0	0/0:0,127,1460:99:42:0,0,42,0:2,0	0/0:0,72,835:99:24:0,0,24,0:2,0	0/1:956,151,765:99:50:0,28,22,0:1,1	0/0:1,175,1963:99:58:0,0,58,0:2,0	0/0:0,78,901:99:26:0,0,26,0:2,0	0/0:0,163,1878:99:54:0,0,54,0:2,0	0/0:59,197,1655:99:48:2,0,46,0:2,0	0/0:0,102,1182:99:34:0,0,34,0:2,0	0/1:832,211,1600:99:70:0,24,46,0:1,1	0/0:0,60,695:87:20:0,0,20,0:2,0	0/0:1,163,1854:99:54:0,0,54,0:2,0	0/0:0,36,399:63:12:0,0,12,0:2,0	0/0:0,66,765:93:22:0,0,22,0:2,0	0/1:278,42,209:99:14:0,8,6,0:1,1	0/1:139,60,550:47:20:0,4,16,0:1,1	0/0:1,139,1570:99:46:0,0,46,0:2,0
449	56	.	A	C	255	.	NS=95;AN=2;AFS=179,11;OH=0.07;MAF=0.06	GT:PL:GQ:DP:BSDP:ACN	0/0:0,133,1504:99:44:44,0,0,0:2,0	0/0:17,79,870:93:26:25,1,0,0:2,0	0/0:1,85,938:99:28:28,0,0,0:2,0	0/0:0,127,1442:99:42:42,0,0,0:2,0	0/0:0,121,1388:99:40:40,0,0,0:2,0	0/0:0,90,1043:99:30:30,0,0,0:2,0	0/0:0,96,1113:99:32:32,0,0,0:2,0	0/0:0,48,556:75:16:16,0,0,0:2,0	0/0:34,110,1057:99:32:30,1,1,0:2,0	0/0:0,60,687:87:20:20,0,0,0:2,0	0/0:0,42,487:69:14:14,0,0,0:2,0	0/0:0,109,1234:99:36:36,0,0,0:2,0	0/0:0,72,832:99:24:24,0,0,0:2,0	0/0:0,151,1739:99:50:50,0,0,0:2,0	0/0:0,108,1246:99:36:36,0,0,0:2,0	0/0:0,145,1669:99:48:48,0,0,0:2,0	0/0:0,72,835:99:24:24,0,0,0:2,0	0/0:0,151,1733:99:50:50,0,0,0:2,0	0/0:0,48,545:75:16:16,0,0,0:2,0	0/0:0,133,1504:99:44:44,0,0,0:2,0	0/0:0,84,971:99:28:28,0,0,0:2,0	0/0:18,315,3425:99:100:99,0,1,0:2,0	0/0:0,229,2632:99:76:76,0,0,0:2,0	0/0:0,151,1739:99:50:50,0,0,0:2,0	0/0:0,157,1805:99:52:52,0,0,0:2,0	0/0:0,121,1391:99:40:40,0,0,0:2,0	0/0:0,78,898:99:26:26,0,0,0:2,0	0/0:0,121,1380:99:40:40,0,0,0:2,0	0/0:1,145,1643:99:48:48,0,0,0:2,0	0/0:0,36,417:63:12:12,0,0,0:2,0	0/0:0,78,901:99:26:26,0,0,0:2,0	0/0:0,127,1460:99:42:42,0,0,0:2,0	0/0:0,54,608:81:18:18,0,0,0:2,0	0/0:0,121,1383:99:40:40,0,0,0:2,0	0/0:0,72,835:99:24:24,0,0,0:2,0	0/0:0,78,904:99:26:26,0,0,0:2,0	0/0:0,115,1315:99:38:38,0,0,0:2,0	0/0:0,84,974:99:28:28,0,0,0:2,0	0/0:0,66,765:93:22:22,0,0,0:2,0	0/0:0,66,765:93:22:22,0,0,0:2,0	0/0:0,145,1669:99:48:48,0,0,0:2,0
449	68	.	A	C	255	.	NS=95;AN=2;AFS=176,14;OH=0.13;MAF=0.07	GT:PL:GQ:DP:BSDP:ACN	0/0:0,133,1530:99:44:44,0,0,0:2,0	0/0:0,78,904:99:26:26,0,0,0:2,0	0/0:0,85,956:99:28:28,0,0,0:2,0	0/0:0,127,1460:99:42:42,0,0,0:2,0	0/0:17,121,1337:99:40:39,1,0,0:2,0	0/0:0,90,1043:99:30:30,0,0,0:2,0	0/0:0,96,1110:99:32:32,0,0,0:2,0	0/0:0,48,556:75:16:16,0,0,0:2,0	0/0:1,97,1061:99:32:32,0,0,0:2,0	0/0:0,60,677:87:20:20,0,0,0:2,0	0/0:0,42,487:69:14:14,0,0,0:2,0	0/1:963,108,278:99:36:8,28,0,0:1,1	0/0:0,72,827:99:24:24,0,0,0:2,0	0/0:0,151,1736:99:50:50,0,0,0:2,0	0/0:0,109,1223:99:36:36,0,0,0:2,0	0/0:0,145,1658:99:48:48,0,0,0:2,0	0/1:209,72,626:99:24:18,6,0,0:1,1	0/0:0,151,1730:99:50:50,0,0,0:2,0	0/0:0,48,538:75:16:16,0,0,0:2,0	0/0:1,133,1455:99:44:44,0,0,0:2,0	0/0:0,84,971:99:28:28,0,0,0:2,0	0/0:1,302,3423:99:100:100,0,0,0:2,0	0/0:1,229,2625:99:76:76,0,0,0:2,0	0/0:0,151,1739:99:50:50,0,0,0:2,0	0/0:0,157,1808:99:52:52,0,0,0:2,0	0/0:0,121,1370:99:40:40,0,0,0:2,0	0/0:0,79,875:99:26:26,0,0,0:2,0	0/0:70,121,1318:83:40:38,2,0,0:2,0	0/0:0,145,1669:99:48:48,0,0,0:2,0	0/1:278,36,139:71:12:4,8,0,0:1,1	0/0:0,78,904:99:26:26,0,0,0:2,0	0/0:0,127,1460:99:42:42,0,0,0:2,0	0/0:0,54,626:81:18:18,0,0,0:2,0	0/1:693,121,685:99:40:20,20,0,0:1,1	0/0:0,72,835:99:24:24,0,0,0:2,0	0/0:27,78,869:83:26:25,1,0,0:2,0	0/0:0,115,1321:99:38:38,0,0,0:2,0	0/0:0,84,971:99:28:28,0,0,0:2,0	0/0:0,66,744:93:22:22,0,0,0:2,0	0/0:0,66,765:93:22:22,0,0,0:2,0	0/0:0,145,1651:99:48:48,0,0,0:2,0
467	84	.	C	T	255	.	NS=95;AN=2;AFS=178,12;OH=0.11;MAF=0.06	GT:PL:GQ:DP:BSDP:ACN	0/0:0,6,70:33:2:0,2,0,0:2,0	0/0:0,84,963:99:28:0,28,0,0:2,0	0/0:0,36,417:63:12:0,12,0,0:2,0	0/0:0,36,417:63:12:0,12,0,0:2,0	0/0:0,48,553:75:16:0,16,0,0:2,0	0/0:0,24,278:51:8:0,8,0,0:2,0	0/0:0,30,345:57:10:0,10,0,0:2,0	0/0:0,6,70:33:2:0,2,0,0:2,0	0/0:0,30,348:57:10:0,10,0,0:2,0	0/0:27,36,380:41:12:0,11,0,1:2,0	0/0:0,6,70:33:2:0,2,0,0:2,0	0/0:0,193,2217:99:64:0,64,0,0:2,0	0/0:0,79,886:99:26:0,26,0,0:2,0	0/0:0,97,1095:99:32:0,32,0,0:2,0	0/0:17,183,1887:99:56:1,55,0,0:2,0	0/0:0,145,1658:99:48:0,48,0,0:2,0	0/0:0,30,348:57:10:0,10,0,0:2,0	0/0:0,103,1150:99:34:0,34,0,0:2,0	0/1:451,116,713:99:34:1,20,0,13:1,1	0/1:1104,145,478:99:48:0,15,0,33:1,1	0/0:1,67,740:93:22:0,22,0,0:2,0	0/1:1440,269,1487:99:86:1,43,0,42:1,1	0/0:2,230,2536:99:76:0,76,0,0:2,0	0/0:0,72,832:99:24:0,24,0,0:2,0	0/0:118,367,2871:99:88:1,83,4,0:2,0	0/0:0,151,1722:99:50:0,50,0,0:2,0	0/0:0,60,674:87:20:0,20,0,0:2,0	0/0:0,133,1503:99:44:0,44,0,0:2,0	0/0:2,224,2466:99:74:0,74,0,0:2,0	0/0:0,48,553:75:16:0,16,0,0:2,0	0/0:0,103,1164:99:34:0,34,0,0:2,0	0/0:14,149,1489:99:46:1,45,0,0:2,0	0/0:0,85,948:99:28:0,28,0,0:2,0	0/0:18,195,1998:99:60:0,59,1,0:2,0	0/0:0,84,966:99:28:0,28,0,0:2,0	0/0:0,127,1449:99:42:0,42,0,0:2,0	0/0:0,84,963:99:28:0,28,0,0:2,0	0/0:1,79,874:99:26:0,26,0,0:2,0	0/0:0,48,553:75:16:0,16,0,0:2,0	0/1:271,60,399:99:20:0,12,0,8:1,1	0/0:18,129,1229:99:38:0,37,1,0:2,0
466	105	.	A	C	255	.	NS=95;AN=2;AFS=180,10;OH=0.08;MAF=0.05	GT:PL:GQ:DP:BSDP:ACN	0/0:0,102,1160:99:34:34,0,0,0:2,0	0/0:1,121,1355:99:40:40,0,0,0:2,0	0/0:1,151,1676:99:50:50,0,0,0:2,0	0/0:0,24,267:51:8:8,0,0,0:2,0	0/0:0,102,1166:99:34:34,0,0,0:2,0	0/0:0,79,883:99:26:26,0,0,0:2,0	0/0:17,74,630:75:20:19,0,0,1:2,0	0/0:0,6,70:33:2:2,0,0,0:2,0	0/0:0,79,886:99:26:26,0,0,0:2,0	0/0:17,103,1101:99:34:33,1,0,0:2,0	0/0:0,30,348:57:10:10,0,0,0:2,0	0/0:1,133,1473:99:44:44,0,0,0:2,0	0/0:0,121,1362:99:40:40,0,0,0:2,0	0/0:0,78,901:99:26:26,0,0,0:2,0	0/0:17,141,1413:99:42:41,0,1,0:2,0	0/0:1,187,2111:99:62:62,0,0,0:2,0	0/0:0,42,479:69:14:14,0,0,0:2,0	0/0:45,127,1329:99:42:40,2,0,0:2,0	0/0:0,24,260:51:8:8,0,0,0:2,0	0/0:0,163,1862:99:54:54,0,0,0:2,0	0/0:0,72,827:99:24:24,0,0,0:2,0	0/0:1,265,3039:99:88:88,0,0,0:2,0	0/0:1,181,2039:99:60:60,0,0,0:2,0	0/0:1,97,1056:99:32:32,0,0,0:2,0	0/0:35,135,1284:99:40:38,1,1,0:2,0	0/0:1,109,1205:99:36:36,0,0,0:2,0	0/0:87,168,963:36:30:27,0,3,0:2,0	0/0:1,176,1902:99:58:58,0,0,0:2,0	0/0:0,109,1215:99:36:36,0,0,0:2,0	0/0:0,24,278:51:8:8,0,0,0:2,0	0/0:0,139,1572:99:46:46,0,0,0:2,0	0/0:1,145,1621:99:48:48,0,0,0:2,0	0/0:1,157,1766:99:52:52,0,0,0:2,0	0/0:28,199,1952:99:58:57,0,0,1:2,0	0/0:0,60,687:87:20:20,0,0,0:2,0	0/0:0,72,832:99:24:24,0,0,0:2,0	0/0:0,54,610:81:18:18,0,0,0:2,0	0/0:0,78,893:99:26:26,0,0,0:2,0	0/0:0,42,487:69:14:14,0,0,0:2,0	0/0:0,42,487:69:14:14,0,0,0:2,0	0/0:0,72,824:99:24:24,0,0,0:2,0
466	111	.	G	T	255	.	NS=95;AN=2;AFS=162,28;OH=0.27;MAF=0.15	GT:PL:GQ:DP:BSDP:ACN	0/0:0,102,1174:99:34:0,0,34,0:2,0	0/1:337,121,1035:99:40:0,0,30,10:1,1	0/0:1,151,1699:99:50:0,0,50,0:2,0	0/0:0,24,257:51:8:0,0,8,0:2,0	0/1:461,103,696:99:34:0,0,20,14:1,1	0/0:0,78,904:99:26:0,0,26,0:2,0	0/0:17,74,677:75:20:0,1,19,0:2,0	0/0:0,6,70:33:2:0,0,2,0:2,0	0/0:0,78,904:99:26:0,0,26,0:2,0	0/0:0,102,1171:99:34:0,0,34,0:2,0	0/0:0,30,345:57:10:0,0,10,0:2,0	0/0:1,133,1488:99:44:0,0,44,0:2,0	0/0:0,121,1362:99:40:0,0,40,0:2,0	0/0:0,78,904:99:26:0,0,26,0:2,0	0/0:0,127,1457:99:42:0,0,42,0:2,0	0/0:0,187,2134:99:62:0,0,62,0:2,0	0/0:0,42,469:69:14:0,0,14,0:2,0	0/0:0,127,1446:99:42:0,0,42,0:2,0	0/0:0,24,278:51:8:0,0,8,0:2,0	0/1:779,163,1067:99:54:0,0,31,23:1,1	0/0:0,73,803:99:24:0,0,24,0:2,0	0/1:1383,265,1655:99:88:0,0,48,40:1,1	0/0:70,213,2017:99:60:1,0,58,1:2,0	0/0:0,96,1102:99:32:0,0,32,0:2,0	0/0:1,121,1349:99:40:0,0,40,0:2,0	0/0:0,109,1233:99:36:0,0,36,0:2,0	0/0:1,91,1007:99:30:0,0,30,0:2,0	0/0:18,175,1915:99:58:0,0,57,1:2,0	0/0:1,109,1208:99:36:0,0,36,0:2,0	0/0:0,24,270:51:8:0,0,8,0:2,0	0/0:0,139,1599:99:46:0,0,46,0:2,0	0/0:1,145,1604:99:48:0,0,48,0:2,0	0/0:0,157,1789:99:52:0,0,52,0:2,0	0/0:1,175,1947:99:58:0,0,58,0:2,0	0/0:0,60,695:87:20:0,0,20,0:2,0	0/0:0,72,827:99:24:0,0,24,0:2,0	0/0:0,54,626:81:18:0,0,18,0:2,0	0/0:0,78,904:99:26:0,0,26,0:2,0	0/0:0,42,487:69:14:0,0,14,0:2,0	0/0:0,42,481:69:14:0,0,14,0:2,0	0/0:0,73,814:99:24:0,0,24,0:2,0
466	137	.	T	C	255	.	NS=95;AN=2;AFS=150,40;OH=0.27;MAF=0.21	GT:PL:GQ:DP:BSDP:ACN	0/0:2,103,1081:99:34:0,0,0,34:2,0	0/0:18,135,1274:99:40:0,0,1,39:2,0	0/0:19,166,1591:99:50:1,0,0,49:2,0	0/0:0,24,278:51:8:0,0,0,8:2,0	0/1:208,117,909:60:34:1,6,0,27:1,1	0/1:278,78,623:99:26:0,8,0,18:1,1	0/0:34,88,641:69:20:1,0,1,18:2,0	0/0:0,6,70:33:2:0,0,0,2:2,0	0/0:1,79,854:99:26:0,0,0,26:2,0	0/0:51,130,1070:99:34:1,1,1,31:2,0	0/1:209,30,139:77:10:0,6,0,4:1,1	0/0:17,133,1455:99:44:0,1,0,43:2,0	0/0:18,135,1310:99:40:1,0,0,39:2,0	0/0:0,78,893:99:26:0,0,0,26:2,0	0/0:18,128,1317:99:42:0,1,0,41:2,0	0/0:60,211,2018:99:62:1,1,0,60:2,0	0/0:0,42,463:69:14:0,0,0,14:2,0	0/0:19,141,1320:99:42:1,0,0,41:2,0	0/0:0,24,260:51:8:0,0,0,8:2,0	0/0:1,163,1781:99:54:0,0,0,54:2,0	0/1:378,73,418:99:24:0,12,0,12:1,1	0/0:1,266,2989:99:88:0,0,0,88:2,0	0/0:168,214,1820:78:60:1,4,0,55:2,0	0/0:17,110,1084:99:32:1,0,0,31:2,0	0/0:67,181,1341:85:40:2,0,0,38:2,0	0/0:0,109,1220:99:36:0,0,0,36:2,0	0/0:1,91,946:99:30:0,0,0,30:2,0	0/1:1048,189,875:99:58:1,31,0,26:1,1	0/1:250,109,937:99:36:0,8,0,28:1,1	0/1:70,24,206:14:8:0,2,0,6:1,1	0/1:762,139,787:99:46:0,22,0,24:1,1	0/0:2,146,1560:99:48:0,0,0,48:2,0	1/1:1761,157,1:99:52:0,52,0,0:0,2	0/0:68,217,1866:99:58:1,1,2,54:2,0	0/0:17,74,674:75:20:1,0,0,19:2,0	0/1:417,72,414:99:24:0,12,0,12:1,1	0/1:348,54,252:99:18:0,10,0,8:1,1	0/0:0,78,890:99:26:0,0,0,26:2,0	0/0:0,42,487:69:14:0,0,0,14:2,0	1/1:458,42,0:69:14:0,14,0,0:0,2	0/0:1,73,773:99:24:0,0,0,24:2,0
516	77	.	G	A	255	.	NS=94;AN=2;AFS=167,21;OH=0.14;MAF=0.11	GT:PL:GQ:DP:BSDP:ACN	0/0:0,169,1931:99:56:0,0,56,0:2,0	0/0:1,193,2193:99:64:0,0,64,0:2,0	0/0:0,42,487:69:14:0,0,14,0:2,0	0/0:0,30,345:57:10:0,0,10,0:2,0	0/0:70,121,1321:83:40:2,0,38,0:2,0	0/0:0,96,1105:99:32:0,0,32,0:2,0	0/0:0,54,618:81:18:0,0,18,0:2,0	0/0:0,42,484:69:14:0,0,14,0:2,0	./.:0,0,0:0:0:0,0,0,0:2,0	0/0:0,72,824:99:24:0,0,24,0:2,0	0/0:0,12,139:39:4:0,0,4,0:2,0	0/0:0,97,1089:99:32:0,0,32,0:2,0	0/0:0,102,1179:99:34:0,0,34,0:2,0	0/0:70,78,832:40:26:2,0,24,0:2,0	0/0:0,97,1079:99:32:0,0,32,0:2,0	0/0:0,102,1179:99:34:0,0,34,0:2,0	0/0:0,54,618:81:18:0,0,18,0:2,0	0/0:0,60,684:87:20:0,0,20,0:2,0	0/1:67,30,275:6:10:2,0,8,0:1,1	0/1:487,163,1370:99:54:14,0,40,0:1,1	0/0:0,127,1452:99:42:0,0,42,0:2,0	0/0:0,175,2017:99:58:0,0,58,0:2,0	0/0:1,187,2129:99:62:0,0,62,0:2,0	0/0:0,84,974:99:28:0,0,28,0:2,0	0/0:0,211,2399:99:70:0,0,70,0:2,0	0/0:0,145,1648:99:48:0,0,48,0:2,0	0/0:0,24,278:51:8:0,0,8,0:2,0	0/0:0,115,1303:99:38:0,0,38,0:2,0	0/0:0,108,1249:99:36:0,0,36,0:2,0	0/0:0,24,278:51:8:0,0,8,0:2,0	0/0:0,121,1372:99:40:0,0,40,0:2,0	0/0:0,115,1303:99:38:0,0,38,0:2,0	0/0:1,157,1774:99:52:0,0,52,0:2,0	0/0:1,157,1784:99:52:0,0,52,0:2,0	0/0:0,48,556:75:16:0,0,16,0:2,0	0/0:0,60,677:87:20:0,0,20,0:2,0	0/0:0,48,553:75:16:0,0,16,0:2,0	0/0:0,72,811:99:24:0,0,24,0:2,0	0/0:0,48,530:75:16:0,0,16,0:2,0	0/0:0,60,687:87:20:0,0,20,0:2,0	0/0:0,97,1087:99:32:0,0,32,0:2,0
355	10	.	T	C	255	.	NS=95;AN=2;AFS=179,11;OH=0.12;MAF=0.06	GT:PL:GQ:DP:BSDP:ACN	0/0:0,289,3335:99:96:0,0,0,96:2,0	0/0:1,377,4346:99:125:0,0,0,125:2,0	0/1:592,190,1573:99:63:0,17,0,46:1,1	0/0:0,60,695:87:20:0,0,0,20:2,0	0/0:140,250,2729:99:83:0,4,0,79:2,0	0/1:313,93,765:99:31:0,9,0,22:1,1	0/0:0,81,939:99:27:0,0,0,27:2,0	0/0:0,15,174:42:5:0,0,0,5:2,0	0/0:0,72,832:99:24:0,0,0,24:2,0	0/0:0,45,519:72:15:0,0,0,15:2,0	0/0:0,96,1113:99:32:0,0,0,32:2,0	0/0:349,446,4780:99:148:0,10,0,138:2,0	0/1:487,286,2814:99:95:0,14,0,81:1,1	0/0:17,345,3804:99:110:0,0,1,109:2,0	0/0:0,344,3961:99:114:0,0,0,114:2,0	0/0:1,317,3612:99:105:0,0,0,105:2,0	0/0:209,301,3266:99:100:0,6,0,94:2,0	0/0:1,214,2448:99:71:0,0,0,71:2,0	0/0:0,223,2567:99:74:0,0,0,74:2,0	0/0:383,425,4517:74:141:0,11,0,130:2,0	0/0:1,371,4253:99:123:0,0,0,123:2,0	0/0:1,476,5465:99:158:0,0,0,158:2,0	0/1:696,512,5192:99:170:0,20,0,150:1,1	0/0:0,211,2431:99:70:0,0,0,70:2,0	0/0:2,814,9322:99:270:0,0,0,270:2,0	0/0:0,244,2799:99:81:0,0,0,81:2,0	0/0:0,109,1231:99:36:0,0,0,36:2,0	0/0:348,473,5102:99:157:0,10,0,147:2,0	0/1:453,404,4147:17:134:0,13,0,121:1,1	0/0:105,175,1894:99:58:0,3,0,55:2,0	0/0:32,336,3526:99:102:0,0,1,101:2,0	0/0:244,247,2602:35:82:0,7,0,75:2,0	0/0:1,199,2241:99:66:0,0,0,66:2,0	0/0:1,232,2653:99:77:0,0,0,77:2,0	0/0:0,127,1460:99:42:0,0,0,42:2,0	0/0:1,181,2050:99:60:0,0,0,60:2,0	0/0:0,232,2674:99:77:0,0,0,77:2,0	0/0:0,271,3129:99:90:0,0,0,90:2,0	0/0:0,277,3193:99:92:0,0,0,92:2,0	0/0:0,244,2810:99:81:0,0,0,81:2,0	0/0:314,440,4758:99:146:0,9,0,137:2,0
547	62	.	T	C	255	.	NS=95;AN=2;AFS=171,19;OH=0.2;MAF=0.1	GT:PL:GQ:DP:BSDP:ACN	0/0:209,193,2009:16:64:0,6,0,58:2,0	0/0:17,249,2673:99:78:0,0,1,77:2,0	0/0:27,90,731:71:22:0,0,1,21:2,0	0/0:0,73,817:99:24:0,0,0,24:2,0	0/0:1,109,1192:99:36:0,0,0,36:2,0	0/0:0,97,1095:99:32:0,0,0,32:2,0	0/1:209,84,757:93:28:0,6,0,22:1,1	0/0:0,30,330:57:10:0,0,0,10:2,0	0/0:0,85,956:99:28:0,0,0,28:2,0	0/0:0,36,399:63:12:0,0,0,12:2,0	0/0:0,78,904:99:26:0,0,0,26:2,0	0/0:1,362,4117:99:120:0,0,0,120:2,0	0/0:0,109,1231:99:36:0,0,0,36:2,0	0/0:1,151,1710:99:50:0,0,0,50:2,0	0/0:35,175,1958:99:58:0,1,0,57:2,0	0/1:886,259,2084:99:86:0,26,0,60:1,1	0/1:418,127,1025:99:42:0,12,0,30:1,1	0/0:0,151,1736:99:50:0,0,0,50:2,0	0/0:0,30,330:57:10:0,0,0,10:2,0	0/0:70,229,2562:99:76:0,2,0,74:2,0	0/1:688,145,971:99:48:0,20,0,28:1,1	0/0:1,266,3001:99:88:0,0,0,88:2,0	0/0:18,382,4141:99:122:0,0,1,121:2,0	0/0:1,308,3510:99:102:0,0,0,102:2,0	0/0:2,387,4323:99:128:0,0,0,128:2,0	0/0:0,163,1848:99:54:0,0,0,54:2,0	0/1:762,127,693:99:42:0,22,0,20:1,1	0/0:1,229,2614:99:76:0,0,0,76:2,0	0/0:27,144,1375:99:40:0,0,1,39:2,0	0/1:139,72,695:35:24:0,4,0,20:1,1	0/0:35,157,1744:99:52:0,1,0,51:2,0	0/0:0,163,1859:99:54:0,0,0,54:2,0	0/0:1,133,1490:99:44:0,0,0,44:2,0	0/0:1,308,3468:99:102:0,0,0,102:2,0	0/0:70,85,847:46:28:0,2,0,26:2,0	0/0:1,181,2060:99:60:0,0,0,60:2,0	0/1:345,60,348:99:20:0,10,0,10:1,1	0/0:1,157,1757:99:52:0,0,0,52:2,0	0/0:1,115,1259:99:38:0,0,0,38:2,0	0/0:0,73,817:99:24:0,0,0,24:2,0	0/0:1,151,1715:99:50:0,0,0,50:2,0
572	75	.	A	G	255	.	NS=93;AN=2;AFS=176,10;OH=0.09;MAF=0.05	GT:PL:GQ:DP:BSDP:ACN	0/0:0,60,672:87:20:20,0,0,0:2,0	0/0:0,60,680:87:20:20,0,0,0:2,0	0/0:0,48,547:75:16:16,0,0,0:2,0	0/0:0,54,612:81:18:18,0,0,0:2,0	0/0:0,60,683:87:20:20,0,0,0:2,0	0/0:0,12,136:39:4:4,0,0,0:2,0	0/0:0,36,417:63:12:12,0,0,0:2,0	./.:0,0,0:0:0:0,0,0,0:2,0	0/0:0,54,605:81:18:18,0,0,0:2,0	0/0:0,24,275:51:8:8,0,0,0:2,0	0/0:0,30,345:57:10:10,0,0,0:2,0	0/0:0,115,1297:99:38:38,0,0,0:2,0	0/0:17,104,987:99:30:29,1,0,0:2,0	0/0:0,151,1709:99:50:50,0,0,0:2,0	0/0:0,48,541:75:16:16,0,0,0:2,0	0/0:0,115,1300:99:38:38,0,0,0:2,0	0/0:0,66,744:93:22:22,0,0,0:2,0	0/0:0,121,1349:99:40:40,0,0,0:2,0	0/0:27,114,1012:95:30:29,1,0,0:2,0	0/0:0,127,1430:99:42:42,0,0,0:2,0	0/0:0,54,601:81:18:18,0,0,0:2,0	0/0:0,169,1899:99:56:56,0,0,0:2,0	0/0:0,115,1285:99:38:38,0,0,0:2,0	0/0:0,90,1025:99:30:30,0,0,0:2,0	0/0:1,145,1607:99:48:48,0,0,0:2,0	0/0:1,163,1816:99:54:54,0,0,0:2,0	0/0:0,36,411:63:12:12,0,0,0:2,0	0/0:0,139,1566:99:46:46,0,0,0:2,0	0/0:1,151,1697:99:50:50,0,0,0:2,0	0/0:0,60,672:87:20:20,0,0,0:2,0	0/0:1,121,1330:99:40:40,0,0,0:2,0	0/0:0,85,947:99:28:28,0,0,0:2,0	0/0:0,157,1781:99:52:52,0,0,0:2,0	0/0:0,102,1158:99:34:34,0,0,0:2,0	0/0:0,12,136:39:4:4,0,0,0:2,0	0/0:0,108,1240:99:36:36,0,0,0:2,0	0/0:0,66,750:93:22:22,0,0,0:2,0	0/0:27,78,612:59:18:17,1,0,0:2,0	0/0:0,97,1060:99:32:32,0,0,0:2,0	0/0:0,30,333:57:10:10,0,0,0:2,0	0/0:0,78,895:99:26:26,0,0,0:2,0
553	5	.	G	A	255	.	NS=95;AN=2;AFS=180,10;OH=0.11;MAF=0.05	GT:PL:GQ:DP:BSDP:ACN	0/0:0,235,2706:99:78:0,0,78,0:2,0	0/0:17,344,3910:99:114:1,0,113,0:2,0	0/0:0,163,1862:99:54:0,0,54,0:2,0	0/0:0,108,1252:99:36:0,0,36,0:2,0	0/0:1,253,2881:99:84:0,0,84,0:2,0	0/0:0,127,1434:99:42:0,0,42,0:2,0	0/0:1,139,1573:99:46:0,0,46,0:2,0	0/0:1,103,1146:99:34:0,0,34,0:2,0	0/0:1,187,2138:99:62:0,0,62,0:2,0	0/0:1,127,1416:99:42:0,0,42,0:2,0	0/0:0,90,1043:99:30:0,0,30,0:2,0	0/0:1,326,3737:99:108:0,0,108,0:2,0	0/0:0,115,1313:99:38:0,0,38,0:2,0	0/0:0,145,1669:99:48:0,0,48,0:2,0	0/0:1,325,3741:99:108:0,0,108,0:2,0	0/0:0,265,3046:99:88:0,0,88,0:2,0	0/0:1,229,2625:99:76:0,0,76,0:2,0	0/0:0,157,1792:99:52:0,0,52,0:2,0	0/0:0,90,1043:99:30:0,0,30,0:2,0	0/0:1,254,2866:99:84:0,0,84,0:2,0	0/0:0,169,1936:99:56:0,0,56,0:2,0	0/0:0,229,2640:99:76:0,0,76,0:2,0	0/0:32,313,3581:99:104:1,0,103,0:2,0	0/0:0,157,1808:99:52:0,0,52,0:2,0	0/0:1,199,2269:99:66:0,0,66,0:2,0	0/0:1,199,2277:99:66:0,0,66,0:2,0	0/0:0,60,695:87:20:0,0,20,0:2,0	0/0:1,277,3178:99:92:0,0,92,0:2,0	0/0:1,289,3312:99:96:0,0,96,0:2,0	0/0:1,157,1790:99:52:0,0,52,0:2,0	0/0:0,72,827:99:24:0,0,24,0:2,0	0/0:1,235,2665:99:78:0,0,78,0:2,0	0/0:0,229,2629:99:76:0,0,76,0:2,0	0/0:1,259,2969:99:86:0,0,86,0:2,0	0/0:1,217,2469:99:72:0,0,72,0:2,0	0/0:0,79,886:99:26:0,0,26,0:2,0	0/0:0,102,1182:99:34:0,0,34,0:2,0	0/0:0,145,1669:99:48:0,0,48,0:2,0	0/0:0,96,1113:99:32:0,0,32,0:2,0	0/0:0,96,1113:99:32:0,0,32,0:2,0	0/0:1,199,2274:99:66:0,0,66,0:2,0
549	5	.	A	T	255	.	NS=92;AN=2;AFS=105,79;OH=0.49;MAF=0.43	GT:PL:GQ:DP:BSDP:ACN	0/1:1571,308,1945:99:102:56,0,0,46:1,1	1/1:2408,267,62:99:70:0,2,0,68:0,2	0/1:765,157,1043:99:52:30,0,0,22:1,1	0/1:1135,133,348:99:44:10,0,0,34:1,1	0/1:626,139,966:99:46:28,0,0,18:1,1	0/0:0,163,1870:99:54:54,0,0,0:2,0	0/1:762,145,904:99:48:26,0,0,22:1,1	0/0:70,42,417:6:14:12,0,0,2:2,0	0/0:70,42,417:6:14:12,0,0,2:2,0	0/1:539,98,416:99:28:12,0,1,15:1,1	0/1:209,30,139:77:10:4,0,0,6:1,1	1/1:1651,145,0:99:48:0,0,0,48:0,2	0/1:1383,181,678:99:60:20,0,0,40:1,1	0/1:1234,199,1044:99:66:30,0,0,36:1,1	0/1:1315,199,963:99:66:28,0,0,38:1,1	1/1:4431,413,19:99:132:0,0,1,131:0,2	0/1:1335,207,870:99:64:25,1,0,38:1,1	0/1:1655,199,615:99:66:18,0,0,48:1,1	0/1:678,97,392:99:32:12,0,0,20:1,1	0/1:1034,223,1493:99:74:43,0,0,31:1,1	0/1:1329,213,922:99:66:26,1,0,39:1,1	0/1:3046,446,2069:99:148:60,0,0,88:1,1	0/1:2707,428,2194:99:142:64,0,0,78:1,1	0/1:1595,261,1226:99:82:35,1,0,46:1,1	1/1:3592,314,1:99:104:0,0,0,104:0,2	1/1:2498,217,0:99:72:0,0,0,72:0,2	0/0:0,115,1321:99:38:38,0,0,0:2,0	0/1:1234,181,824:99:60:24,0,0,36:1,1	0/1:1564,199,696:99:66:20,0,0,46:1,1	0/1:484,170,1140:99:46:32,1,0,13:1,1	0/1:383,140,904:99:36:25,1,0,10:1,1	1/1:1923,169,1:99:56:0,0,0,56:0,2	1/1:2379,211,1:99:70:0,0,0,70:0,2	0/1:1146,193,1044:99:64:30,0,0,34:1,1	1/1:754,66,0:93:22:0,0,0,22:0,2	1/1:2554,223,0:99:74:0,0,0,74:0,2	1/1:1234,109,0:99:36:0,0,0,36:0,2	0/1:860,175,1110:99:58:32,0,0,26:1,1	0/1:819,109,417:99:36:12,0,0,24:1,1	0/1:278,90,765:99:30:22,0,0,8:1,1	0/1:1113,175,901:99:58:26,0,0,32:1,1
594	22	.	A	G	255	.	NS=92;AN=2;AFS=150,34;OH=0.28;MAF=0.18	GT:PL:GQ:DP:BSDP:ACN	0/0:0,6,70:33:2:2,0,0,0:2,0	0/0:0,139,1591:99:46:46,0,0,0:2,0	0/0:0,12,139:39:4:4,0,0,0:2,0	0/0:0,24,270:51:8:8,0,0,0:2,0	0/1:835,127,623:99:42:18,0,24,0:1,1	0/1:278,30,70:8:10:2,0,8,0:1,1	1/1:487,42,0:69:14:0,0,14,0:0,2	./.:0,0,0:0:0:0,0,0,0:2,0	0/1:348,66,417:99:22:12,0,10,0:1,1	0/1:340,66,399:99:22:12,0,10,0:1,1	0/0:0,18,209:45:6:6,0,0,0:2,0	0/0:0,42,469:69:14:14,0,0,0:2,0	0/1:414,84,556:99:28:16,0,12,0:1,1	0/0:0,90,1037:99:30:30,0,0,0:2,0	0/0:1,187,2130:99:62:62,0,0,0:2,0	0/0:1,175,1936:99:58:58,0,0,0:2,0	0/0:0,78,904:99:26:26,0,0,0:2,0	0/0:0,97,1095:99:32:32,0,0,0:2,0	0/1:139,30,209:77:10:6,0,4,0:1,1	0/0:0,199,2286:99:66:66,0,0,0:2,0	1/1:974,84,0:99:28:0,0,28,0:0,2	0/0:0,90,1043:99:30:30,0,0,0:2,0	0/0:1,265,3014:99:88:88,0,0,0:2,0	0/0:0,48,556:75:16:16,0,0,0:2,0	0/0:1,157,1787:99:52:52,0,0,0:2,0	0/1:330,60,345:99:20:10,0,10,0:1,1	0/0:0,48,538:75:16:16,0,0,0:2,0	0/0:1,175,1978:99:58:58,0,0,0:2,0	0/0:0,91,1019:99:30:30,0,0,0:2,0	0/0:0,48,548:75:16:16,0,0,0:2,0	0/1:484,108,762:99:36:22,0,14,0:1,1	0/0:0,78,904:99:26:26,0,0,0:2,0	0/0:0,121,1391:99:40:40,0,0,0:2,0	0/0:1,182,1995:99:60:60,0,0,0:2,0	0/0:0,66,747:93:22:22,0,0,0:2,0	0/0:0,60,679:87:20:20,0,0,0:2,0	0/0:0,78,904:99:26:26,0,0,0:2,0	0/0:0,60,669:87:20:20,0,0,0:2,0	0/0:0,18,209:45:6:6,0,0,0:2,0	0/0:0,60,695:87:20:20,0,0,0:2,0	0/0:17,171,1761:99:52:51,1,0,0:2,0
663	16	.	A	G	255	.	NS=95;AN=2;AFS=180,10;OH=0.08;MAF=0.05	GT:PL:GQ:DP:BSDP:ACN	0/0:0,42,487:69:14:14,0,0,0:2,0	0/0:0,163,1862:99:54:54,0,0,0:2,0	0/0:0,18,209:45:6:6,0,0,0:2,0	0/0:0,42,487:69:14:14,0,0,0:2,0	0/0:1,109,1187:99:36:36,0,0,0:2,0	0/0:0,30,348:57:10:10,0,0,0:2,0	0/0:0,60,695:87:20:20,0,0,0:2,0	0/0:0,24,278:51:8:8,0,0,0:2,0	0/0:0,30,348:57:10:10,0,0,0:2,0	0/0:0,66,765:93:22:22,0,0,0:2,0	0/0:0,36,417:63:12:12,0,0,0:2,0	0/0:17,255,2740:99:80:79,1,0,0:2,0	0/0:0,115,1313:99:38:38,0,0,0:2,0	0/0:1,91,999:99:30:30,0,0,0:2,0	0/0:1,169,1911:99:56:56,0,0,0:2,0	0/0:0,151,1721:99:50:50,0,0,0:2,0	0/0:0,163,1867:99:54:54,0,0,0:2,0	0/0:0,121,1391:99:40:40,0,0,0:2,0	0/0:0,73,817:99:24:24,0,0,0:2,0	0/0:0,205,2361:99:68:68,0,0,0:2,0	0/0:1,193,2207:99:64:64,0,0,0:2,0	0/0:1,247,2817:99:82:82,0,0,0:2,0	0/0:0,313,3608:99:104:104,0,0,0:2,0	0/0:1,187,2119:99:62:62,0,0,0:2,0	0/0:1,175,1999:99:58:58,0,0,0:2,0	0/0:0,108,1252:99:36:36,0,0,0:2,0	0/0:0,42,487:69:14:14,0,0,0:2,0	0/0:0,145,1653:99:48:48,0,0,0:2,0	0/0:0,169,1944:99:56:56,0,0,0:2,0	0/0:0,84,966:99:28:28,0,0,0:2,0	0/0:0,151,1721:99:50:50,0,0,0:2,0	0/0:0,115,1321:99:38:38,0,0,0:2,0	0/0:0,102,1182:99:34:34,0,0,0:2,0	0/0:0,145,1669:99:48:48,0,0,0:2,0	0/0:0,18,209:45:6:6,0,0,0:2,0	0/0:0,151,1739:99:50:50,0,0,0:2,0	0/0:0,96,1113:99:32:32,0,0,0:2,0	0/0:0,90,1032:99:30:30,0,0,0:2,0	0/0:0,72,835:99:24:24,0,0,0:2,0	0/0:0,42,479:69:14:14,0,0,0:2,0	0/0:0,133,1530:99:44:44,0,0,0:2,0
710	40	.	C	T	255	.	NS=91;AN=2;AFS=151,31;OH=0.25;MAF=0.17	GT:PL:GQ:DP:BSDP:ACN	0/0:0,115,1292:99:38:0,38,0,0:2,0	0/1:971,217,1522:99:72:0,44,0,28:1,1	0/0:70,166,1174:65:34:2,32,0,0:2,0	0/0:0,18,201:45:6:0,6,0,0:2,0	0/1:209,78,695:99:26:0,20,0,6:1,1	0/1:754,205,1578:99:68:0,46,0,22:1,1	1/1:747,66,0:93:22:0,0,0,22:0,2	0/0:0,36,409:63:12:0,12,0,0:2,0	./.:0,0,0:0:0:0,0,0,0:2,0	0/1:70,18,139:20:6:0,4,0,2:1,1	0/0:0,54,626:81:18:0,18,0,0:2,0	0/0:0,42,487:69:14:0,14,0,0:2,0	./.:0,0,0:0:0:0,0,0,0:2,0	0/0:0,79,886:99:26:0,26,0,0:2,0	0/1:1514,223,1025:99:74:0,30,0,44:1,1	0/0:0,121,1388:99:40:0,40,0,0:2,0	0/0:0,48,556:75:16:0,16,0,0:2,0	0/0:1,127,1421:99:42:0,42,0,0:2,0	0/0:35,24,225:21:8:0,7,0,1:2,0	0/0:17,92,847:93:26:0,25,1,0:2,0	0/0:0,108,1252:99:36:0,36,0,0:2,0	1/1:2421,218,1:99:72:0,0,0,72:0,2	0/0:18,153,1539:99:46:1,45,0,0:2,0	0/0:0,127,1431:99:42:0,42,0,0:2,0	0/0:18,268,2819:99:84:1,83,0,0:2,0	0/0:0,84,966:99:28:0,28,0,0:2,0	0/0:0,30,337:57:10:0,10,0,0:2,0	0/0:1,145,1622:99:48:0,48,0,0:2,0	0/0:0,133,1530:99:44:0,44,0,0:2,0	0/0:0,48,556:75:16:0,16,0,0:2,0	0/1:139,36,278:71:12:0,8,0,4:1,1	0/0:0,60,692:87:20:0,20,0,0:2,0	0/0:0,79,878:99:26:0,26,0,0:2,0	0/1:550,90,487:99:30:0,14,0,16:1,1	0/0:0,66,744:93:22:0,22,0,0:2,0	0/0:1,175,1993:99:58:0,58,0,0:2,0	0/0:0,181,2067:99:60:0,60,0,0:2,0	0/0:0,96,1113:99:32:0,32,0,0:2,0	0/0:0,36,417:63:12:0,12,0,0:2,0	0/0:0,30,330:57:10:0,10,0,0:2,0	0/0:0,115,1313:99:38:0,38,0,0:2,0
710	76	.	G	A	255	.	NS=91;AN=2;AFS=161,21;OH=0.14;MAF=0.12	GT:PL:GQ:DP:BSDP:ACN	0/0:0,115,1292:99:38:0,0,38,0:2,0	0/0:0,217,2493:99:72:0,0,72,0:2,0	0/0:17,103,1140:99:34:1,0,33,0:2,0	0/0:0,18,209:45:6:0,0,6,0:2,0	0/0:0,78,901:99:26:0,0,26,0:2,0	0/0:1,205,2314:99:68:0,0,68,0:2,0	0/0:0,66,762:93:22:0,0,22,0:2,0	1/1:399,36,0:63:12:12,0,0,0:0,2	./.:0,0,0:0:0:0,0,0,0:2,0	0/0:0,18,201:45:6:0,0,6,0:2,0	0/0:0,54,626:81:18:0,0,18,0:2,0	0/0:0,42,484:69:14:0,0,14,0:2,0	./.:0,0,0:0:0:0,0,0,0:2,0	0/0:0,78,893:99:26:0,0,26,0:2,0	0/0:0,223,2559:99:74:0,0,74,0:2,0	0/0:17,121,1356:99:40:1,0,39,0:2,0	0/0:0,48,556:75:16:0,0,16,0:2,0	0/1:657,141,738:99:42:19,0,22,1:1,1	0/0:35,56,275:21:8:0,0,7,1:2,0	0/0:0,79,862:99:26:0,0,26,0:2,0	0/1:417,108,835:99:36:12,0,24,0:1,1	0/0:1,218,2417:99:72:0,0,72,0:2,0	0/0:0,139,1591:99:46:0,0,46,0:2,0	0/0:1,127,1405:99:42:0,0,42,0:2,0	0/0:0,253,2921:99:84:0,0,84,0:2,0	0/1:406,108,583:99:28:11,1,16,0:1,1	0/0:0,30,348:57:10:0,0,10,0:2,0	0/0:0,145,1651:99:48:0,0,48,0:2,0	0/0:0,133,1530:99:44:0,0,44,0:2,0	0/0:0,48,538:75:16:0,0,16,0:2,0	0/0:0,36,417:63:12:0,0,12,0:2,0	0/0:0,60,695:87:20:0,0,20,0:2,0	0/0:0,78,904:99:26:0,0,26,0:2,0	0/1:451,104,567:99:30:13,0,16,1:1,1	0/0:17,80,729:81:22:0,0,21,1:2,0	0/0:0,175,2017:99:58:0,0,58,0:2,0	0/0:1,181,2049:99:60:0,0,60,0:2,0	0/0:0,96,1105:99:32:0,0,32,0:2,0	0/0:0,36,417:63:12:0,0,12,0:2,0	0/1:86,44,260:11:10:2,1,7,0:1,1	0/0:0,115,1310:99:38:0,0,38,0:2,0
710	100	.	G	C	255	.	NS=91;AN=2;AFS=167,15;OH=0.12;MAF=0.08	GT:PL:GQ:DP:BSDP:ACN	1/1:1313,115,0:99:38:0,38,0,0:0,2	0/1:1564,217,905:99:72:0,46,26,0:1,1	0/0:0,103,1158:99:34:0,0,34,0:2,0	0/0:0,18,209:45:6:0,0,6,0:2,0	0/0:70,78,824:40:26:0,2,24,0:2,0	0/1:1605,205,725:99:68:0,47,21,0:1,1	0/0:0,66,739:93:22:0,0,22,0:2,0	0/0:17,36,383:51:12:0,1,11,0:2,0	./.:0,0,0:0:0:0,0,0,0:2,0	0/0:0,18,193:45:6:0,0,6,0:2,0	0/1:278,54,345:99:18:0,8,10,0:1,1	0/0:0,42,469:69:14:0,0,14,0:2,0	./.:0,0,0:0:0:0,0,0,0:2,0	0/0:1,79,868:99:26:0,0,26,0:2,0	0/0:1,223,2510:99:74:0,0,74,0:2,0	0/1:693,121,678:99:40:0,20,20,0:1,1	0/0:0,48,553:75:16:0,0,16,0:2,0	0/0:17,127,1397:99:42:0,1,41,0:2,0	0/0:35,56,278:21:8:0,0,7,1:2,0	0/0:17,79,844:93:26:0,1,25,0:2,0	0/0:17,109,1214:99:36:0,1,35,0:2,0	0/0:1,217,2424:99:72:0,0,72,0:2,0	0/0:1,139,1573:99:46:0,0,46,0:2,0	0/0:0,127,1457:99:42:0,0,42,0:2,0	0/0:0,253,2891:99:84:0,0,84,0:2,0	0/0:0,84,971:99:28:0,0,28,0:2,0	0/1:201,30,139:77:10:0,6,4,0:1,1	0/0:0,145,1651:99:48:0,0,48,0:2,0	0/0:0,133,1522:99:44:0,0,44,0:2,0	0/0:0,48,548:75:16:0,0,16,0:2,0	0/0:0,36,399:63:12:0,0,12,0:2,0	0/0:0,60,677:87:20:0,0,20,0:2,0	0/0:1,79,850:99:26:0,0,26,0:2,0	0/0:0,90,1043:99:30:0,0,30,0:2,0	0/0:1,67,726:93:22:0,0,22,0:2,0	0/1:974,175,1040:99:58:0,28,30,0:1,1	0/0:1,181,2059:99:60:0,0,60,0:2,0	0/0:0,97,1087:99:32:0,0,32,0:2,0	0/0:0,36,417:63:12:0,0,12,0:2,0	0/0:27,30,313:35:10:0,1,9,0:2,0	0/0:0,115,1287:99:38:0,0,38,0:2,0
706	14	.	T	C	255	.	NS=95;AN=2;AFS=178,12;OH=0.08;MAF=0.06	GT:PL:GQ:DP:BSDP:ACN	0/0:1,187,2138:99:62:0,0,0,62:2,0	0/0:0,121,1375:99:40:0,0,0,40:2,0	0/0:0,99,1131:99:33:0,0,0,33:2,0	0/0:0,39,452:66:13:0,0,0,13:2,0	0/0:0,54,626:81:18:0,0,0,18:2,0	0/0:1,91,978:99:30:0,0,0,30:2,0	0/0:0,54,626:81:18:0,0,0,18:2,0	0/0:0,27,305:54:9:0,0,0,9:2,0	1/1:139,15,35:12:5:0,4,0,1:0,2	0/0:0,36,417:63:12:0,0,0,12:2,0	0/0:0,33,382:60:11:0,0,0,11:2,0	0/0:0,51,591:78:17:0,0,0,17:2,0	0/0:0,30,348:57:10:0,0,0,10:2,0	0/1:348,75,522:99:25:0,10,0,15:1,1	0/0:0,66,759:93:22:0,0,0,22:2,0	0/0:0,66,762:93:22:0,0,0,22:2,0	0/0:0,51,591:78:17:0,0,0,17:2,0	0/0:0,54,623:81:18:0,0,0,18:2,0	0/0:0,15,174:42:5:0,0,0,5:2,0	0/1:417,75,452:99:25:0,12,0,13:1,1	0/0:0,81,939:99:27:0,0,0,27:2,0	0/1:556,96,553:99:32:0,16,0,16:1,1	0/0:0,118,1350:99:39:0,0,0,39:2,0	0/1:1005,130,484:99:43:0,29,0,14:1,1	0/0:0,81,939:99:27:0,0,0,27:2,0	0/0:0,36,417:63:12:0,0,0,12:2,0	0/0:0,66,757:93:22:0,0,0,22:2,0	0/0:0,54,626:81:18:0,0,0,18:2,0	0/0:0,108,1252:99:36:0,0,0,36:2,0	0/0:0,39,452:66:13:0,0,0,13:2,0	0/0:1,55,582:81:18:0,0,0,18:2,0	0/1:243,51,348:99:17:0,7,0,10:1,1	0/1:104,15,70:23:5:0,3,0,2:1,1	0/0:0,27,313:54:9:0,0,0,9:2,0	0/0:0,39,452:66:13:0,0,0,13:2,0	0/1:278,42,209:99:14:0,8,0,6:1,1	0/0:0,51,583:78:17:0,0,0,17:2,0	0/0:0,42,484:69:14:0,0,0,14:2,0	0/0:0,36,409:63:12:0,0,0,12:2,0	1/1:379,33,0:60:11:0,11,0,0:0,2	0/0:0,39,449:66:13:0,0,0,13:2,0
666	88	.	T	C	255	.	NS=95;AN=2;AFS=174,16;OH=0.15;MAF=0.08	GT:PL:GQ:DP:BSDP:ACN	0/0:0,108,1249:99:36:0,0,0,36:2,0	0/0:1,277,3158:99:92:0,0,0,92:2,0	0/0:0,102,1182:99:34:0,0,0,34:2,0	0/0:0,84,966:99:28:0,0,0,28:2,0	0/0:17,249,2691:99:78:0,0,1,77:2,0	0/0:0,151,1739:99:50:0,0,0,50:2,0	0/0:17,152,1581:99:46:0,0,1,45:2,0	0/0:0,102,1182:99:34:0,0,0,34:2,0	0/0:17,127,1423:99:42:0,1,0,41:2,0	0/0:0,133,1514:99:44:0,0,0,44:2,0	0/0:0,115,1300:99:38:0,0,0,38:2,0	0/0:0,127,1451:99:42:0,0,0,42:2,0	0/0:0,121,1375:99:40:0,0,0,40:2,0	0/0:0,121,1388:99:40:0,0,0,40:2,0	0/0:17,327,3595:99:104:1,0,0,103:2,0	0/0:1,224,2516:99:74:0,0,0,74:2,0	0/1:1110,145,556:99:48:0,32,0,16:1,1	0/1:832,127,626:99:42:0,24,0,18:1,1	0/0:0,102,1179:99:34:0,0,0,34:2,0	0/0:0,205,2364:99:68:0,0,0,68:2,0	0/0:0,193,2217:99:64:0,0,0,64:2,0	0/0:1,283,3250:99:94:0,0,0,94:2,0	0/0:51,231,2414:99:72:0,2,1,69:2,0	0/0:1,332,3796:99:110:0,0,0,110:2,0	0/0:0,307,3544:99:102:0,0,0,102:2,0	0/0:1,217,2483:99:72:0,0,0,72:2,0	0/0:0,90,1043:99:30:0,0,0,30:2,0	0/0:0,151,1731:99:50:0,0,0,50:2,0	0/0:1,265,3039:99:88:0,0,0,88:2,0	0/0:0,66,765:93:22:0,0,0,22:2,0	0/0:0,102,1174:99:34:0,0,0,34:2,0	0/0:0,211,2423:99:70:0,0,0,70:2,0	0/0:0,145,1666:99:48:0,0,0,48:2,0	0/0:17,189,1988:99:58:1,0,0,57:2,0	0/0:0,187,2153:99:62:0,0,0,62:2,0	0/0:0,211,2434:99:70:0,0,0,70:2,0	0/0:0,115,1300:99:38:0,0,0,38:2,0	0/0:17,163,1817:99:54:0,1,0,53:2,0	0/0:0,127,1449:99:42:0,0,0,42:2,0	0/0:17,98,930:99:28:0,0,1,27:2,0	0/0:0,181,2067:99:60:0,0,0,60:2,0
666	114	.	T	C	255	.	NS=95;AN=2;AFS=129,61;OH=0.43;MAF=0.32	GT:PL:GQ:DP:BSDP:ACN	0/0:0,108,1241:99:36:0,0,0,36:2,0	0/0:2,278,3097:99:92:0,0,0,92:2,0	0/1:209,102,974:75:34:0,6,0,28:1,1	0/1:139,85,817:23:28:0,4,0,24:1,1	0/0:140,236,2505:99:78:0,4,0,74:2,0	0/1:1113,151,626:99:50:0,32,0,18:1,1	1/1:1563,139,1:99:46:0,46,0,0:0,2	0/0:0,102,1182:99:34:0,0,0,34:2,0	0/1:348,127,1113:99:42:0,10,0,32:1,1	0/1:888,133,626:99:44:0,26,0,18:1,1	0/0:70,115,1249:77:38:0,2,0,36:2,0	0/0:2,128,1352:99:42:0,0,0,42:2,0	0/0:1,121,1352:99:40:0,0,0,40:2,0	0/0:0,121,1385:99:40:0,0,0,40:2,0	0/1:1878,313,1730:99:104:0,54,0,50:1,1	0/1:1314,223,1231:99:74:0,38,0,36:1,1	0/1:556,145,1110:99:48:0,16,0,32:1,1	0/0:0,127,1442:99:42:0,0,0,42:2,0	0/1:765,102,417:99:34:0,22,0,12:1,1	0/1:905,205,1440:99:68:0,26,0,42:1,1	0/0:51,207,2096:99:64:1,2,0,61:2,0	1/1:3265,283,0:99:94:0,94,0,0:0,2	1/1:2498,217,0:99:72:0,72,0,0:0,2	0/0:1,332,3786:99:110:0,0,0,110:2,0	1/1:3526,308,1:99:102:0,102,0,0:0,2	1/1:2501,217,0:99:72:0,72,0,0:0,2	0/1:904,90,139:17:30:0,26,0,4:1,1	0/1:757,151,974:99:50:0,22,0,28:1,1	0/0:69,324,3010:99:88:1,0,2,85:2,0	0/1:209,66,556:99:22:0,6,0,16:1,1	0/1:270,102,904:99:34:0,8,0,26:1,1	0/1:1382,211,1025:99:70:0,40,0,30:1,1	1/1:1669,145,0:99:48:0,48,0,0:0,2	0/0:0,175,2003:99:58:0,0,0,58:2,0	0/0:34,215,2102:99:62:1,0,1,60:2,0	1/1:2423,211,0:99:70:0,70,0,0:0,2	0/1:504,128,817:99:38:1,14,0,23:1,1	0/1:1130,176,736:99:54:0,32,1,21:1,1	0/0:0,127,1442:99:42:0,0,0,42:2,0	0/0:0,84,955:99:28:0,0,0,28:2,0	0/1:902,181,1153:99:60:0,26,0,34:1,1
666	122	.	C	T	255	.	NS=95;AN=2;AFS=178,12;OH=0.13;MAF=0.06	GT:PL:GQ:DP:BSDP:ACN	0/0:0,109,1223:99:36:0,36,0,0:2,0	0/0:2,278,3072:99:92:0,92,0,0:2,0	0/0:0,102,1176:99:34:0,34,0,0:2,0	0/0:0,85,953:99:28:0,28,0,0:2,0	0/1:626,235,2057:99:78:0,60,0,18:1,1	0/0:0,151,1722:99:50:0,50,0,0:2,0	0/0:18,139,1526:99:46:0,45,0,1:2,0	0/0:0,102,1182:99:34:0,34,0,0:2,0	0/0:0,127,1439:99:42:0,42,0,0:2,0	0/0:18,133,1433:99:44:0,43,0,1:2,0	0/0:0,115,1303:99:38:0,38,0,0:2,0	0/0:0,127,1431:99:42:0,42,0,0:2,0	0/0:0,121,1385:99:40:0,40,0,0:2,0	0/0:18,121,1317:99:40:0,39,0,1:2,0	0/0:1,314,3561:99:104:0,104,0,0:2,0	0/0:19,224,2423:99:74:0,73,0,1:2,0	0/0:0,145,1669:99:48:0,48,0,0:2,0	0/0:0,127,1439:99:42:0,42,0,0:2,0	0/0:0,102,1179:99:34:0,34,0,0:2,0	0/1:1461,205,901:99:68:0,26,0,42:1,1	0/1:1043,193,1179:99:64:0,34,0,30:1,1	0/0:36,284,3174:99:94:0,93,0,1:2,0	0/0:1,217,2464:99:72:0,72,0,0:2,0	0/0:1,331,3811:99:110:0,110,0,0:2,0	0/0:1,308,3499:99:102:0,102,0,0:2,0	0/0:1,217,2468:99:72:0,72,0,0:2,0	0/0:0,90,1043:99:30:0,30,0,0:2,0	0/0:17,151,1678:99:50:0,49,0,1:2,0	0/0:1,266,3013:99:88:0,88,0,0:2,0	0/0:0,66,765:93:22:0,22,0,0:2,0	0/0:0,103,1164:99:34:0,34,0,0:2,0	0/1:1044,211,1365:99:70:0,40,0,30:1,1	0/0:0,145,1669:99:48:0,48,0,0:2,0	0/0:1,175,1972:99:58:0,58,0,0:2,0	0/1:1164,201,983:99:62:0,28,1,33:1,1	0/0:17,211,2378:99:70:0,69,0,1:2,0	0/0:0,115,1313:99:38:0,38,0,0:2,0	0/0:17,163,1843:99:54:0,53,0,1:2,0	0/0:0,127,1460:99:42:0,42,0,0:2,0	0/0:44,85,896:73:28:0,26,0,2:2,0	0/0:1,181,2032:99:60:0,60,0,0:2,0
771	80	.	T	C	255	.	NS=91;AN=2;AFS=170,12;OH=0.09;MAF=0.07	GT:PL:GQ:DP:BSDP:ACN	0/0:0,90,1043:99:30:0,0,0,30:2,0	0/0:0,109,1231:99:36:0,0,0,36:2,0	0/0:0,69,800:96:23:0,0,0,23:2,0	0/0:0,69,800:96:23:0,0,0,23:2,0	0/0:0,57,661:84:19:0,0,0,19:2,0	0/0:0,63,730:90:21:0,0,0,21:2,0	0/1:209,45,313:99:15:0,6,0,9:1,1	0/0:0,45,514:72:15:0,0,0,15:2,0	0/1:70,33,313:6:11:0,2,0,9:1,1	0/0:0,54,618:81:18:0,0,0,18:2,0	0/0:0,48,550:75:16:0,0,0,16:2,0	0/0:17,60,661:75:20:0,1,0,19:2,0	0/0:0,102,1179:99:34:0,0,0,34:2,0	0/0:0,48,538:75:16:0,0,0,16:2,0	0/0:0,81,939:99:27:0,0,0,27:2,0	0/0:0,33,382:60:11:0,0,0,11:2,0	0/0:0,48,538:75:16:0,0,0,16:2,0	0/0:70,54,556:16:18:0,2,0,16:2,0	0/0:0,57,658:84:19:0,0,0,19:2,0	0/0:0,87,1008:99:29:0,0,0,29:2,0	0/0:17,83,782:84:23:0,0,1,22:2,0	0/1:728,124,675:99:41:0,21,0,20:1,1	0/0:1,166,1891:99:55:0,0,0,55:2,0	0/0:0,94,1060:99:31:0,0,0,31:2,0	0/1:548,90,484:99:30:0,16,0,14:1,1	0/0:0,69,800:96:23:0,0,0,23:2,0	0/0:0,48,538:75:16:0,0,0,16:2,0	0/0:0,75,866:99:25:0,0,0,25:2,0	0/0:0,111,1287:99:37:0,0,0,37:2,0	0/0:0,51,591:78:17:0,0,0,17:2,0	0/0:0,48,538:75:16:0,0,0,16:2,0	./.:0,0,0:0:0:0,0,0,0:2,0	./.:0,0,0:0:0:0,0,0,0:2,0	0/0:35,154,1723:99:51:0,1,0,50:2,0	0/0:0,9,104:36:3:0,0,0,3:2,0	0/0:0,66,765:93:22:0,0,0,22:2,0	0/0:0,33,382:60:11:0,0,0,11:2,0	0/0:0,51,591:78:17:0,0,0,17:2,0	0/0:0,6,70:33:2:0,0,0,2:2,0	0/0:0,33,379:60:11:0,0,0,11:2,0	0/0:0,103,1161:99:34:0,0,0,34:2,0
786	81	.	C	G	255	.	NS=95;AN=2;AFS=180,10;OH=0.11;MAF=0.05	GT:PL:GQ:DP:BSDP:ACN	0/0:1,127,1424:99:42:0,42,0,0:2,0	0/0:1,151,1700:99:50:0,50,0,0:2,0	0/0:0,66,765:93:22:0,22,0,0:2,0	0/0:0,66,765:93:22:0,22,0,0:2,0	0/1:270,139,1313:99:46:0,38,8,0:1,1	0/0:0,48,556:75:16:0,16,0,0:2,0	0/0:0,54,623:81:18:0,18,0,0:2,0	0/0:0,36,409:63:12:0,12,0,0:2,0	0/0:0,18,209:45:6:0,6,0,0:2,0	0/0:0,127,1449:99:42:0,42,0,0:2,0	0/0:0,30,340:57:10:0,10,0,0:2,0	0/1:476,109,757:99:36:0,22,14,0:1,1	0/1:678,127,754:99:42:0,22,20,0:1,1	0/0:0,60,695:87:20:0,20,0,0:2,0	0/0:34,112,920:83:28:2,26,0,0:2,0	0/1:2138,247,696:99:82:0,20,62,0:1,1	0/0:0,54,623:81:18:0,18,0,0:2,0	0/0:0,96,1113:99:32:0,32,0,0:2,0	0/0:0,42,487:69:14:0,14,0,0:2,0	0/0:1,266,3010:99:88:0,88,0,0:2,0	0/0:0,187,2139:99:62:0,62,0,0:2,0	0/0:0,199,2292:99:66:0,66,0,0:2,0	0/0:1,229,2588:99:76:0,76,0,0:2,0	0/0:0,133,1514:99:44:0,44,0,0:2,0	0/0:1,338,3862:99:112:0,112,0,0:2,0	0/0:0,175,2009:99:58:0,58,0,0:2,0	0/0:0,108,1244:99:36:0,36,0,0:2,0	0/0:0,121,1391:99:40:0,40,0,0:2,0	0/0:0,151,1739:99:50:0,50,0,0:2,0	0/0:0,18,209:45:6:0,6,0,0:2,0	0/0:0,115,1321:99:38:0,38,0,0:2,0	0/0:0,96,1110:99:32:0,32,0,0:2,0	0/0:0,133,1512:99:44:0,44,0,0:2,0	0/0:35,146,1313:99:38:0,37,0,1:2,0	0/0:0,42,484:69:14:0,14,0,0:2,0	0/0:35,133,1495:99:44:0,43,1,0:2,0	0/0:0,79,886:99:26:0,26,0,0:2,0	0/0:0,60,684:87:20:0,20,0,0:2,0	0/0:0,84,974:99:28:0,28,0,0:2,0	0/0:0,96,1107:99:32:0,32,0,0:2,0	0/0:0,139,1590:99:46:0,46,0,0:2,0
832	10	.	T	C	255	.	NS=95;AN=2;AFS=124,66;OH=0.44;MAF=0.35	GT:PL:GQ:DP:BSDP:ACN	0/1:939,124,487:99:41:0,27,0,14:1,1	1/1:2017,175,0:99:58:0,58,0,0:0,2	0/1:591,87,417:99:29:0,17,0,12:1,1	0/1:278,36,139:71:12:0,8,0,4:1,1	0/1:139,48,414:59:16:0,4,0,12:1,1	0/1:313,39,139:68:13:0,9,0,4:1,1	0/1:70,24,209:14:8:0,2,0,6:1,1	0/0:0,42,487:69:14:0,0,0,14:2,0	0/1:626,66,139:41:22:0,18,0,4:1,1	1/1:765,66,0:93:22:0,22,0,0:0,2	0/1:348,45,174:97:15:0,10,0,5:1,1	0/0:0,121,1391:99:40:0,0,0,40:2,0	0/0:0,33,364:60:11:0,0,0,11:2,0	1/1:661,57,0:84:19:0,19,0,0:0,2	0/0:0,90,1040:99:30:0,0,0,30:2,0	0/1:449,81,487:99:27:0,13,0,14:1,1	0/0:0,51,591:78:17:0,0,0,17:2,0	0/1:209,51,380:99:17:0,6,0,11:1,1	0/1:278,60,417:99:20:0,8,0,12:1,1	0/1:626,94,434:99:31:0,18,0,13:1,1	0/1:695,84,270:99:28:0,20,0,8:1,1	0/1:661,145,990:99:48:0,19,0,29:1,1	0/1:1075,166,827:99:55:0,31,0,24:1,1	0/1:380,75,487:99:25:0,11,0,14:1,1	0/1:765,124,658:99:41:0,22,0,19:1,1	1/1:835,72,0:99:24:0,24,0,0:0,2	0/1:348,51,243:99:17:0,10,0,7:1,1	0/1:414,66,345:99:22:0,12,0,10:1,1	0/0:0,105,1217:99:35:0,0,0,35:2,0	1/1:661,57,0:84:19:0,19,0,0:0,2	0/0:70,51,522:14:17:0,2,0,15:2,0	0/0:0,48,556:75:16:0,0,0,16:2,0	1/1:757,66,0:93:22:0,22,0,0:0,2	0/1:557,94,501:99:31:0,16,0,15:1,1	0/1:383,72,452:99:24:0,11,0,13:1,1	0/1:556,75,313:99:25:0,16,0,9:1,1	0/1:348,63,383:99:21:0,10,0,11:1,1	0/1:556,69,243:99:23:0,16,0,7:1,1	1/1:730,63,0:90:21:0,21,0,0:0,2	0/1:139,30,209:77:10:0,4,0,6:1,1	0/0:0,48,556:75:16:0,0,0,16:2,0
801	59	.	G	A	255	.	NS=95;AN=2;AFS=150,40;OH=0.32;MAF=0.21	GT:PL:GQ:DP:BSDP:ACN	0/0:1,362,4136:99:120:0,0,120,0:2,0	0/0:1,350,3975:99:116:0,0,116,0:2,0	0/0:2,417,4667:99:138:0,0,138,0:2,0	0/0:0,133,1509:99:44:0,0,44,0:2,0	0/1:765,301,2698:99:100:22,0,78,0:1,1	0/0:1,277,3170:99:92:0,0,92,0:2,0	0/0:18,292,3093:99:92:0,0,91,1:2,0	0/1:865,109,348:99:36:26,0,10,0:1,1	0/0:1,145,1640:99:48:0,0,48,0:2,0	0/0:0,163,1878:99:54:0,0,54,0:2,0	0/0:0,54,618:81:18:0,0,18,0:2,0	0/0:51,295,2790:99:84:0,2,81,1:2,0	0/1:1493,205,555:99:60:43,1,16,0:1,1	0/0:19,214,2149:99:66:0,1,65,0:2,0	0/0:1,241,2726:99:80:0,0,80,0:2,0	0/0:34,317,3276:99:96:0,0,94,2:2,0	0/0:34,359,3760:99:110:0,1,108,1:2,0	0/0:1,302,3408:99:100:0,0,100,0:2,0	1/1:1110,96,0:99:32:32,0,0,0:0,2	0/1:557,223,1988:99:74:16,0,58,0:1,1	0/1:1313,223,1252:99:74:38,0,36,0:1,1	0/1:3076,549,3141:99:182:90,0,92,0:1,1	0/1:2391,436,2362:99:140:70,1,69,0:1,1	0/1:1235,230,1347:99:76:36,0,40,0:1,1	0/0:36,390,3977:99:120:0,2,118,0:2,0	0/0:71,558,5640:99:164:0,0,162,2:2,0	0/1:835,199,1434:99:66:24,0,42,0:1,1	0/0:36,309,3152:99:92:0,0,91,1:2,0	0/0:2,411,4622:99:136:0,0,136,0:2,0	0/0:17,134,1362:99:40:0,1,39,0:2,0	0/0:1,230,2570:99:76:0,0,76,0:2,0	0/1:836,225,1547:99:70:25,0,44,1:1,1	0/0:1,338,3874:99:112:0,0,112,0:2,0	0/0:18,497,5436:99:160:0,0,159,1:2,0	0/0:0,96,1110:99:32:0,0,32,0:2,0	0/1:693,163,1174:99:54:20,0,34,0:1,1	0/0:0,247,2832:99:82:0,0,82,0:2,0	0/0:1,187,2099:99:62:0,0,62,0:2,0	0/0:1,175,1996:99:58:0,0,58,0:2,0	0/0:18,231,2416:99:72:0,1,71,0:2,0	0/1:1530,316,1894:99:100:44,1,55,0:1,1
801	128	.	G	A	255	.	NS=95;AN=2;AFS=180,10;OH=0.11;MAF=0.05	GT:PL:GQ:DP:BSDP:ACN	0/1:2423,362,1728:99:120:70,0,50,0:1,1	0/0:1,350,3978:99:116:0,0,116,0:2,0	0/0:2,417,4691:99:138:0,0,138,0:2,0	0/0:1,133,1485:99:44:0,0,44,0:2,0	0/0:17,302,3416:99:100:1,0,99,0:2,0	0/0:27,301,3176:99:92:0,1,91,0:2,0	0/0:1,278,3155:99:92:0,0,92,0:2,0	0/1:337,109,875:99:36:10,0,26,0:1,1	0/0:0,145,1645:99:48:0,0,48,0:2,0	0/0:0,163,1878:99:54:0,0,54,0:2,0	0/0:0,54,623:81:18:0,0,18,0:2,0	0/1:1067,268,1721:99:84:31,1,52,0:1,1	0/0:1,181,2036:99:60:0,0,60,0:2,0	0/0:1,199,2223:99:66:0,0,66,0:2,0	0/0:1,242,2699:99:80:0,0,80,0:2,0	0/1:1322,290,1975:99:96:38,0,58,0:1,1	0/0:1,332,3752:99:110:0,0,110,0:2,0	0/0:1,302,3411:99:100:0,0,100,0:2,0	0/0:0,96,1113:99:32:0,0,32,0:2,0	0/0:1,223,2529:99:74:0,0,74,0:2,0	0/0:1,223,2537:99:74:0,0,74,0:2,0	0/0:2,549,6196:99:182:0,0,182,0:2,0	0/0:18,436,4800:99:140:0,1,139,0:2,0	0/0:1,229,2590:99:76:0,0,76,0:2,0	0/0:18,376,4091:99:120:0,1,119,0:2,0	0/0:18,508,5615:99:164:0,0,163,1:2,0	0/0:0,199,2292:99:66:0,0,66,0:2,0	0/0:71,309,3095:99:92:1,0,90,1:2,0	0/0:1,410,4682:99:136:0,0,136,0:2,0	0/1:814,121,539:99:40:24,0,16,0:1,1	0/0:70,229,2539:99:76:2,0,74,0:2,0	0/0:70,243,2399:99:70:1,0,68,1:2,0	0/0:1,338,3846:99:112:0,0,112,0:2,0	0/0:28,482,5433:99:160:1,0,159,0:2,0	0/0:0,96,1113:99:32:0,0,32,0:2,0	0/0:0,163,1878:99:54:0,0,54,0:2,0	0/0:1,248,2773:99:82:0,0,82,0:2,0	0/0:1,187,2135:99:62:0,0,62,0:2,0	0/1:1244,175,765:99:58:36,0,22,0:1,1	0/0:0,217,2476:99:72:0,0,72,0:2,0	0/0:17,315,3448:99:100:0,1,99,0:2,0
816	59	.	G	A	255	.	NS=95;AN=2;AFS=113,77;OH=0.47;MAF=0.41	GT:PL:GQ:DP:BSDP:ACN	0/1:1417,200,791:99:66:42,0,24,0:1,1	0/1:1870,326,1849:99:108:54,0,54,0:1,1	0/0:0,108,1252:99:36:0,0,36,0:2,0	1/1:1127,103,1:99:34:34,0,0,0:0,2	0/1:896,157,893:99:52:26,0,26,0:1,1	0/1:623,102,550:99:34:18,0,16,0:1,1	1/1:1583,139,0:99:46:46,0,0,0:0,2	0/1:278,42,209:99:14:8,0,6,0:1,1	0/0:0,54,626:81:18:0,0,18,0:2,0	0/1:469,91,549:99:30:14,0,16,0:1,1	0/1:278,42,209:99:14:8,0,6,0:1,1	0/1:1164,235,1530:99:78:34,0,44,0:1,1	1/1:1666,145,0:99:48:48,0,0,0:0,2	1/1:2461,217,17:99:72:71,0,1,0:0,2	0/1:1138,151,557:99:50:34,0,16,0:1,1	0/1:1078,247,1728:99:82:32,0,50,0:1,1	1/1:1666,145,0:99:48:48,0,0,0:0,2	0/0:17,165,1679:99:50:0,1,49,0:2,0	1/1:487,42,0:69:14:14,0,0,0:0,2	0/1:1304,279,1708:99:88:37,1,50,0:1,1	0/0:0,66,757:93:22:0,0,22,0:2,0	0/1:1231,231,1269:99:72:35,1,36,0:1,1	0/1:1702,277,1461:99:92:50,0,42,0:1,1	1/1:1391,121,0:99:40:40,0,0,0:0,2	0/0:1,272,3045:99:90:0,0,90,0:2,0	1/1:1635,145,1:99:48:48,0,0,0:0,2	0/1:340,73,463:99:24:10,0,14,0:1,1	0/1:1164,163,696:99:54:34,0,20,0:1,1	0/1:1025,151,696:99:50:30,0,20,0:1,1	0/1:138,43,303:64:14:5,0,9,0:1,1	1/1:2024,193,140:85:64:60,0,4,0:0,2	0/0:1,242,2714:99:80:0,0,80,0:2,0	1/1:2047,181,1:99:60:60,0,0,0:0,2	1/1:1460,127,0:99:42:42,0,0,0:0,2	0/1:626,72,209:99:24:18,0,6,0:1,1	0/0:0,151,1739:99:50:0,0,50,0:2,0	0/1:278,54,345:99:18:8,0,10,0:1,1	0/1:910,147,582:99:44:26,1,17,0:1,1	0/1:904,121,476:99:40:26,0,14,0:1,1	0/0:0,90,1043:99:30:0,0,30,0:2,0	0/0:0,115,1321:99:38:0,0,38,0:2,0
816	101	.	C	A	255	.	NS=95;AN=2;AFS=167,23;OH=0.16;MAF=0.12	GT:PL:GQ:DP:BSDP:ACN	0/0:0,199,2263:99:66:0,66,0,0:2,0	0/0:1,326,3729:99:108:0,108,0,0:2,0	1/1:1234,122,17:99:36:35,0,1,0:0,2	0/0:0,103,1148:99:34:0,34,0,0:2,0	0/1:893,157,896:99:52:26,26,0,0:1,1	0/1:527,103,618:99:34:16,18,0,0:1,1	0/0:0,139,1585:99:46:0,46,0,0:2,0	0/1:206,42,278:99:14:6,8,0,0:1,1	0/1:348,54,278:99:18:10,8,0,0:1,1	0/1:548,90,487:99:30:16,14,0,0:1,1	0/0:0,42,484:69:14:0,14,0,0:2,0	0/1:1530,235,1174:99:78:44,34,0,0:1,1	0/0:0,145,1663:99:48:0,48,0,0:2,0	0/0:0,217,2496:99:72:0,72,0,0:2,0	0/0:1,151,1707:99:50:0,50,0,0:2,0	0/0:2,248,2759:99:82:0,82,0,0:2,0	0/0:0,145,1653:99:48:0,48,0,0:2,0	0/0:1,151,1687:99:50:0,50,0,0:2,0	0/0:0,42,484:69:14:0,14,0,0:2,0	0/0:1,265,3023:99:88:0,88,0,0:2,0	0/1:330,66,418:99:22:10,12,0,0:1,1	0/0:0,217,2496:99:72:0,72,0,0:2,0	0/0:2,278,3081:99:92:0,92,0,0:2,0	0/0:0,121,1391:99:40:0,40,0,0:2,0	0/0:1,272,3077:99:90:0,90,0,0:2,0	0/0:0,145,1669:99:48:0,48,0,0:2,0	0/0:0,72,832:99:24:0,24,0,0:2,0	0/0:0,163,1854:99:54:0,54,0,0:2,0	0/1:696,151,1035:99:50:20,30,0,0:1,1	0/0:0,42,461:69:14:0,14,0,0:2,0	0/0:1,193,2180:99:64:0,64,0,0:2,0	0/1:1212,241,1527:99:80:36,44,0,0:1,1	0/0:17,181,2028:99:60:1,59,0,0:2,0	0/0:0,127,1434:99:42:0,42,0,0:2,0	0/0:0,72,819:99:24:0,24,0,0:2,0	1/1:1721,151,0:99:50:50,0,0,0:0,2	0/0:0,54,626:81:18:0,18,0,0:2,0	0/0:17,133,1471:99:44:1,43,0,0:2,0	0/0:0,121,1373:99:40:0,40,0,0:2,0	1/1:1043,90,0:99:30:30,0,0,0:0,2	1/1:1312,115,0:99:38:38,0,0,0:0,2
903	6	.	A	G	255	.	NS=94;AN=2;AFS=177,11;OH=0.07;MAF=0.06	GT:PL:GQ:DP:BSDP:ACN	0/0:0,78,901:99:26:26,0,0,0:2,0	0/0:0,78,896:99:26:26,0,0,0:2,0	0/0:0,121,1373:99:40:40,0,0,0:2,0	0/0:0,6,70:33:2:2,0,0,0:2,0	0/0:0,96,1110:99:32:32,0,0,0:2,0	0/0:0,102,1179:99:34:34,0,0,0:2,0	0/0:0,72,835:99:24:24,0,0,0:2,0	0/0:0,12,139:39:4:4,0,0,0:2,0	0/0:0,12,139:39:4:4,0,0,0:2,0	0/0:0,48,553:75:16:16,0,0,0:2,0	0/0:0,6,70:33:2:2,0,0,0:2,0	0/0:0,139,1599:99:46:46,0,0,0:2,0	0/0:0,72,835:99:24:24,0,0,0:2,0	0/0:0,42,487:69:14:14,0,0,0:2,0	0/0:0,60,692:87:20:20,0,0,0:2,0	0/0:0,109,1234:99:36:36,0,0,0:2,0	0/0:0,60,695:87:20:20,0,0,0:2,0	0/0:0,12,139:39:4:4,0,0,0:2,0	0/0:0,121,1391:99:40:40,0,0,0:2,0	0/0:0,139,1578:99:46:46,0,0,0:2,0	0/0:0,145,1648:99:48:48,0,0,0:2,0	0/0:35,164,1530:99:44:43,1,0,0:2,0	0/0:17,195,2068:99:60:59,1,0,0:2,0	0/0:0,36,417:63:12:12,0,0,0:2,0	0/0:1,193,2190:99:64:64,0,0,0:2,0	0/0:0,30,348:57:10:10,0,0,0:2,0	0/0:0,30,348:57:10:10,0,0,0:2,0	0/0:0,24,278:51:8:8,0,0,0:2,0	0/0:0,30,330:57:10:10,0,0,0:2,0	0/0:0,12,139:39:4:4,0,0,0:2,0	0/0:0,54,626:81:18:18,0,0,0:2,0	0/0:0,90,1043:99:30:30,0,0,0:2,0	0/0:0,42,487:69:14:14,0,0,0:2,0	0/0:0,48,556:75:16:16,0,0,0:2,0	0/0:0,42,487:69:14:14,0,0,0:2,0	0/0:0,36,417:63:12:12,0,0,0:2,0	0/0:0,42,479:69:14:14,0,0,0:2,0	0/0:0,24,278:51:8:8,0,0,0:2,0	0/0:0,42,487:69:14:14,0,0,0:2,0	0/0:0,24,278:51:8:8,0,0,0:2,0	0/0:1,109,1216:99:36:36,0,0,0:2,0
896	74	.	C	T	255	.	NS=94;AN=2;AFS=154,34;OH=0.32;MAF=0.18	GT:PL:GQ:DP:BSDP:ACN	0/0:0,36,417:63:12:0,12,0,0:2,0	0/0:0,24,278:51:8:0,8,0,0:2,0	0/0:0,84,968:99:28:0,28,0,0:2,0	0/0:0,18,191:45:6:0,6,0,0:2,0	0/0:67,72,765:37:24:0,22,0,2:2,0	0/0:0,12,139:39:4:0,4,0,0:2,0	0/0:0,72,832:99:24:0,24,0,0:2,0	0/1:70,36,348:4:12:0,10,0,2:1,1	0/0:0,12,139:39:4:0,4,0,0:2,0	0/0:0,24,275:51:8:0,8,0,0:2,0	0/0:0,36,417:63:12:0,12,0,0:2,0	0/0:0,36,414:63:12:0,12,0,0:2,0	0/0:0,90,1043:99:30:0,30,0,0:2,0	0/0:0,72,835:99:24:0,24,0,0:2,0	0/1:279,109,956:99:36:0,28,0,8:1,1	0/1:278,145,1383:99:48:0,40,0,8:1,1	0/0:0,151,1733:99:50:0,50,0,0:2,0	0/0:1,145,1609:99:48:0,48,0,0:2,0	0/1:206,90,827:84:30:0,24,0,6:1,1	0/1:693,229,1947:99:76:0,56,0,20:1,1	0/1:417,78,487:99:26:0,14,0,12:1,1	0/1:1249,386,3173:99:128:0,92,0,36:1,1	0/1:348,277,2834:39:92:0,82,0,10:1,1	0/1:696,187,1434:99:62:0,42,0,20:1,1	0/1:762,277,2423:99:92:0,70,0,22:1,1	0/0:0,211,2431:99:70:0,70,0,0:2,0	0/1:225,68,399:99:18:1,11,0,6:1,1	0/0:1,133,1494:99:44:0,44,0,0:2,0	0/1:278,127,1179:99:42:0,34,0,8:1,1	0/1:209,78,695:99:26:0,20,0,6:1,1	0/1:693,133,835:99:44:0,24,0,20:1,1	0/0:0,145,1669:99:48:0,48,0,0:2,0	0/1:693,139,888:99:46:0,26,0,20:1,1	0/0:17,195,2031:99:60:1,59,0,0:2,0	0/0:0,24,278:51:8:0,8,0,0:2,0	0/0:0,79,886:99:26:0,26,0,0:2,0	0/0:0,109,1234:99:36:0,36,0,0:2,0	0/1:765,175,1244:99:58:0,36,0,22:1,1	0/1:348,108,896:99:36:0,26,0,10:1,1	0/1:827,102,348:99:34:0,10,0,24:1,1	0/0:0,175,2014:99:58:0,58,0,0:2,0
881	54	.	G	A	255	.	NS=95;AN=2;AFS=175,15;OH=0.12;MAF=0.08	GT:PL:GQ:DP:BSDP:ACN	0/0:1,157,1771:99:52:0,0,52,0:2,0	0/1:1704,277,1484:99:92:49,0,43,0:1,1	0/0:0,139,1578:99:46:0,0,46,0:2,0	0/0:17,128,1289:99:38:0,0,37,1:2,0	0/0:17,169,1913:99:56:1,0,55,0:2,0	0/0:0,115,1295:99:38:0,0,38,0:2,0	0/0:0,108,1252:99:36:0,0,36,0:2,0	0/0:0,24,278:51:8:0,0,8,0:2,0	0/0:0,108,1252:99:36:0,0,36,0:2,0	0/0:1,247,2803:99:82:0,0,82,0:2,0	0/0:0,121,1383:99:40:0,0,40,0:2,0	0/0:1,271,3108:99:90:0,0,90,0:2,0	0/0:1,145,1633:99:48:0,0,48,0:2,0	0/0:0,127,1454:99:42:0,0,42,0:2,0	0/0:0,235,2712:99:78:0,0,78,0:2,0	0/0:1,320,3665:99:106:0,0,106,0:2,0	0/0:0,133,1527:99:44:0,0,44,0:2,0	0/0:0,115,1321:99:38:0,0,38,0:2,0	0/0:0,121,1370:99:40:0,0,40,0:2,0	0/0:1,247,2822:99:82:0,0,82,0:2,0	0/0:1,145,1625:99:48:0,0,48,0:2,0	0/0:17,412,4545:99:132:0,1,131,0:2,0	0/0:2,495,5629:99:164:0,0,164,0:2,0	0/0:18,255,2719:99:80:0,1,79,0:2,0	0/0:18,363,3994:99:116:0,1,115,0:2,0	0/1:1303,255,1477:99:80:37,1,42,0:1,1	0/0:0,72,835:99:24:0,0,24,0:2,0	0/0:0,139,1591:99:46:0,0,46,0:2,0	0/0:1,235,2665:99:78:0,0,78,0:2,0	0/0:1,97,1077:99:32:0,0,32,0:2,0	0/1:588,90,430:99:30:17,0,13,0:1,1	0/0:27,247,2538:99:74:0,0,73,1:2,0	1/1:1999,175,1:99:58:58,0,0,0:0,2	0/0:1,181,2065:99:60:0,0,60,0:2,0	0/0:0,90,1043:99:30:0,0,30,0:2,0	0/0:1,151,1710:99:50:0,0,50,0:2,0	0/1:417,84,556:99:28:12,0,16,0:1,1	0/1:963,223,1594:99:74:28,0,46,0:1,1	0/0:17,74,648:75:20:0,1,19,0:2,0	0/0:0,78,904:99:26:0,0,26,0:2,0	0/1:973,231,1470:99:72:28,0,43,1:1,1
968	12	.	C	T	255	.	NS=94;AN=2;AFS=172,16;OH=0.15;MAF=0.09	GT:PL:GQ:DP:BSDP:ACN	0/0:0,97,1092:99:32:0,32,0,0:2,0	0/1:139,48,417:59:16:0,12,0,4:1,1	0/0:0,24,278:51:8:0,8,0,0:2,0	0/0:0,18,209:45:6:0,6,0,0:2,0	0/0:0,60,674:87:20:0,20,0,0:2,0	0/0:1,43,451:69:14:0,14,0,0:2,0	0/0:0,30,348:57:10:0,10,0,0:2,0	0/0:0,6,70:33:2:0,2,0,0:2,0	0/0:0,42,469:69:14:0,14,0,0:2,0	0/0:0,48,556:75:16:0,16,0,0:2,0	0/0:35,44,136:10:4:0,3,1,0:2,0	0/1:626,139,956:99:46:0,28,0,18:1,1	0/0:0,133,1509:99:44:0,44,0,0:2,0	0/0:0,97,1087:99:32:0,32,0,0:2,0	0/0:0,66,765:93:22:0,22,0,0:2,0	0/0:1,175,1999:99:58:0,58,0,0:2,0	0/0:0,108,1246:99:36:0,36,0,0:2,0	0/1:348,54,275:99:18:0,8,0,10:1,1	0/1:267,48,275:99:16:0,8,0,8:1,1	0/1:70,30,278:8:10:0,8,0,2:1,1	0/1:209,96,904:81:32:0,26,0,6:1,1	0/0:0,96,1113:99:32:0,32,0,0:2,0	0/0:0,115,1313:99:38:0,38,0,0:2,0	0/0:0,96,1113:99:32:0,32,0,0:2,0	0/0:1,271,3097:99:90:0,90,0,0:2,0	0/1:728,158,747:99:42:0,21,1,20:1,1	0/1:626,102,556:99:34:0,16,0,18:1,1	0/0:0,157,1802:99:52:0,52,0,0:2,0	0/0:0,84,974:99:28:0,28,0,0:2,0	0/0:0,12,139:39:4:0,4,0,0:2,0	0/0:35,135,1143:99:34:0,33,1,0:2,0	0/0:0,139,1599:99:46:0,46,0,0:2,0	1/1:487,42,0:69:14:0,0,0,14:0,2	0/0:0,84,971:99:28:0,28,0,0:2,0	0/0:0,24,278:51:8:0,8,0,0:2,0	0/0:1,43,443:69:14:0,14,0,0:2,0	0/0:0,115,1302:99:38:0,38,0,0:2,0	0/0:0,72,835:99:24:0,24,0,0:2,0	0/1:762,84,209:93:28:0,6,0,22:1,1	0/0:0,36,417:63:12:0,12,0,0:2,0	0/1:827,175,1176:99:58:0,34,0,24:1,1
987	40	.	C	A	255	.	NS=94;AN=2;AFS=171,17;OH=0.14;MAF=0.09	GT:PL:GQ:DP:BSDP:ACN	0/0:0,42,466:69:14:0,14,0,0:2,0	0/0:18,249,2610:99:78:0,77,1,0:2,0	0/0:0,78,896:99:26:0,26,0,0:2,0	0/0:0,72,827:99:24:0,24,0,0:2,0	0/1:904,127,556:99:42:26,16,0,0:1,1	0/0:1,139,1560:99:46:0,46,0,0:2,0	0/1:139,73,677:35:24:4,20,0,0:1,1	./.:0,0,0:0:0:0,0,0,0:2,0	1/1:70,6,0:33:2:2,0,0,0:0,2	0/0:0,12,121:39:4:0,4,0,0:2,0	0/1:209,48,348:99:16:6,10,0,0:1,1	0/1:817,169,1097:99:56:24,32,0,0:1,1	0/0:0,121,1391:99:40:0,40,0,0:2,0	0/0:1,169,1921:99:56:0,56,0,0:2,0	0/0:1,97,1051:99:32:0,32,0,0:2,0	0/0:1,217,2457:99:72:0,72,0,0:2,0	0/0:17,159,1622:99:48:0,47,1,0:2,0	0/0:1,157,1771:99:52:0,52,0,0:2,0	0/0:0,90,1040:99:30:0,30,0,0:2,0	0/0:1,188,2070:99:62:0,62,0,0:2,0	0/1:835,108,417:99:36:24,12,0,0:1,1	1/1:1179,115,139:8:38:34,4,0,0:0,2	0/0:70,139,1509:99:46:2,44,0,0:2,0	0/0:0,90,1032:99:30:0,30,0,0:2,0	0/0:1,211,2391:99:70:0,70,0,0:2,0	0/0:1,242,2709:99:80:0,80,0,0:2,0	0/1:502,97,557:99:32:16,16,0,0:1,1	0/0:1,151,1718:99:50:0,50,0,0:2,0	0/0:0,78,904:99:26:0,26,0,0:2,0	0/0:0,42,487:69:14:0,14,0,0:2,0	0/0:87,103,1054:48:34:3,31,0,0:2,0	0/0:0,97,1087:99:32:0,32,0,0:2,0	0/0:0,145,1655:99:48:0,48,0,0:2,0	0/0:0,139,1579:99:46:0,46,0,0:2,0	0/0:0,30,348:57:10:0,10,0,0:2,0	0/0:0,66,765:93:22:0,22,0,0:2,0	0/0:17,62,538:63:16:0,15,1,0:2,0	0/0:0,66,754:93:22:0,22,0,0:2,0	0/0:0,60,687:87:20:0,20,0,0:2,0	0/0:0,42,469:69:14:0,14,0,0:2,0	0/0:0,90,1032:99:30:0,30,0,0:2,0
997	109	.	A	T	255	.	NS=95;AN=2;AFS=154,36;OH=0.36;MAF=0.19	GT:PL:GQ:DP:BSDP:ACN	0/0:35,426,4441:99:132:130,1,1,0:2,0	0/0:1,266,3016:99:88:88,0,0,0:2,0	0/0:1,223,2510:99:74:74,0,0,0:2,0	0/0:0,127,1452:99:42:42,0,0,0:2,0	0/1:904,133,608:99:44:18,0,0,26:1,1	0/1:1574,175,418:99:58:12,0,0,46:1,1	0/0:0,127,1449:99:42:42,0,0,0:2,0	0/0:17,92,850:93:26:25,0,1,0:2,0	0/1:696,121,688:99:40:20,0,0,20:1,1	0/1:886,163,974:99:54:28,0,0,26:1,1	0/0:0,54,608:81:18:18,0,0,0:2,0	0/1:820,189,1147:99:58:33,0,1,24:1,1	0/0:1,139,1573:99:46:46,0,0,0:2,0	0/0:0,145,1653:99:48:48,0,0,0:2,0	0/1:627,151,1071:99:50:32,0,0,18:1,1	0/0:1,290,3272:99:96:96,0,0,0:2,0	0/1:1385,199,878:99:66:26,0,0,40:1,1	0/1:1130,201,1007:99:62:29,0,1,32:1,1	0/0:0,127,1444:99:42:42,0,0,0:2,0	0/0:1,181,2059:99:60:60,0,0,0:2,0	0/0:17,151,1667:99:50:49,0,0,1:2,0	0/0:2,302,3332:99:100:100,0,0,0:2,0	0/0:0,319,3686:99:106:106,0,0,0:2,0	0/1:886,176,990:99:54:28,0,1,25:1,1	0/0:18,328,3556:99:104:103,1,0,0:2,0	0/1:1318,217,1174:99:72:34,0,0,38:1,1	0/1:971,139,626:99:46:18,0,0,28:1,1	0/0:1,235,2662:99:78:78,0,0,0:2,0	0/0:1,398,4550:99:132:132,0,0,0:2,0	0/1:1174,169,765:99:56:22,0,0,34:1,1	0/1:209,115,1087:63:38:32,0,0,6:1,1	0/0:1,127,1407:99:42:42,0,0,0:2,0	0/0:28,266,2653:99:80:79,1,0,0:2,0	0/0:1,320,3649:99:106:106,0,0,0:2,0	1/1:1174,102,0:99:34:0,0,0,34:0,2	0/0:1,139,1555:99:46:46,0,0,0:2,0	0/0:1,163,1836:99:54:54,0,0,0:2,0	0/0:0,127,1452:99:42:42,0,0,0:2,0	0/0:1,121,1346:99:40:40,0,0,0:2,0	0/1:327,48,203:99:16:6,0,0,10:1,1	0/0:0,169,1939:99:56:56,0,0,0:2,0
1015	70	.	T	C	255	.	NS=95;AN=2;AFS=180,10;OH=0.08;MAF=0.05	GT:PL:GQ:DP:BSDP:ACN	0/0:1,187,2069:99:62:0,0,0,62:2,0	0/0:1,103,1143:99:34:0,0,0,34:2,0	0/0:0,79,880:99:26:0,0,0,26:2,0	0/0:0,42,466:69:14:0,0,0,14:2,0	0/0:18,141,1365:99:42:1,0,0,41:2,0	0/0:17,105,972:99:30:0,0,1,29:2,0	0/0:17,79,837:93:26:0,1,0,25:2,0	0/0:0,36,409:63:12:0,0,0,12:2,0	0/0:0,72,829:99:24:0,0,0,24:2,0	0/0:0,24,252:51:8:0,0,0,8:2,0	0/0:0,36,414:63:12:0,0,0,12:2,0	0/0:17,134,1347:99:40:0,0,1,39:2,0	0/0:1,109,1202:99:36:0,0,0,36:2,0	0/0:0,78,904:99:26:0,0,0,26:2,0	0/0:0,103,1164:99:34:0,0,0,34:2,0	0/0:1,193,2151:99:64:0,0,0,64:2,0	0/0:1,67,723:93:22:0,0,0,22:2,0	0/0:1,61,641:87:20:0,0,0,20:2,0	0/0:0,72,824:99:24:0,0,0,24:2,0	0/0:1,182,1991:99:60:0,0,0,60:2,0	0/0:18,153,1545:99:46:0,0,1,45:2,0	0/0:2,315,3465:99:104:0,0,0,104:2,0	0/0:18,183,1887:99:56:1,0,0,55:2,0	0/0:1,181,2009:99:60:0,0,0,60:2,0	0/0:2,254,2770:99:84:0,0,0,84:2,0	0/0:0,133,1506:99:44:0,0,0,44:2,0	0/0:1,103,1129:99:34:0,0,0,34:2,0	0/0:17,195,2047:99:60:0,0,1,59:2,0	0/0:17,98,924:99:28:0,0,1,27:2,0	0/0:1,109,1168:99:36:0,0,0,36:2,0	0/0:0,108,1243:99:36:0,0,0,36:2,0	0/0:1,121,1337:99:40:0,0,0,40:2,0	0/0:1,133,1457:99:44:0,0,0,44:2,0	0/0:0,121,1388:99:40:0,0,0,40:2,0	0/0:0,24,278:51:8:0,0,0,8:2,0	0/0:1,97,1058:99:32:0,0,0,32:2,0	0/0:1,55,582:81:18:0,0,0,18:2,0	0/0:0,30,319:57:10:0,0,0,10:2,0	0/0:0,24,278:51:8:0,0,0,8:2,0	0/0:0,66,744:93:22:0,0,0,22:2,0	0/0:1,175,1975:99:58:0,0,0,58:2,0
1043	66	.	G	A	255	.	NS=92;AN=2;AFS=166,18;OH=0.15;MAF=0.1	GT:PL:GQ:DP:BSDP:ACN	0/0:0,30,348:57:10:0,0,10,0:2,0	0/0:17,128,1277:99:38:0,0,37,1:2,0	0/0:17,24,244:39:8:1,0,7,0:2,0	0/0:0,48,556:75:16:0,0,16,0:2,0	0/1:209,73,605:99:24:6,0,18,0:1,1	./.:0,0,0:0:0:0,0,0,0:2,0	0/0:0,60,677:87:20:0,0,20,0:2,0	0/0:0,18,209:45:6:0,0,6,0:2,0	1/1:417,36,0:63:12:12,0,0,0:0,2	0/1:729,79,140:29:26:22,0,4,0:1,1	0/0:0,66,765:93:22:0,0,22,0:2,0	0/0:1,97,1074:99:32:0,0,32,0:2,0	0/0:0,60,695:87:20:0,0,20,0:2,0	./.:0,0,0:0:0:0,0,0,0:2,0	0/0:0,60,695:87:20:0,0,20,0:2,0	0/0:0,133,1527:99:44:0,0,44,0:2,0	0/0:0,54,620:81:18:0,0,18,0:2,0	0/0:0,54,626:81:18:0,0,18,0:2,0	0/0:0,18,209:45:6:0,0,6,0:2,0	0/0:0,18,206:45:6:0,0,6,0:2,0	0/0:0,90,1043:99:30:0,0,30,0:2,0	0/0:0,72,832:99:24:0,0,24,0:2,0	0/0:0,157,1794:99:52:0,0,52,0:2,0	0/0:0,102,1174:99:34:0,0,34,0:2,0	0/1:1274,175,678:99:58:38,0,20,0:1,1	0/0:0,72,835:99:24:0,0,24,0:2,0	0/0:0,60,695:87:20:0,0,20,0:2,0	0/0:0,72,835:99:24:0,0,24,0:2,0	1/1:1539,139,1:99:46:46,0,0,0:0,2	./.:0,0,0:0:0:0,0,0,0:2,0	0/0:0,24,278:51:8:0,0,8,0:2,0	0/0:0,54,626:81:18:0,0,18,0:2,0	0/0:0,90,1043:99:30:0,0,30,0:2,0	0/0:1,175,1996:99:58:0,0,58,0:2,0	0/0:0,36,417:63:12:0,0,12,0:2,0	0/0:0,115,1303:99:38:0,0,38,0:2,0	0/0:0,42,487:69:14:0,0,14,0:2,0	0/0:0,103,1161:99:34:0,0,34,0:2,0	0/0:0,54,626:81:18:0,0,18,0:2,0	0/0:0,42,487:69:14:0,0,14,0:2,0	0/1:1092,133,400:99:44:32,0,12,0:1,1
1051	65	.	T	C	255	.	NS=93;AN=2;AFS=176,10;OH=0.11;MAF=0.05	GT:PL:GQ:DP:BSDP:ACN	0/0:1,61,656:87:20:0,0,0,20:2,0	./.:0,0,0:0:0:0,0,0,0:2,0	0/0:1,271,3102:99:90:0,0,0,90:2,0	0/0:0,36,417:63:12:0,0,0,12:2,0	0/0:0,48,553:75:16:0,0,0,16:2,0	0/0:0,54,615:81:18:0,0,0,18:2,0	0/0:0,42,484:69:14:0,0,0,14:2,0	0/0:0,6,70:33:2:0,0,0,2:2,0	0/0:0,18,209:45:6:0,0,0,6:2,0	0/0:0,60,674:87:20:0,0,0,20:2,0	0/0:35,44,139:10:4:1,0,0,3:2,0	0/0:0,115,1310:99:38:0,0,0,38:2,0	0/1:591,140,681:99:36:1,16,0,19:1,1	0/0:0,79,880:99:26:0,0,0,26:2,0	0/0:0,72,835:99:24:0,0,0,24:2,0	0/0:0,90,1043:99:30:0,0,0,30:2,0	0/0:0,72,827:99:24:0,0,0,24:2,0	0/0:0,48,556:75:16:0,0,0,16:2,0	0/0:0,24,270:51:8:0,0,0,8:2,0	0/0:0,79,883:99:26:0,0,0,26:2,0	0/0:0,18,198:45:6:0,0,0,6:2,0	./.:0,0,0:0:0:0,0,0,0:2,0	0/0:37,286,2814:99:84:1,0,0,83:2,0	0/0:1,151,1703:99:50:0,0,0,50:2,0	0/0:19,188,1991:99:62:0,1,0,61:2,0	0/0:0,90,1043:99:30:0,0,0,30:2,0	0/0:17,55,573:69:18:0,1,0,17:2,0	0/0:17,189,1967:99:58:0,0,1,57:2,0	0/0:0,84,971:99:28:0,0,0,28:2,0	0/0:0,12,139:39:4:0,0,0,4:2,0	0/1:278,42,191:99:14:0,8,0,6:1,1	0/0:0,48,556:75:16:0,0,0,16:2,0	0/1:209,84,762:93:28:0,6,0,22:1,1	0/0:1,103,1146:99:34:0,0,0,34:2,0	0/0:0,36,408:63:12:0,0,0,12:2,0	0/0:0,84,974:99:28:0,0,0,28:2,0	0/0:0,30,348:57:10:0,0,0,10:2,0	0/0:0,78,904:99:26:0,0,0,26:2,0	0/0:0,66,757:93:22:0,0,0,22:2,0	0/0:0,6,70:33:2:0,0,0,2:2,0	0/1:607,78,278:99:26:0,18,0,8:1,1
1036	65	.	C	T	255	.	NS=94;AN=2;AFS=167,21;OH=0.16;MAF=0.11	GT:PL:GQ:DP:BSDP:ACN	0/0:131,147,1126:48:38:1,33,0,4:2,0	0/1:280,227,1604:21:54:0,46,2,6:1,1	0/0:0,36,399:63:12:0,12,0,0:2,0	0/0:17,80,703:81:22:1,21,0,0:2,0	0/0:86,110,827:55:26:0,23,1,2:2,0	0/0:70,56,243:15:8:1,6,0,1:2,0	0/0:0,42,471:69:14:0,14,0,0:2,0	0/0:0,12,139:39:4:0,4,0,0:2,0	0/0:0,12,139:39:4:0,4,0,0:2,0	0/0:35,66,712:63:22:0,21,0,1:2,0	0/0:0,30,345:57:10:0,10,0,0:2,0	0/1:582,136,463:99:30:1,12,1,16:1,1	0/0:17,165,1681:99:50:0,49,1,0:2,0	0/1:626,90,417:99:30:0,12,0,18:1,1	0/0:70,116,918:75:28:1,26,0,1:2,0	0/0:80,221,2308:99:70:0,67,1,2:2,0	0/0:71,79,792:40:26:0,24,0,2:2,0	0/0:70,165,1474:99:44:1,42,0,1:2,0	0/1:209,168,714:3:24:0,18,3,3:1,1	0/1:174,134,1025:9:34:0,29,1,4:1,1	0/0:1,91,1010:99:30:0,30,0,0:2,0	0/0:139,157,1663:49:52:0,48,0,4:2,0	0/0:88,438,4395:99:130:1,127,1,1:2,0	0/0:1,163,1824:99:54:0,54,0,0:2,0	0/0:0,151,1739:99:50:0,50,0,0:2,0	0/0:1,181,2065:99:60:0,60,0,0:2,0	0/0:70,104,748:63:24:0,22,1,1:2,0	0/0:52,147,1459:99:44:1,42,0,1:2,0	0/0:70,188,1773:99:52:1,50,0,1:2,0	0/0:207,200,1387:25:46:2,40,0,4:2,0	0/0:313,290,2028:10:66:2,56,2,6:2,0	0/0:139,170,1487:63:46:1,42,0,3:2,0	0/0:140,172,1138:61:36:0,32,2,2:2,0	0/0:139,166,1113:55:34:2,30,0,2:2,0	0/0:0,30,345:57:10:0,10,0,0:2,0	0/0:17,195,2056:99:60:0,59,1,0:2,0	0/0:122,155,1096:64:36:1,32,1,2:2,0	0/0:0,102,1171:99:34:0,34,0,0:2,0	0/0:0,48,538:75:16:0,16,0,0:2,0	0/0:139,152,1287:45:40:1,36,0,3:2,0	0/0:279,295,2085:47:66:3,58,0,5:2,0
1036	113	.	C	T	255	.	NS=94;AN=2;AFS=174,14;OH=0.15;MAF=0.07	GT:PL:GQ:DP:BSDP:ACN	0/0:87,115,1159:60:38:0,35,0,3:2,0	0/1:242,190,1625:20:54:1,46,1,6:1,1	0/0:0,36,417:63:12:0,12,0,0:2,0	0/0:1,67,711:93:22:0,22,0,0:2,0	0/0:70,79,811:40:26:0,24,0,2:2,0	0/1:70,24,209:14:8:0,6,0,2:1,1	0/0:0,42,487:69:14:0,14,0,0:2,0	0/0:0,12,139:39:4:0,4,0,0:2,0	0/0:0,12,139:39:4:0,4,0,0:2,0	0/0:52,80,683:60:22:1,20,0,1:2,0	0/0:0,30,340:57:10:0,10,0,0:2,0	0/0:104,91,869:19:30:0,26,0,4:2,0	0/0:18,165,1643:99:50:0,49,1,0:2,0	0/0:0,90,1043:99:30:0,30,0,0:2,0	0/0:70,85,886:46:28:0,26,0,2:2,0	0/0:95,238,2320:99:70:1,66,1,2:2,0	0/0:70,110,853:69:26:1,24,0,1:2,0	0/0:70,133,1444:95:44:0,42,0,2:2,0	0/1:209,72,618:99:24:0,18,0,6:1,1	0/0:139,134,1078:27:34:1,30,0,3:2,0	0/0:0,91,1001:99:30:0,30,0,0:2,0	0/0:87,170,1713:99:52:1,49,0,2:2,0	0/0:72,393,4334:99:130:0,128,0,2:2,0	0/0:17,176,1860:99:54:1,53,0,0:2,0	0/0:1,151,1710:99:50:0,50,0,0:2,0	0/0:34,209,2013:99:60:2,58,0,0:2,0	0/0:70,73,729:34:24:0,22,0,2:2,0	0/0:70,133,1426:95:44:0,42,0,2:2,0	0/0:70,157,1721:99:52:0,50,0,2:2,0	0/1:209,170,1418:8:46:1,40,0,5:1,1	0/1:345,199,1931:99:66:0,56,0,10:1,1	0/0:139,170,1479:63:46:1,42,0,3:2,0	0/0:122,109,1066:19:36:0,32,0,4:2,0	0/1:139,102,1035:6:34:0,30,0,4:1,1	0/0:0,30,348:57:10:0,10,0,0:2,0	0/0:17,195,2052:99:60:1,59,0,0:2,0	0/0:122,109,1052:19:36:0,32,0,4:2,0	0/0:1,103,1125:99:34:0,34,0,0:2,0	0/0:0,48,548:75:16:0,16,0,0:2,0	0/0:136,152,1279:48:40:1,36,0,3:2,0	0/1:279,231,2023:16:66:1,58,0,7:1,1
1036	143	.	T	C	255	.	NS=94;AN=2;AFS=121,67;OH=0.46;MAF=0.36	GT:PL:GQ:DP:BSDP:ACN	0/0:36,147,1248:99:38:1,0,0,37:2,0	0/1:626,226,1303:99:54:0,16,2,36:1,1	0/1:70,36,348:4:12:0,2,0,10:1,1	0/0:70,67,648:28:22:0,2,0,20:2,0	0/1:452,110,479:99:26:0,12,1,13:1,1	0/0:35,56,278:21:8:1,0,0,7:2,0	0/0:0,42,487:69:14:0,0,0,14:2,0	1/1:139,12,0:39:4:0,4,0,0:0,2	1/1:139,44,35:10:4:1,3,0,0:0,2	0/0:32,95,741:66:22:1,0,0,21:2,0	0/0:0,30,348:57:10:0,0,0,10:2,0	0/1:496,136,573:99:30:1,13,1,15:1,1	0/1:1069,165,627:99:50:0,31,1,18:1,1	0/1:417,90,623:99:30:0,12,0,18:1,1	0/1:519,116,487:99:28:1,14,0,13:1,1	0/1:1072,226,1294:99:70:0,32,1,37:1,1	0/0:17,92,860:93:26:0,0,1,25:2,0	0/1:939,164,626:99:44:1,26,0,17:1,1	0/0:104,168,832:3:24:0,0,3,21:2,0	0/0:96,166,1147:90:34:1,1,1,31:2,0	0/1:388,91,620:99:30:0,12,0,18:1,1	0/1:522,157,1284:99:52:0,15,0,37:1,1	0/0:53,438,4413:99:130:2,0,0,128:2,0	0/0:0,163,1878:99:54:0,0,0,54:2,0	0/0:0,151,1739:99:50:0,0,0,50:2,0	0/0:1,181,2015:99:60:0,0,0,60:2,0	0/1:643,104,209:73:24:0,18,1,5:1,1	0/1:869,164,693:99:44:1,24,0,19:1,1	0/1:591,188,1244:99:52:1,16,0,35:1,1	0/1:417,202,1249:99:46:2,10,0,34:1,1	0/1:435,358,1974:45:66:3,8,2,53:1,1	0/0:36,171,1555:99:46:1,0,0,45:2,0	0/1:817,172,479:99:36:0,22,2,12:1,1	0/1:608,148,608:99:34:2,16,0,16:1,1	0/0:0,30,340:57:10:0,0,0,10:2,0	0/0:1,181,2034:99:60:0,0,0,60:2,0	0/0:52,154,1179:89:36:2,0,0,34:2,0	1/1:1091,102,70:65:34:0,32,0,2:0,2	0/0:0,48,556:75:16:0,0,0,16:2,0	0/0:35,152,1383:99:40:1,0,0,39:2,0	0/1:1091,277,1215:99:66:3,30,0,33:1,1
1032	93	.	T	A	255	.	NS=95;AN=2;AFS=174,16;OH=0.17;MAF=0.08	GT:PL:GQ:DP:BSDP:ACN	0/0:1,193,2165:99:64:0,0,0,64:2,0	0/0:18,297,3213:99:94:0,1,0,93:2,0	0/1:1215,271,1867:99:90:36,0,0,54:1,1	0/0:1,223,2538:99:74:0,0,0,74:2,0	0/0:1,187,2093:99:62:0,0,0,62:2,0	0/0:0,229,2610:99:76:0,0,0,76:2,0	0/0:18,189,1918:99:58:0,0,1,57:2,0	0/0:35,135,1138:99:34:0,1,0,33:2,0	0/0:0,54,623:81:18:0,0,0,18:2,0	0/0:0,36,417:63:12:0,0,0,12:2,0	0/0:0,109,1225:99:36:0,0,0,36:2,0	0/0:0,235,2706:99:78:0,0,0,78:2,0	0/0:35,151,1693:99:50:1,0,0,49:2,0	0/0:18,207,2153:99:64:0,1,0,63:2,0	0/0:1,188,2073:99:62:0,0,0,62:2,0	0/0:17,279,3042:99:88:0,1,0,87:2,0	0/0:52,231,2220:99:66:1,0,1,64:2,0	0/0:1,181,2068:99:60:0,0,0,60:2,0	0/0:0,121,1385:99:40:0,0,0,40:2,0	0/0:70,244,2086:99:60:0,2,0,58:2,0	0/0:1,163,1839:99:54:0,0,0,54:2,0	0/1:2523,376,1552:99:120:74,0,1,45:1,1	0/0:18,478,5215:99:154:0,1,0,153:2,0	0/0:0,109,1231:99:36:0,0,0,36:2,0	0/0:0,235,2704:99:78:0,0,0,78:2,0	0/0:1,181,2051:99:60:0,0,0,60:2,0	0/0:1,151,1703:99:50:0,0,0,50:2,0	0/0:44,195,1994:99:60:1,1,0,58:2,0	0/0:1,205,2296:99:68:0,0,0,68:2,0	0/0:1,121,1305:99:40:0,0,0,40:2,0	0/0:0,139,1569:99:46:0,0,0,46:2,0	0/0:1,217,2457:99:72:0,0,0,72:2,0	0/0:1,145,1611:99:48:0,0,0,48:2,0	0/0:1,151,1676:99:50:0,0,0,50:2,0	0/0:17,146,1495:99:44:0,0,1,43:2,0	0/0:79,226,1779:99:52:0,3,0,49:2,0	0/0:0,102,1182:99:34:0,0,0,34:2,0	0/0:17,128,1292:99:38:0,1,0,37:2,0	0/0:1,109,1207:99:36:0,0,0,36:2,0	0/0:1,55,590:81:18:0,0,0,18:2,0	0/0:49,230,2099:99:62:0,1,1,60:2,0
1060	59	.	A	G	255	.	NS=92;AN=2;AFS=169,15;OH=0.12;MAF=0.08	GT:PL:GQ:DP:BSDP:ACN	0/0:0,78,901:99:26:26,0,0,0:2,0	0/0:0,102,1173:99:34:34,0,0,0:2,0	./.:0,0,0:0:0:0,0,0,0:2,0	0/1:279,73,538:99:24:16,0,8,0:1,1	0/0:0,18,209:45:6:6,0,0,0:2,0	0/0:0,36,388:63:12:12,0,0,0:2,0	0/0:0,18,209:45:6:6,0,0,0:2,0	0/0:0,85,950:99:28:28,0,0,0:2,0	./.:0,0,0:0:0:0,0,0,0:2,0	0/0:1,24,242:51:8:8,0,0,0:2,0	0/0:0,54,602:81:18:18,0,0,0:2,0	0/0:0,109,1218:99:36:36,0,0,0:2,0	0/0:0,42,487:69:14:14,0,0,0:2,0	0/0:35,140,1231:99:36:35,0,0,1:2,0	0/0:0,24,264:51:8:8,0,0,0:2,0	0/0:32,107,895:78:26:25,1,0,0:2,0	0/0:0,66,762:93:22:22,0,0,0:2,0	0/1:209,36,209:99:12:6,0,6,0:1,1	0/1:262,36,139:71:12:4,0,8,0:1,1	0/0:35,171,1570:99:46:45,0,0,1:2,0	0/0:17,56,469:57:14:13,1,0,0:2,0	0/0:1,230,2586:99:76:76,0,0,0:2,0	0/1:2078,497,2299:99:124:63,2,56,3:1,1	0/1:1252,127,209:50:42:6,0,36,0:1,1	0/0:105,401,3808:99:112:109,0,1,2:2,0	0/0:1,133,1490:99:44:44,0,0,0:2,0	0/0:0,36,411:63:12:12,0,0,0:2,0	0/0:0,121,1391:99:40:40,0,0,0:2,0	0/0:0,133,1506:99:44:44,0,0,0:2,0	0/0:0,18,209:45:6:6,0,0,0:2,0	0/0:0,6,70:33:2:2,0,0,0:2,0	0/0:0,90,1043:99:30:30,0,0,0:2,0	0/0:0,54,626:81:18:18,0,0,0:2,0	0/0:35,146,1318:99:38:37,0,0,1:2,0	0/0:70,166,1179:65:34:32,0,0,2:2,0	0/0:0,42,466:69:14:14,0,0,0:2,0	0/0:35,62,348:27:10:9,0,0,1:2,0	0/0:1,18,170:45:6:6,0,0,0:2,0	0/0:0,72,835:99:24:24,0,0,0:2,0	./.:0,0,0:0:0:0,0,0,0:2,0	0/0:0,42,484:69:14:14,0,0,0:2,0
1095	71	.	G	A	255	.	NS=92;AN=2;AFS=173,11;OH=0.1;MAF=0.06	GT:PL:GQ:DP:BSDP:ACN	0/0:0,93,1078:99:31:0,0,31,0:2,0	0/0:0,91,1019:99:30:0,0,30,0:2,0	0/0:1,46,486:72:15:0,0,15,0:2,0	0/0:0,33,382:60:11:0,0,11,0:2,0	0/0:0,70,774:96:23:0,0,23,0:2,0	0/0:0,48,553:75:16:0,0,16,0:2,0	0/0:0,39,452:66:13:0,0,13,0:2,0	0/1:209,39,243:99:13:6,0,7,0:1,1	0/0:0,27,313:54:9:0,0,9,0:2,0	0/0:0,24,278:51:8:0,0,8,0:2,0	0/1:139,18,52:4:6:4,0,2,0:1,1	0/0:0,105,1206:99:35:0,0,35,0:2,0	0/1:383,48,174:94:16:11,0,5,0:1,1	0/0:0,42,487:69:14:0,0,14,0:2,0	0/0:0,63,719:90:21:0,0,21,0:2,0	0/1:549,76,295:99:25:16,0,9,0:1,1	0/0:0,45,506:72:15:0,0,15,0:2,0	0/0:0,45,506:72:15:0,0,15,0:2,0	1/1:765,66,0:93:22:22,0,0,0:0,2	0/1:383,81,556:99:27:11,0,16,0:1,1	0/0:0,33,368:60:11:0,0,11,0:2,0	0/0:1,178,1996:99:59:0,0,59,0:2,0	0/0:1,154,1713:99:51:0,0,51,0:2,0	0/0:0,84,954:99:28:0,0,28,0:2,0	0/0:0,193,2182:99:64:0,0,64,0:2,0	0/1:674,79,206:96:26:20,0,6,0:1,1	0/0:0,48,530:75:16:0,0,16,0:2,0	0/0:0,79,867:99:26:0,0,26,0:2,0	0/1:243,57,417:99:19:7,0,12,0:1,1	0/0:0,33,379:60:11:0,0,11,0:2,0	0/0:35,33,348:30:11:1,0,10,0:2,0	0/0:0,84,958:99:28:0,0,28,0:2,0	0/0:0,33,382:60:11:0,0,11,0:2,0	0/0:0,51,575:78:17:0,0,17,0:2,0	0/0:0,48,553:75:16:0,0,16,0:2,0	0/0:0,51,573:78:17:0,0,17,0:2,0	0/0:0,51,588:78:17:0,0,17,0:2,0	0/1:139,51,436:56:17:4,0,13,0:1,1	0/0:0,27,305:54:9:0,0,9,0:2,0	0/0:0,36,409:63:12:0,0,12,0:2,0	0/0:17,50,391:51:12:0,0,11,1:2,0
1074	122	.	G	A	255	.	NS=95;AN=2;AFS=158,32;OH=0.32;MAF=0.17	GT:PL:GQ:DP:BSDP:ACN	0/0:0,157,1808:99:52:0,0,52,0:2,0	0/1:1180,223,1352:99:74:34,0,40,0:1,1	0/0:0,163,1872:99:54:0,0,54,0:2,0	0/0:0,90,1034:99:30:0,0,30,0:2,0	0/0:1,176,1926:99:58:0,0,58,0:2,0	0/0:0,84,966:99:28:0,0,28,0:2,0	0/0:0,60,687:87:20:0,0,20,0:2,0	0/0:0,54,608:81:18:0,0,18,0:2,0	0/0:0,60,679:87:20:0,0,20,0:2,0	0/1:816,151,896:99:50:24,0,26,0:1,1	0/0:0,48,556:75:16:0,0,16,0:2,0	0/1:1563,287,1044:99:74:44,0,28,2:1,1	0/0:1,157,1774:99:52:0,0,52,0:2,0	0/1:1388,253,1504:99:84:40,0,44,0:1,1	0/1:1050,157,704:99:52:31,0,21,0:1,1	0/1:2303,297,945:99:94:66,1,27,0:1,1	0/0:0,78,904:99:26:0,0,26,0:2,0	0/0:19,262,2729:99:82:0,0,81,1:2,0	0/1:687,78,201:91:26:20,0,6,0:1,1	0/1:754,145,904:99:48:22,0,26,0:1,1	0/1:816,133,696:99:44:24,0,20,0:1,1	0/1:801,229,1785:99:76:24,0,52,0:1,1	0/1:1422,290,1846:99:96:42,0,54,0:1,1	0/1:899,181,1153:99:60:26,0,34,0:1,1	0/0:1,278,3145:99:92:0,0,92,0:2,0	0/0:1,205,2309:99:68:0,0,68,0:2,0	0/0:0,60,684:87:20:0,0,20,0:2,0	0/0:0,157,1808:99:52:0,0,52,0:2,0	0/0:0,127,1460:99:42:0,0,42,0:2,0	0/0:1,61,651:87:20:0,0,20,0:2,0	0/0:67,175,1307:80:38:0,0,36,2:2,0	0/0:0,133,1509:99:44:0,0,44,0:2,0	0/0:0,145,1653:99:48:0,0,48,0:2,0	0/0:0,187,2129:99:62:0,0,62,0:2,0	0/1:626,78,278:99:26:18,0,8,0:1,1	0/1:417,96,687:99:32:12,0,20,0:1,1	0/0:0,90,1035:99:30:0,0,30,0:2,0	1/1:2012,181,1:99:60:60,0,0,0:0,2	0/0:32,192,1825:99:54:0,0,53,1:2,0	0/0:1,91,977:99:30:0,0,30,0:2,0	0/0:0,169,1941:99:56:0,0,56,0:2,0
1065	11	.	A	T	255	.	NS=95;AN=2;AFS=95,95;OH=0.62;MAF=0.5	GT:PL:GQ:DP:BSDP:ACN	0/1:209,87,800:90:29:23,0,0,6:1,1	0/1:313,148,1391:99:49:40,0,0,9:1,1	0/1:209,69,591:99:23:17,0,0,6:1,1	0/1:278,39,174:99:13:5,0,0,8:1,1	0/0:0,79,886:99:26:26,0,0,0:2,0	0/0:0,54,626:81:18:18,0,0,0:2,0	0/1:313,87,695:99:29:20,0,0,9:1,1	0/0:0,30,348:57:10:10,0,0,0:2,0	0/1:209,33,174:99:11:5,0,0,6:1,1	0/1:463,73,348:99:24:10,0,0,14:1,1	1/1:348,33,35:30:11:1,0,0,10:0,2	0/1:1423,190,765:99:63:22,0,0,41:1,1	0/0:0,102,1182:99:34:34,0,0,0:2,0	0/1:469,60,209:99:20:6,0,0,14:1,1	0/1:313,169,1623:99:56:47,0,0,9:1,1	0/0:1,163,1860:99:54:54,0,0,0:2,0	0/1:591,99,556:99:33:16,0,0,17:1,1	0/1:695,87,313:99:29:9,0,0,20:1,1	0/1:70,36,348:4:12:10,0,0,2:1,1	0/0:0,142,1634:99:47:47,0,0,0:2,0	0/1:345,93,730:99:31:21,0,0,10:1,1	0/0:0,271,3126:99:90:90,0,0,0:2,0	0/1:759,178,1284:99:59:37,0,0,22:1,1	0/1:278,108,974:99:36:28,0,0,8:1,1	0/1:730,172,1252:99:57:36,0,0,21:1,1	0/1:452,90,591:99:30:17,0,0,13:1,1	0/1:696,127,765:99:42:22,0,0,20:1,1	0/0:0,63,712:90:21:21,0,0,0:2,0	0/1:591,124,817:99:41:24,0,0,17:1,1	0/1:209,66,553:99:22:16,0,0,6:1,1	0/1:383,93,695:99:31:20,0,0,11:1,1	0/1:626,75,243:99:25:7,0,0,18:1,1	1/1:762,66,0:93:22:0,0,0,22:0,2	0/1:939,96,174:46:32:5,0,0,27:1,1	0/0:0,21,243:48:7:7,0,0,0:2,0	0/1:260,101,747:99:29:21,1,0,7:1,1	0/1:417,54,209:99:18:6,0,0,12:1,1	0/1:487,111,800:99:37:23,0,0,14:1,1	0/1:348,69,452:99:23:13,0,0,10:1,1	0/0:0,63,730:90:21:21,0,0,0:2,0	0/1:990,175,1009:99:58:29,0,0,29:1,1
1192	61	.	T	C	255	.	NS=94;AN=2;AFS=154,34;OH=0.36;MAF=0.18	GT:PL:GQ:DP:BSDP:ACN	0/0:1,145,1621:99:48:0,0,0,48:2,0	0/0:17,255,2708:99:80:0,0,1,79:2,0	0/1:191,60,487:98:20:0,6,0,14:1,1	0/1:279,97,817:99:32:0,8,0,24:1,1	0/1:113,73,696:9:24:0,4,0,20:1,1	0/1:209,48,327:99:16:0,6,0,10:1,1	0/0:0,30,332:57:10:0,0,0,10:2,0	0/1:615,91,399:99:30:0,18,0,12:1,1	0/1:279,66,458:99:22:0,8,0,14:1,1	0/1:278,90,762:99:30:0,8,0,22:1,1	0/0:17,80,736:81:22:0,0,1,21:2,0	0/0:17,213,2243:99:66:1,0,0,65:2,0	0/0:1,145,1630:99:48:0,0,0,48:2,0	0/0:1,200,2200:99:66:0,0,0,66:2,0	0/1:488,223,2050:99:74:0,14,0,60:1,1	0/0:1,121,1333:99:40:0,0,0,40:2,0	0/0:13,154,1628:99:48:0,0,1,47:2,0	0/0:1,121,1344:99:40:0,0,0,40:2,0	0/0:70,54,538:16:18:0,2,0,16:2,0	0/0:2,236,2595:99:78:0,0,0,78:2,0	0/0:13,149,1542:99:46:0,0,1,45:2,0	0/0:2,291,3192:99:96:0,0,0,96:2,0	0/1:2274,390,1799:99:120:1,65,1,53:1,1	0/0:50,361,3734:99:110:0,1,1,108:2,0	0/1:1241,267,1715:99:88:0,37,0,51:1,1	0/0:30,175,1641:99:50:0,0,2,48:2,0	0/1:469,115,791:99:38:0,14,0,24:1,1	0/1:989,230,1510:99:76:0,30,0,46:1,1	0/0:35,221,2116:99:64:1,0,1,62:2,0	0/1:362,104,674:99:30:0,10,1,19:1,1	0/1:156,91,846:34:30:0,5,0,25:1,1	0/0:1,296,3312:99:98:0,0,0,98:2,0	0/0:0,73,803:99:24:0,0,0,24:2,0	0/0:18,230,2521:99:76:0,1,0,75:2,0	0/0:1,91,984:99:30:0,0,0,30:2,0	0/0:2,230,2511:99:76:0,0,0,76:2,0	0/1:728,146,608:99:38:1,20,0,17:1,1	0/1:766,151,902:99:50:0,22,0,28:1,1	0/1:270,66,471:99:22:0,8,0,14:1,1	0/1:270,90,765:99:30:0,8,0,22:1,1	0/1:1312,233,826:99:62:2,37,0,23:1,1
1226	65	.	G	T	255	.	NS=95;AN=2;AFS=172,18;OH=0.13;MAF=0.09	GT:PL:GQ:DP:BSDP:ACN	0/1:649,223,1864:99:74:0,0,54,20:1,1	0/0:1,163,1857:99:54:0,0,54,0:2,0	0/0:0,78,890:99:26:0,0,26,0:2,0	0/0:0,72,827:99:24:0,0,24,0:2,0	0/0:0,96,1102:99:32:0,0,32,0:2,0	0/0:0,18,201:45:6:0,0,6,0:2,0	0/0:44,91,971:79:30:0,0,28,2:2,0	0/0:0,30,348:57:10:0,0,10,0:2,0	0/0:0,139,1596:99:46:0,0,46,0:2,0	0/0:0,102,1166:99:34:0,0,34,0:2,0	1/1:746,79,87:24:26:0,0,3,23:0,2	0/0:0,127,1457:99:42:0,0,42,0:2,0	0/0:0,193,2214:99:64:0,0,64,0:2,0	0/0:17,133,1495:99:44:0,0,43,1:2,0	0/0:0,169,1947:99:56:0,0,56,0:2,0	0/0:1,253,2889:99:84:0,0,84,0:2,0	0/0:17,104,1022:99:30:1,0,29,0:2,0	0/0:1,187,2132:99:62:0,0,62,0:2,0	0/0:0,72,827:99:24:0,0,24,0:2,0	0/0:0,199,2292:99:66:0,0,66,0:2,0	0/0:0,60,692:87:20:0,0,20,0:2,0	0/0:1,181,2046:99:60:0,0,60,0:2,0	0/0:1,235,2670:99:78:0,0,78,0:2,0	0/0:1,200,2220:99:66:0,0,66,0:2,0	0/0:0,247,2837:99:82:0,0,82,0:2,0	0/0:17,140,1442:99:42:1,0,41,0:2,0	0/0:0,90,1034:99:30:0,0,30,0:2,0	0/0:70,139,1530:99:46:0,0,44,2:2,0	0/0:1,217,2460:99:72:0,0,72,0:2,0	0/0:17,24,244:39:8:0,0,7,1:2,0	0/0:1,163,1849:99:54:0,0,54,0:2,0	0/0:1,145,1635:99:48:0,0,48,0:2,0	0/0:0,103,1164:99:34:0,0,34,0:2,0	0/0:1,211,2397:99:70:0,0,70,0:2,0	0/0:70,60,608:22:20:0,0,18,2:2,0	0/0:1,211,2384:99:70:0,0,70,0:2,0	0/1:345,66,414:99:22:0,0,12,10:1,1	0/1:688,145,963:99:48:0,0,28,20:1,1	0/1:484,84,487:99:28:0,0,14,14:1,1	0/1:278,66,479:99:22:0,0,14,8:1,1	0/0:0,127,1457:99:42:0,0,42,0:2,0
1226	140	.	G	A	255	.	NS=95;AN=2;AFS=116,74;OH=0.44;MAF=0.39	GT:PL:GQ:DP:BSDP:ACN	0/1:1842,223,688:99:74:54,0,20,0:1,1	1/1:1852,163,1:99:54:54,0,0,0:0,2	0/1:119,79,729:9:26:4,0,22,0:1,1	1/1:835,72,0:99:24:24,0,0,0:0,2	0/1:209,97,878:81:32:6,0,26,0:1,1	0/1:121,18,70:20:6:4,0,2,0:1,1	1/1:966,90,62:60:30:28,0,2,0:0,2	1/1:330,44,17:45:10:9,1,0,0:0,2	0/1:754,139,835:99:46:22,0,24,0:1,1	0/1:365,103,764:99:34:11,0,23,0:1,1	0/0:70,79,817:40:26:2,0,24,0:2,0	0/0:17,141,1416:99:42:0,1,41,0:2,0	0/1:927,207,1269:99:64:27,0,36,1:1,1	0/1:800,133,724:99:44:23,0,21,0:1,1	0/1:904,169,1017:99:56:26,0,30,0:1,1	1/1:2894,253,1:99:84:84,0,0,0:0,2	0/1:538,104,504:99:30:15,1,14,0:1,1	0/0:34,201,2092:99:62:1,0,60,1:2,0	0/1:487,72,340:99:24:14,0,10,0:1,1	0/1:1069,199,1180:99:66:32,0,34,0:1,1	0/1:139,60,556:47:20:4,0,16,0:1,1	1/1:2075,181,0:99:60:60,0,0,0:0,2	0/0:1,236,2632:99:78:0,0,78,0:2,0	0/0:31,223,2209:99:66:0,0,64,2:2,0	0/0:51,261,2719:99:82:2,0,79,1:2,0	1/1:1460,127,0:99:42:42,0,0,0:0,2	0/1:557,91,466:99:30:16,0,14,0:1,1	0/1:883,139,688:99:46:26,0,20,0:1,1	0/1:1321,217,1182:99:72:38,0,34,0:1,1	1/1:244,24,17:39:8:7,0,1,0:0,2	0/1:209,163,1632:15:54:6,0,48,0:1,1	0/0:0,145,1661:99:48:0,0,48,0:2,0	0/0:0,102,1179:99:34:0,0,34,0:2,0	0/0:1,211,2408:99:70:0,0,70,0:2,0	0/0:0,60,669:87:20:0,0,20,0:2,0	0/0:1,212,2354:99:70:0,0,70,0:2,0	0/1:381,80,365:99:22:11,0,10,1:1,1	0/0:17,159,1633:99:48:0,0,47,1:2,0	0/0:0,84,971:99:28:0,0,28,0:2,0	0/0:0,66,747:93:22:0,0,22,0:2,0	1/1:1413,127,1:99:42:42,0,0,0:0,2
1248	121	.	T	C	255	.	NS=94;AN=2;AFS=169,19;OH=0.14;MAF=0.1	GT:PL:GQ:DP:BSDP:ACN	0/0:0,42,487:69:14:0,0,0,14:2,0	0/0:0,85,948:99:28:0,0,0,28:2,0	0/0:0,30,337:57:10:0,0,0,10:2,0	0/1:209,24,70:14:8:0,6,0,2:1,1	0/0:0,73,817:99:24:0,0,0,24:2,0	0/0:0,18,209:45:6:0,0,0,6:2,0	0/0:0,42,458:69:14:0,0,0,14:2,0	0/0:0,18,209:45:6:0,0,0,6:2,0	0/0:0,24,278:51:8:0,0,0,8:2,0	0/0:0,48,538:75:16:0,0,0,16:2,0	./.:0,0,0:0:0:0,0,0,0:2,0	0/0:27,97,1039:99:32:0,1,0,31:2,0	0/0:0,102,1163:99:34:0,0,0,34:2,0	0/0:30,85,887:87:28:0,2,0,26:2,0	0/0:0,60,674:87:20:0,0,0,20:2,0	0/0:1,97,1066:99:32:0,0,0,32:2,0	1/1:762,66,0:93:22:0,22,0,0:0,2	0/1:279,55,312:99:18:0,8,0,10:1,1	0/0:0,18,201:45:6:0,0,0,6:2,0	0/1:140,49,367:59:16:0,4,0,12:1,1	0/0:17,67,712:81:22:0,1,0,21:2,0	0/1:922,163,869:99:54:0,28,0,26:1,1	0/0:1,151,1694:99:50:0,0,0,50:2,0	0/0:0,54,605:81:18:0,0,0,18:2,0	0/0:18,188,2003:99:62:0,1,0,61:2,0	0/0:1,170,1856:99:56:0,0,0,56:2,0	0/0:17,49,496:63:16:0,1,0,15:2,0	0/0:65,167,1303:98:40:0,1,2,37:2,0	0/0:1,121,1349:99:40:0,0,0,40:2,0	0/0:17,18,174:33:6:0,1,0,5:2,0	0/0:13,73,774:91:24:0,1,0,23:2,0	0/0:39,110,1093:99:36:0,3,0,33:2,0	0/0:0,102,1171:99:34:0,0,0,34:2,0	1/1:330,30,0:57:10:0,10,0,0:0,2	0/0:1,49,520:75:16:0,0,0,16:2,0	0/0:0,42,469:69:14:0,0,0,14:2,0	0/0:13,31,314:49:10:0,1,0,9:2,0	0/0:0,30,345:57:10:0,0,0,10:2,0	0/0:0,24,260:51:8:0,0,0,8:2,0	0/0:1,55,546:81:18:0,0,0,18:2,0	0/0:18,109,1163:99:36:0,1,0,35:2,0
1237	54	.	C	A	255	.	NS=95;AN=2;AFS=176,14;OH=0.15;MAF=0.07	GT:PL:GQ:DP:BSDP:ACN	0/0:1,422,4852:99:140:0,140,0,0:2,0	0/0:1,145,1643:99:48:0,48,0,0:2,0	0/1:827,205,1530:99:68:24,44,0,0:1,1	0/1:958,151,765:99:50:28,22,0,0:1,1	0/0:0,235,2701:99:78:0,78,0,0:2,0	0/0:0,187,2140:99:62:0,62,0,0:2,0	0/1:623,139,971:99:46:18,28,0,0:1,1	0/0:0,139,1588:99:46:0,46,0,0:2,0	0/0:1,73,799:99:24:0,24,0,0:2,0	0/0:0,78,896:99:26:0,26,0,0:2,0	0/0:0,151,1736:99:50:0,50,0,0:2,0	0/0:0,247,2843:99:82:0,82,0,0:2,0	0/0:0,235,2709:99:78:0,78,0,0:2,0	0/1:279,229,2335:18:76:8,68,0,0:1,1	0/0:1,368,4168:99:122:0,122,0,0:2,0	0/0:0,229,2640:99:76:0,76,0,0:2,0	0/1:1181,435,3714:99:144:35,109,0,0:1,1	0/0:0,175,2011:99:58:0,58,0,0:2,0	0/0:209,199,2075:22:66:6,60,0,0:2,0	0/1:956,356,3095:99:118:28,90,0,0:1,1	0/0:1,326,3713:99:108:0,108,0,0:2,0	0/0:1,314,3551:99:104:0,104,0,0:2,0	0/1:1051,429,3770:99:142:31,111,0,0:1,1	0/0:1,283,3238:99:94:0,94,0,0:2,0	0/1:1704,609,5222:99:202:50,152,0,0:1,1	0/0:1,428,4924:99:142:0,142,0,0:2,0	0/0:0,235,2706:99:78:0,78,0,0:2,0	0/1:827,277,2335:99:92:24,68,0,0:1,1	0/1:1443,458,3804:99:152:42,110,0,0:1,1	0/1:825,224,1685:99:74:24,50,0,0:1,1	0/0:132,163,1707:63:54:4,50,0,0:2,0	0/0:1,350,3994:99:116:0,116,0,0:2,0	0/0:2,248,2757:99:82:0,82,0,0:2,0	0/1:762,398,3825:99:132:22,110,0,0:1,1	0/0:0,163,1864:99:54:0,54,0,0:2,0	0/0:17,199,2207:99:66:1,65,0,0:2,0	0/1:623,199,1621:99:66:18,48,0,0:1,1	0/0:1,199,2263:99:66:0,66,0,0:2,0	0/0:17,146,1504:99:44:0,43,1,0:2,0	0/0:1,169,1902:99:56:0,56,0,0:2,0	0/0:17,195,2050:99:60:0,59,1,0:2,0
1277	114	.	G	A	255	.	NS=94;AN=2;AFS=153,35;OH=0.27;MAF=0.19	GT:PL:GQ:DP:BSDP:ACN	0/0:0,79,886:99:26:0,0,26,0:2,0	0/0:1,157,1759:99:52:0,0,52,0:2,0	0/0:1,176,1913:99:58:0,0,58,0:2,0	0/0:0,127,1431:99:42:0,0,42,0:2,0	0/1:348,183,1499:99:56:10,1,45,0:1,1	1/1:1032,90,0:99:30:30,0,0,0:0,2	0/1:626,90,409:99:30:18,0,12,0:1,1	0/0:0,12,136:39:4:0,0,4,0:2,0	0/0:0,96,1113:99:32:0,0,32,0:2,0	0/0:0,121,1377:99:40:0,0,40,0:2,0	0/0:0,12,139:39:4:0,0,4,0:2,0	0/0:0,121,1372:99:40:0,0,40,0:2,0	0/0:1,163,1842:99:54:0,0,54,0:2,0	0/0:1,127,1423:99:42:0,0,42,0:2,0	0/0:0,139,1599:99:46:0,0,46,0:2,0	0/0:0,205,2350:99:68:0,0,68,0:2,0	0/0:0,127,1436:99:42:0,0,42,0:2,0	0/0:0,187,2148:99:62:0,0,62,0:2,0	0/0:0,18,209:45:6:0,0,6,0:2,0	0/0:18,159,1607:99:48:0,0,47,1:2,0	0/1:371,61,261:99:20:12,0,8,0:1,1	0/0:1,157,1769:99:52:0,0,52,0:2,0	0/0:1,175,1947:99:58:0,0,58,0:2,0	0/0:0,121,1391:99:40:0,0,40,0:2,0	0/1:974,193,1231:99:64:28,0,36,0:1,1	0/1:503,171,1233:99:52:15,0,36,1:1,1	0/0:0,139,1596:99:46:0,0,46,0:2,0	0/0:0,187,2156:99:62:0,0,62,0:2,0	0/0:0,145,1648:99:48:0,0,48,0:2,0	./.:0,0,0:0:0:0,0,0,0:2,0	0/0:0,48,556:75:16:0,0,16,0:2,0	0/1:747,145,904:99:48:22,0,26,0:1,1	0/0:1,157,1787:99:52:0,0,52,0:2,0	0/0:0,133,1504:99:44:0,0,44,0:2,0	0/1:209,36,183:99:12:6,0,6,0:1,1	0/0:0,84,947:99:28:0,0,28,0:2,0	0/0:0,48,556:75:16:0,0,16,0:2,0	0/1:1367,139,206:36:46:40,0,6,0:1,1	0/1:549,85,399:99:28:16,0,12,0:1,1	0/1:139,48,417:59:16:4,0,12,0:1,1	0/1:827,121,540:99:40:24,0,16,0:1,1
1320	98	.	A	T	255	.	NS=93;AN=2;AFS=174,12;OH=0.09;MAF=0.06	GT:PL:GQ:DP:BSDP:ACN	0/0:0,115,1315:99:38:38,0,0,0:2,0	0/0:0,72,832:99:24:24,0,0,0:2,0	0/0:0,30,348:57:10:10,0,0,0:2,0	0/0:0,6,70:33:2:2,0,0,0:2,0	0/0:0,36,417:63:12:12,0,0,0:2,0	0/0:35,68,414:33:12:11,1,0,0:2,0	0/1:626,78,278:99:26:8,0,0,18:1,1	1/1:479,42,0:69:14:0,0,0,14:0,2	0/0:0,36,417:63:12:12,0,0,0:2,0	0/0:0,18,191:45:6:6,0,0,0:2,0	0/1:139,24,139:80:8:4,0,0,4:1,1	0/0:0,78,901:99:26:26,0,0,0:2,0	0/0:35,48,504:45:16:15,0,0,1:2,0	0/1:556,90,487:99:30:14,0,0,16:1,1	0/0:0,36,417:63:12:12,0,0,0:2,0	0/0:0,66,765:93:22:22,0,0,0:2,0	0/1:602,91,418:99:30:12,0,0,18:1,1	0/0:0,91,1017:99:30:30,0,0,0:2,0	0/0:0,18,201:45:6:6,0,0,0:2,0	0/0:35,179,1632:99:50:48,1,1,0:2,0	0/0:0,78,901:99:26:26,0,0,0:2,0	0/0:19,208,2084:99:64:63,1,0,0:2,0	0/0:1,79,813:99:26:26,0,0,0:2,0	0/1:779,110,312:99:32:9,0,1,22:1,1	0/0:1,193,2147:99:64:64,0,0,0:2,0	0/0:35,66,712:63:22:21,0,0,1:2,0	./.:0,0,0:0:0:0,0,0,0:2,0	0/0:17,135,1337:99:40:39,1,0,0:2,0	0/0:0,48,538:75:16:16,0,0,0:2,0	0/0:0,48,538:75:16:16,0,0,0:2,0	0/1:664,103,451:99:34:14,0,0,20:1,1	0/0:0,102,1182:99:34:34,0,0,0:2,0	0/0:0,66,765:93:22:22,0,0,0:2,0	0/0:0,66,757:93:22:22,0,0,0:2,0	0/0:0,36,417:63:12:12,0,0,0:2,0	0/0:0,48,556:75:16:16,0,0,0:2,0	0/0:0,36,409:63:12:12,0,0,0:2,0	0/0:0,97,1092:99:32:32,0,0,0:2,0	0/0:0,48,556:75:16:16,0,0,0:2,0	0/0:0,12,139:39:4:4,0,0,0:2,0	0/0:35,146,1300:99:38:37,1,0,0:2,0
1320	134	.	G	A	255	.	NS=93;AN=2;AFS=176,10;OH=0.09;MAF=0.05	GT:PL:GQ:DP:BSDP:ACN	0/0:0,115,1300:99:38:0,0,38,0:2,0	0/0:0,72,829:99:24:0,0,24,0:2,0	0/0:0,30,330:57:10:0,0,10,0:2,0	0/0:0,6,70:33:2:0,0,2,0:2,0	0/1:319,50,86:6:12:9,1,2,0:1,1	0/0:70,68,382:27:12:1,1,10,0:2,0	0/0:0,78,904:99:26:0,0,26,0:2,0	0/0:0,42,484:69:14:0,0,14,0:2,0	0/0:0,36,417:63:12:0,0,12,0:2,0	0/0:0,18,209:45:6:0,0,6,0:2,0	0/0:0,24,270:51:8:0,0,8,0:2,0	0/0:1,79,857:99:26:0,0,26,0:2,0	0/0:70,80,519:39:16:1,1,14,0:2,0	0/0:0,90,1043:99:30:0,0,30,0:2,0	0/0:0,36,417:63:12:0,0,12,0:2,0	0/0:0,66,757:93:22:0,0,22,0:2,0	0/0:17,104,1007:99:30:0,0,29,1:2,0	0/0:0,90,1024:99:30:0,0,30,0:2,0	0/0:0,18,209:45:6:0,0,6,0:2,0	0/0:61,189,1608:99:50:1,1,47,1:2,0	0/0:1,79,847:99:26:0,0,26,0:2,0	0/0:52,221,2052:99:64:1,0,61,2:2,0	0/0:34,79,785:77:26:2,0,24,0:2,0	0/0:1,97,1077:99:32:0,0,32,0:2,0	0/0:34,221,2142:99:64:0,1,62,1:2,0	0/0:70,98,730:57:22:1,1,20,0:2,0	./.:0,0,0:0:0:0,0,0,0:2,0	0/0:0,121,1373:99:40:0,0,40,0:2,0	0/0:0,48,550:75:16:0,0,16,0:2,0	0/0:1,49,509:75:16:0,0,16,0:2,0	0/0:18,117,1110:99:34:0,0,33,1:2,0	0/0:0,102,1166:99:34:0,0,34,0:2,0	0/0:0,66,765:93:22:0,0,22,0:2,0	0/0:0,66,741:93:22:0,0,22,0:2,0	0/0:0,36,417:63:12:0,0,12,0:2,0	0/0:0,48,553:75:16:0,0,16,0:2,0	0/0:0,36,417:63:12:0,0,12,0:2,0	0/0:0,97,1084:99:32:0,0,32,0:2,0	0/0:0,48,556:75:16:0,0,16,0:2,0	0/0:0,12,128:39:4:0,0,4,0:2,0	0/0:0,115,1313:99:38:0,0,38,0:2,0
1300	9	.	G	A	255	.	NS=95;AN=2;AFS=166,24;OH=0.21;MAF=0.13	GT:PL:GQ:DP:BSDP:ACN	0/0:0,76,851:99:25:0,0,25,0:2,0	0/0:0,102,1179:99:34:0,0,34,0:2,0	0/0:0,24,278:51:8:0,0,8,0:2,0	0/0:0,15,174:42:5:0,0,5,0:2,0	0/0:0,72,835:99:24:0,0,24,0:2,0	0/0:0,39,452:66:13:0,0,13,0:2,0	0/1:139,39,313:68:13:4,0,9,0:1,1	0/0:0,3,35:27:1:0,0,1,0:2,0	0/0:0,15,171:42:5:0,0,5,0:2,0	0/1:313,39,139:68:13:9,0,4,0:1,1	0/1:243,39,209:99:13:7,0,6,0:1,1	0/0:0,87,1008:99:29:0,0,29,0:2,0	0/0:0,51,591:78:17:0,0,17,0:2,0	0/0:0,105,1211:99:35:0,0,35,0:2,0	0/0:0,51,591:78:17:0,0,17,0:2,0	0/0:0,66,744:93:22:0,0,22,0:2,0	0/0:0,24,275:51:8:0,0,8,0:2,0	0/0:0,72,835:99:24:0,0,24,0:2,0	0/1:260,51,313:99:17:8,0,9,0:1,1	0/1:765,102,414:99:34:22,0,12,0:1,1	0/0:0,84,974:99:28:0,0,28,0:2,0	0/0:0,199,2295:99:66:0,0,66,0:2,0	0/0:1,196,2226:99:65:0,0,65,0:2,0	0/1:452,73,365:99:24:13,0,11,0:1,1	0/0:36,219,2101:99:62:0,1,61,0:2,0	0/0:0,91,1025:99:30:0,0,30,0:2,0	0/1:139,33,235:74:11:4,0,7,0:1,1	0/0:0,102,1174:99:34:0,0,34,0:2,0	0/0:0,60,695:87:20:0,0,20,0:2,0	0/1:139,18,70:20:6:4,0,2,0:1,1	0/0:0,57,661:84:19:0,0,19,0:2,0	0/0:0,57,643:84:19:0,0,19,0:2,0	0/0:0,102,1182:99:34:0,0,34,0:2,0	0/0:0,75,866:99:25:0,0,25,0:2,0	0/0:0,72,835:99:24:0,0,24,0:2,0	0/0:0,78,901:99:26:0,0,26,0:2,0	0/0:0,69,800:96:23:0,0,23,0:2,0	0/0:0,54,626:81:18:0,0,18,0:2,0	0/1:70,21,174:17:7:2,0,5,0:1,1	0/0:0,36,417:63:12:0,0,12,0:2,0	0/0:0,82,918:99:27:0,0,27,0:2,0
1344	58	.	A	T	255	.	NS=95;AN=2;AFS=168,22;OH=0.19;MAF=0.12	GT:PL:GQ:DP:BSDP:ACN	0/0:0,48,556:75:16:16,0,0,0:2,0	0/0:0,30,348:57:10:10,0,0,0:2,0	0/0:0,96,1110:99:32:32,0,0,0:2,0	0/0:0,30,348:57:10:10,0,0,0:2,0	0/1:156,68,469:56:18:13,0,1,4:1,1	1/1:139,12,0:39:4:0,0,0,4:0,2	0/0:0,24,278:51:8:8,0,0,0:2,0	0/0:0,24,278:51:8:8,0,0,0:2,0	0/1:70,18,139:20:6:4,0,0,2:1,1	0/0:0,12,139:39:4:4,0,0,0:2,0	0/0:0,24,278:51:8:8,0,0,0:2,0	0/0:0,78,904:99:26:26,0,0,0:2,0	0/1:275,48,278:99:16:8,0,0,8:1,1	0/1:278,102,904:99:34:26,0,0,8:1,1	0/0:0,66,765:93:22:22,0,0,0:2,0	0/0:0,60,674:87:20:20,0,0,0:2,0	0/1:278,84,695:99:28:20,0,0,8:1,1	0/1:348,72,487:99:24:14,0,0,10:1,1	0/1:209,24,70:14:8:2,0,0,6:1,1	0/1:556,102,626:99:34:18,0,0,16:1,1	0/0:0,90,1043:99:30:30,0,0,0:2,0	0/0:0,90,1043:99:30:30,0,0,0:2,0	0/1:278,72,556:99:24:16,0,0,8:1,1	0/0:0,96,1113:99:32:32,0,0,0:2,0	0/1:139,78,757:29:26:22,0,0,4:1,1	0/0:0,78,904:99:26:26,0,0,0:2,0	0/1:70,30,275:8:10:8,0,0,2:1,1	0/0:0,121,1391:99:40:40,0,0,0:2,0	0/1:348,102,835:99:34:24,0,0,10:1,1	0/0:17,62,538:63:16:15,1,0,0:2,0	0/1:348,72,487:99:24:14,0,0,10:1,1	0/0:0,78,904:99:26:26,0,0,0:2,0	0/1:139,36,278:71:12:8,0,0,4:1,1	0/1:347,116,817:99:34:23,1,0,10:1,1	0/0:0,12,139:39:4:4,0,0,0:2,0	0/1:417,54,209:99:18:6,0,0,12:1,1	0/0:0,18,209:45:6:6,0,0,0:2,0	0/0:0,12,139:39:4:4,0,0,0:2,0	0/1:139,18,70:20:6:2,0,0,4:1,1	0/0:0,60,692:87:20:20,0,0,0:2,0	0/0:0,97,1089:99:32:32,0,0,0:2,0
1198	10	.	C	T	255	.	NS=95;AN=2;AFS=171,19;OH=0.2;MAF=0.1	GT:PL:GQ:DP:BSDP:ACN	0/0:0,142,1631:99:47:0,47,0,0:2,0	0/0:0,84,966:99:28:0,28,0,0:2,0	0/1:139,75,727:32:25:0,21,0,4:1,1	0/0:0,63,727:90:21:0,21,0,0:2,0	0/0:0,133,1512:99:44:0,44,0,0:2,0	0/0:0,157,1805:99:52:0,52,0,0:2,0	0/0:0,30,348:57:10:0,10,0,0:2,0	0/0:0,39,452:66:13:0,13,0,0:2,0	0/1:209,78,695:99:26:0,20,0,6:1,1	0/1:313,81,618:99:27:0,18,0,9:1,1	0/0:0,21,243:48:7:0,7,0,0:2,0	0/0:0,118,1353:99:39:0,39,0,0:2,0	0/1:417,105,800:99:35:0,23,0,12:1,1	0/0:0,81,939:99:27:0,27,0,0:2,0	0/0:0,72,835:99:24:0,24,0,0:2,0	0/0:0,118,1348:99:39:0,39,0,0:2,0	0/0:0,93,1078:99:31:0,31,0,0:2,0	0/1:244,127,1214:85:42:0,35,0,7:1,1	0/0:0,18,209:45:6:0,6,0,0:2,0	0/1:414,105,800:99:35:0,23,0,12:1,1	0/0:0,84,974:99:28:0,28,0,0:2,0	0/1:591,268,2501:99:89:0,72,0,17:1,1	0/1:383,220,2156:99:73:0,62,0,11:1,1	0/0:0,69,800:96:23:0,23,0,0:2,0	0/1:658,220,1857:99:73:0,54,0,19:1,1	0/0:0,78,904:99:26:0,26,0,0:2,0	0/0:0,54,626:81:18:0,18,0,0:2,0	0/0:0,57,661:84:19:0,19,0,0:2,0	0/0:1,166,1894:99:55:0,55,0,0:2,0	0/0:0,66,765:93:22:0,22,0,0:2,0	0/0:70,78,832:40:26:0,24,0,2:2,0	0/0:0,127,1460:99:42:0,42,0,0:2,0	0/0:0,60,695:87:20:0,20,0,0:2,0	0/1:380,178,1669:99:59:0,48,0,11:1,1	0/0:70,63,658:25:21:0,19,0,2:2,0	0/1:348,84,626:99:28:0,18,0,10:1,1	0/0:0,87,1008:99:29:0,29,0,0:2,0	0/1:174,57,487:85:19:0,14,0,5:1,1	0/0:0,39,452:66:13:0,13,0,0:2,0	0/0:0,51,591:78:17:0,17,0,0:2,0	0/0:0,127,1460:99:42:0,42,0,0:2,0
1361	113	.	T	A	255	.	NS=95;AN=2;AFS=178,12;OH=0.11;MAF=0.06	GT:PL:GQ:DP:BSDP:ACN	0/0:1,139,1570:99:46:0,0,0,46:2,0	0/0:1,103,1122:99:34:0,0,0,34:2,0	0/0:0,145,1648:99:48:0,0,0,48:2,0	0/0:27,90,739:71:22:0,1,0,21:2,0	0/0:0,102,1182:99:34:0,0,0,34:2,0	0/0:0,78,904:99:26:0,0,0,26:2,0	0/0:1,145,1643:99:48:0,0,0,48:2,0	0/0:0,60,687:87:20:0,0,0,20:2,0	0/0:0,84,971:99:28:0,0,0,28:2,0	0/1:535,97,557:99:32:16,0,0,16:1,1	0/0:0,66,765:93:22:0,0,0,22:2,0	0/0:0,79,878:99:26:0,0,0,26:2,0	0/0:0,85,953:99:28:0,0,0,28:2,0	0/1:695,108,556:99:36:20,0,0,16:1,1	0/0:0,139,1588:99:46:0,0,0,46:2,0	0/0:0,96,1113:99:32:0,0,0,32:2,0	0/0:0,115,1321:99:38:0,0,0,38:2,0	0/0:0,60,671:87:20:0,0,0,20:2,0	0/0:0,6,70:33:2:0,0,0,2:2,0	0/0:1,145,1614:99:48:0,0,0,48:2,0	0/0:0,84,974:99:28:0,0,0,28:2,0	0/0:0,181,2072:99:60:0,0,0,60:2,0	0/0:1,181,2060:99:60:0,0,0,60:2,0	0/0:0,78,904:99:26:0,0,0,26:2,0	0/0:17,152,1573:99:46:0,0,1,45:2,0	0/0:0,115,1295:99:38:0,0,0,38:2,0	0/0:0,78,904:99:26:0,0,0,26:2,0	0/0:1,271,3103:99:90:0,0,0,90:2,0	0/0:0,163,1870:99:54:0,0,0,54:2,0	0/0:0,18,209:45:6:0,0,0,6:2,0	0/0:70,66,674:28:22:2,0,0,20:2,0	0/0:0,145,1663:99:48:0,0,0,48:2,0	0/0:0,108,1252:99:36:0,0,0,36:2,0	0/0:1,103,1112:99:34:0,0,0,34:2,0	0/0:0,30,348:57:10:0,0,0,10:2,0	0/0:0,163,1867:99:54:0,0,0,54:2,0	0/0:0,108,1249:99:36:0,0,0,36:2,0	0/0:0,72,832:99:24:0,0,0,24:2,0	0/0:0,96,1113:99:32:0,0,0,32:2,0	0/0:0,24,278:51:8:0,0,0,8:2,0	0/0:0,60,687:87:20:0,0,0,20:2,0
1442	87	.	G	A	255	.	NS=94;AN=2;AFS=153,35;OH=0.24;MAF=0.19	GT:PL:GQ:DP:BSDP:ACN	0/1:591,171,1142:99:52:17,0,34,1:1,1	0/0:0,241,2763:99:80:0,0,80,0:2,0	1/1:618,54,0:81:18:18,0,0,0:0,2	0/0:0,79,886:99:26:0,0,26,0:2,0	0/0:0,103,1158:99:34:0,0,34,0:2,0	0/0:0,72,832:99:24:0,0,24,0:2,0	0/0:0,42,487:69:14:0,0,14,0:2,0	0/0:0,48,548:75:16:0,0,16,0:2,0	0/0:0,30,348:57:10:0,0,10,0:2,0	0/0:1,49,509:75:16:0,0,16,0:2,0	0/0:0,66,765:93:22:0,0,22,0:2,0	0/0:0,103,1148:99:34:0,0,34,0:2,0	0/1:695,108,556:99:36:20,0,16,0:1,1	0/0:0,181,2086:99:60:0,0,60,0:2,0	0/0:0,103,1164:99:34:0,0,34,0:2,0	0/0:0,121,1385:99:40:0,0,40,0:2,0	0/1:487,159,981:99:42:13,1,28,0:1,1	0/0:0,84,966:99:28:0,0,28,0:2,0	0/0:0,30,330:57:10:0,0,10,0:2,0	0/1:340,109,857:99:36:10,0,26,0:1,1	0/0:1,55,590:81:18:0,0,18,0:2,0	0/0:1,199,2239:99:66:0,0,66,0:2,0	0/0:1,181,2047:99:60:0,0,60,0:2,0	0/1:121,54,479:35:18:4,0,14,0:1,1	0/1:1048,133,418:99:44:32,0,12,0:1,1	0/0:0,96,1110:99:32:0,0,32,0:2,0	0/0:0,102,1171:99:34:0,0,34,0:2,0	0/1:678,139,885:99:46:20,0,26,0:1,1	0/0:0,30,330:57:10:0,0,10,0:2,0	0/0:0,36,409:63:12:0,0,12,0:2,0	0/0:0,102,1182:99:34:0,0,34,0:2,0	0/0:0,66,759:93:22:0,0,22,0:2,0	0/0:0,90,1043:99:30:0,0,30,0:2,0	0/0:0,145,1648:99:48:0,0,48,0:2,0	0/1:334,95,441:99:22:9,1,12,0:1,1	0/0:0,108,1252:99:36:0,0,36,0:2,0	0/0:0,79,880:99:26:0,0,26,0:2,0	0/1:835,145,809:99:48:24,0,24,0:1,1	0/0:0,18,209:45:6:0,0,6,0:2,0	0/0:0,54,626:81:18:0,0,18,0:2,0	0/0:1,157,1734:99:52:0,0,52,0:2,0
1438	102	.	C	G	255	.	NS=95;AN=2;AFS=161,29;OH=0.26;MAF=0.15	GT:PL:GQ:DP:BSDP:ACN	0/0:0,157,1784:99:52:0,52,0,0:2,0	0/0:1,218,2416:99:72:0,72,0,0:2,0	0/0:17,146,1512:99:44:1,43,0,0:2,0	0/1:209,60,469:99:20:0,14,6,0:1,1	0/0:0,151,1736:99:50:0,50,0,0:2,0	0/1:626,157,1156:99:52:0,34,18,0:1,1	0/1:939,133,573:99:44:0,17,27,0:1,1	0/0:0,85,956:99:28:0,28,0,0:2,0	0/0:1,169,1926:99:56:0,56,0,0:2,0	0/0:0,133,1509:99:44:0,44,0,0:2,0	0/0:0,66,736:93:22:0,22,0,0:2,0	0/0:0,139,1599:99:46:0,46,0,0:2,0	0/1:174,73,635:70:24:0,19,5,0:1,1	0/0:17,189,1967:99:58:1,57,0,0:2,0	0/1:271,103,886:99:34:0,26,8,0:1,1	0/0:28,296,3061:99:90:1,89,0,0:2,0	0/0:0,127,1442:99:42:0,42,0,0:2,0	0/0:0,235,2709:99:78:0,78,0,0:2,0	0/0:0,109,1220:99:36:0,36,0,0:2,0	0/0:0,271,3105:99:90:0,90,0,0:2,0	0/0:0,229,2640:99:76:0,76,0,0:2,0	0/0:1,422,4810:99:140:0,140,0,0:2,0	0/0:71,438,4239:99:124:2,122,0,0:2,0	0/0:1,133,1486:99:44:0,44,0,0:2,0	0/0:35,253,2857:99:84:0,83,1,0:2,0	0/0:1,175,1999:99:58:0,58,0,0:2,0	0/0:0,127,1442:99:42:0,42,0,0:2,0	0/0:70,293,2614:99:76:0,74,0,2:2,0	0/0:1,230,2581:99:76:0,76,0,0:2,0	0/1:209,72,618:99:24:0,18,6,0:1,1	0/1:332,187,1528:99:54:1,44,9,0:1,1	0/0:51,235,2100:99:64:3,61,0,0:2,0	0/0:0,169,1947:99:56:0,56,0,0:2,0	0/0:17,189,1981:99:58:1,57,0,0:2,0	0/0:1,145,1612:99:48:0,48,0,0:2,0	0/0:0,85,948:99:28:0,28,0,0:2,0	0/1:400,159,1232:99:48:1,36,11,0:1,1	0/0:1,85,920:99:28:0,28,0,0:2,0	0/0:0,96,1113:99:32:0,32,0,0:2,0	0/0:1,79,852:99:26:0,26,0,0:2,0	0/1:765,205,1566:99:68:0,46,22,0:1,1
1452	10	.	G	A	255	.	NS=95;AN=2;AFS=169,21;OH=0.22;MAF=0.11	GT:PL:GQ:DP:BSDP:ACN	0/0:27,253,2617:99:76:0,1,75,0:2,0	0/1:1878,272,1216:99:90:54,0,36,0:1,1	0/0:0,199,2287:99:66:0,0,66,0:2,0	0/1:365,92,520:99:26:10,1,15,0:1,1	0/0:1,163,1839:99:54:0,0,54,0:2,0	0/0:0,193,2225:99:64:0,0,64,0:2,0	0/0:1,157,1790:99:52:0,0,52,0:2,0	0/0:0,66,747:93:22:0,0,22,0:2,0	0/0:0,24,278:51:8:0,0,8,0:2,0	0/0:0,24,278:51:8:0,0,8,0:2,0	0/0:0,36,417:63:12:0,0,12,0:2,0	0/0:0,78,904:99:26:0,0,26,0:2,0	0/0:0,60,669:87:20:0,0,20,0:2,0	0/0:0,66,762:93:22:0,0,22,0:2,0	0/1:765,139,835:99:46:22,0,24,0:1,1	0/0:1,199,2259:99:66:0,0,66,0:2,0	0/0:0,199,2295:99:66:0,0,66,0:2,0	0/0:0,115,1303:99:38:0,0,38,0:2,0	0/0:0,48,556:75:16:0,0,16,0:2,0	0/0:0,79,886:99:26:0,0,26,0:2,0	0/1:399,60,276:99:20:12,0,8,0:1,1	0/0:0,193,2217:99:64:0,0,64,0:2,0	0/0:0,121,1391:99:40:0,0,40,0:2,0	0/0:1,175,1991:99:58:0,0,58,0:2,0	0/0:0,181,2086:99:60:0,0,60,0:2,0	0/0:0,127,1452:99:42:0,0,42,0:2,0	0/0:0,115,1310:99:38:0,0,38,0:2,0	0/1:348,72,479:99:24:10,0,14,0:1,1	0/1:766,193,1408:99:64:22,0,42,0:1,1	0/0:0,78,896:99:26:0,0,26,0:2,0	0/0:0,96,1113:99:32:0,0,32,0:2,0	0/0:0,115,1321:99:38:0,0,38,0:2,0	0/0:0,90,1040:99:30:0,0,30,0:2,0	0/0:0,151,1739:99:50:0,0,50,0:2,0	0/1:348,42,139:65:14:10,0,4,0:1,1	0/0:1,145,1633:99:48:0,0,48,0:2,0	0/0:0,36,417:63:12:0,0,12,0:2,0	0/0:0,139,1599:99:46:0,0,46,0:2,0	0/0:0,84,971:99:28:0,0,28,0:2,0	0/0:0,24,278:51:8:0,0,8,0:2,0	0/0:0,145,1653:99:48:0,0,48,0:2,0
1461	18	.	C	T	255	.	NS=93;AN=2;AFS=174,12;OH=0.09;MAF=0.06	GT:PL:GQ:DP:BSDP:ACN	0/0:0,241,2771:99:80:0,80,0,0:2,0	0/0:0,84,966:99:28:0,28,0,0:2,0	0/0:0,48,556:75:16:0,16,0,0:2,0	0/0:0,24,278:51:8:0,8,0,0:2,0	0/0:0,133,1527:99:44:0,44,0,0:2,0	0/0:0,48,556:75:16:0,16,0,0:2,0	0/0:0,84,971:99:28:0,28,0,0:2,0	0/0:0,12,139:39:4:0,4,0,0:2,0	0/0:0,24,278:51:8:0,8,0,0:2,0	0/0:0,18,209:45:6:0,6,0,0:2,0	0/0:0,30,348:57:10:0,10,0,0:2,0	0/1:1669,253,1252:99:84:0,36,0,48:1,1	0/1:487,96,626:99:32:0,18,0,14:1,1	0/0:44,146,1182:99:36:1,34,1,0:2,0	0/0:0,151,1739:99:50:0,50,0,0:2,0	0/0:1,253,2892:99:84:0,84,0,0:2,0	0/0:0,66,765:93:22:0,22,0,0:2,0	0/0:0,42,458:69:14:0,14,0,0:2,0	0/0:0,85,948:99:28:0,28,0,0:2,0	0/0:0,187,2153:99:62:0,62,0,0:2,0	0/0:70,42,409:6:14:0,12,0,2:2,0	0/1:1721,406,2757:99:130:0,80,1,49:1,1	0/0:1,211,2405:99:70:0,70,0,0:2,0	0/0:1,193,2157:99:64:0,64,0,0:2,0	0/0:1,277,3175:99:92:0,92,0,0:2,0	0/0:0,78,904:99:26:0,26,0,0:2,0	0/0:0,72,829:99:24:0,24,0,0:2,0	0/0:0,121,1391:99:40:0,40,0,0:2,0	0/0:1,181,2068:99:60:0,60,0,0:2,0	0/0:0,84,974:99:28:0,28,0,0:2,0	1/1:548,48,0:75:16:0,0,0,16:0,2	./.:0,0,0:0:0:0,0,0,0:2,0	0/0:0,60,695:87:20:0,20,0,0:2,0	0/0:0,108,1249:99:36:0,36,0,0:2,0	1/1:70,6,0:33:2:0,0,0,2:0,2	0/1:713,145,921:99:48:0,27,0,21:1,1	0/0:0,66,738:93:22:0,22,0,0:2,0	0/0:17,110,1089:99:32:0,31,1,0:2,0	0/0:0,6,70:33:2:0,2,0,0:2,0	0/0:0,24,278:51:8:0,8,0,0:2,0	0/0:0,72,835:99:24:0,24,0,0:2,0
1463	8	.	T	G	255	.	NS=95;AN=2;AFS=167,23;OH=0.2;MAF=0.12	GT:PL:GQ:DP:BSDP:ACN	0/0:0,84,971:99:28:0,0,0,28:2,0	0/0:1,127,1424:99:42:0,0,0,42:2,0	0/0:1,163,1842:99:54:0,0,0,54:2,0	1/1:487,48,70:11:16:0,0,14,2:0,2	0/1:278,60,417:99:20:0,0,8,12:1,1	0/1:747,85,209:93:28:0,0,22,6:1,1	0/0:0,72,832:99:24:0,0,0,24:2,0	0/1:139,30,201:77:10:0,0,4,6:1,1	0/0:0,42,487:69:14:0,0,0,14:2,0	0/0:0,42,479:69:14:0,0,0,14:2,0	0/1:70,30,278:8:10:0,0,2,8:1,1	0/0:0,108,1244:99:36:0,0,0,36:2,0	0/0:0,72,832:99:24:0,0,0,24:2,0	0/0:0,78,904:99:26:0,0,0,26:2,0	0/0:0,91,1025:99:30:0,0,0,30:2,0	0/0:1,175,1999:99:58:0,0,0,58:2,0	0/0:0,18,191:45:6:0,0,0,6:2,0	0/0:0,48,556:75:16:0,0,0,16:2,0	0/1:278,30,70:8:10:0,0,8,2:1,1	0/0:0,84,974:99:28:0,0,0,28:2,0	0/0:0,54,626:81:18:0,0,0,18:2,0	0/0:0,157,1802:99:52:0,0,0,52:2,0	0/0:0,127,1442:99:42:0,0,0,42:2,0	0/0:0,121,1391:99:40:0,0,0,40:2,0	0/0:0,96,1105:99:32:0,0,0,32:2,0	0/0:1,79,868:99:26:0,0,0,26:2,0	0/0:0,54,605:81:18:0,0,0,18:2,0	0/0:0,115,1321:99:38:0,0,0,38:2,0	0/0:0,48,553:75:16:0,0,0,16:2,0	0/0:0,30,348:57:10:0,0,0,10:2,0	0/0:0,48,556:75:16:0,0,0,16:2,0	0/0:0,48,553:75:16:0,0,0,16:2,0	0/0:0,90,1040:99:30:0,0,0,30:2,0	0/0:0,108,1246:99:36:0,0,0,36:2,0	0/1:484,60,209:99:20:0,0,14,6:1,1	0/0:0,84,974:99:28:0,0,0,28:2,0	0/0:0,36,417:63:12:0,0,0,12:2,0	0/0:0,84,974:99:28:0,0,0,28:2,0	0/0:0,24,278:51:8:0,0,0,8:2,0	0/0:0,6,70:33:2:0,0,0,2:2,0	0/0:0,97,1092:99:32:0,0,0,32:2,0
1533	74	.	G	A	255	.	NS=91;AN=2;AFS=148,34;OH=0.24;MAF=0.19	GT:PL:GQ:DP:BSDP:ACN	0/0:0,79,886:99:26:0,0,26,0:2,0	0/0:0,78,904:99:26:0,0,26,0:2,0	0/0:70,90,966:52:30:2,0,28,0:2,0	./.:0,0,0:0:0:0,0,0,0:2,0	0/1:70,36,348:4:12:2,0,10,0:1,1	0/0:70,54,548:16:18:2,0,16,0:2,0	0/0:0,48,556:75:16:0,0,16,0:2,0	0/0:0,30,348:57:10:0,0,10,0:2,0	0/0:0,24,278:51:8:0,0,8,0:2,0	0/0:0,6,70:33:2:0,0,2,0:2,0	0/0:0,36,417:63:12:0,0,12,0:2,0	0/0:0,36,414:63:12:0,0,12,0:2,0	0/0:35,74,487:39:14:0,1,13,0:2,0	0/0:35,42,434:39:14:1,0,13,0:2,0	0/0:0,72,835:99:24:0,0,24,0:2,0	0/0:0,36,417:63:12:0,0,12,0:2,0	0/0:0,6,70:33:2:0,0,2,0:2,0	0/0:0,84,974:99:28:0,0,28,0:2,0	0/0:0,12,139:39:4:0,0,4,0:2,0	0/0:0,60,695:87:20:0,0,20,0:2,0	0/0:0,48,556:75:16:0,0,16,0:2,0	./.:0,0,0:0:0:0,0,0,0:2,0	0/1:623,127,832:99:42:18,0,24,0:1,1	0/1:275,96,835:99:32:8,0,24,0:1,1	0/0:105,157,1686:84:52:3,0,49,0:2,0	0/0:0,30,345:57:10:0,0,10,0:2,0	0/0:0,78,904:99:26:0,0,26,0:2,0	0/0:0,54,618:81:18:0,0,18,0:2,0	0/0:1,133,1467:99:44:0,0,44,0:2,0	0/0:0,24,278:51:8:0,0,8,0:2,0	1/1:139,12,0:39:4:4,0,0,0:0,2	0/0:0,84,974:99:28:0,0,28,0:2,0	0/0:0,24,278:51:8:0,0,8,0:2,0	0/1:484,121,878:99:40:14,0,26,0:1,1	1/1:278,24,0:51:8:8,0,0,0:0,2	0/0:0,54,626:81:18:0,0,18,0:2,0	0/1:70,30,278:8:10:2,0,8,0:1,1	0/0:0,30,330:57:10:0,0,10,0:2,0	1/1:70,6,0:33:2:2,0,0,0:0,2	0/0:0,12,139:39:4:0,0,4,0:2,0	0/0:0,6,70:33:2:0,0,2,0:2,0
1604	68	.	T	A	255	.	NS=95;AN=2;AFS=100,90;OH=0.46;MAF=0.47	GT:PL:GQ:DP:BSDP:ACN	0/0:1,109,1213:99:36:0,0,0,36:2,0	0/1:1109,183,811:99:56:32,1,0,23:1,1	0/1:278,48,278:99:16:8,0,0,8:1,1	0/1:278,30,70:8:10:8,0,0,2:1,1	0/1:206,60,479:99:20:6,0,0,14:1,1	1/1:479,42,0:69:14:14,0,0,0:0,2	0/1:70,30,260:8:10:2,0,0,8:1,1	0/1:348,42,139:65:14:10,0,0,4:1,1	1/1:548,48,0:75:16:16,0,0,0:0,2	0/0:0,54,626:81:18:0,0,0,18:2,0	1/1:278,24,0:51:8:8,0,0,0:0,2	1/1:1252,108,0:99:36:36,0,0,0:0,2	0/1:417,90,618:99:30:12,0,0,18:1,1	0/1:469,54,139:53:18:14,0,0,4:1,1	0/1:626,121,754:99:40:18,0,0,22:1,1	0/1:538,91,487:99:30:16,0,0,14:1,1	0/1:260,62,295:99:16:7,1,0,8:1,1	0/1:139,54,484:53:18:4,0,0,14:1,1	0/0:0,30,348:57:10:0,0,0,10:2,0	0/1:608,103,533:99:34:18,0,0,16:1,1	0/1:487,60,209:99:20:14,0,0,6:1,1	0/0:1,205,2320:99:68:0,0,0,68:2,0	0/1:975,187,1117:99:62:28,0,0,34:1,1	1/1:1810,163,1:99:54:54,0,0,0:0,2	1/1:1578,139,0:99:46:46,0,0,0:0,2	0/1:1022,133,487:99:44:30,0,0,14:1,1	1/1:348,30,0:57:10:10,0,0,0:0,2	1/1:762,66,0:93:22:22,0,0,0:0,2	0/1:901,127,556:99:42:26,0,0,16:1,1	0/1:345,66,399:99:22:10,0,0,12:1,1	0/1:695,72,139:35:24:20,0,0,4:1,1	1/1:1043,90,0:99:30:30,0,0,0:0,2	0/1:348,78,556:99:26:10,0,0,16:1,1	0/1:878,163,950:99:54:26,0,0,28:1,1	0/0:0,24,260:51:8:0,0,0,8:2,0	0/1:270,60,417:99:20:8,0,0,12:1,1	1/1:687,60,0:87:20:20,0,0,0:0,2	0/0:0,36,417:63:12:0,0,0,12:2,0	0/0:0,54,605:81:18:0,0,0,18:2,0	0/0:0,54,626:81:18:0,0,0,18:2,0	0/0:0,96,1110:99:32:0,0,0,32:2,0
1604	81	.	T	G	255	.	NS=95;AN=2;AFS=180,10;OH=0.08;MAF=0.05	GT:PL:GQ:DP:BSDP:ACN	0/0:0,109,1226:99:36:0,0,0,36:2,0	0/0:1,169,1887:99:56:0,0,0,56:2,0	0/0:0,48,527:75:16:0,0,0,16:2,0	0/0:1,30,312:57:10:0,0,0,10:2,0	0/0:0,60,692:87:20:0,0,0,20:2,0	0/0:0,42,484:69:14:0,0,0,14:2,0	0/0:0,30,345:57:10:0,0,0,10:2,0	0/0:0,42,487:69:14:0,0,0,14:2,0	0/0:0,48,556:75:16:0,0,0,16:2,0	0/0:0,54,608:81:18:0,0,0,18:2,0	0/0:0,24,278:51:8:0,0,0,8:2,0	0/0:0,108,1252:99:36:0,0,0,36:2,0	0/0:0,90,1040:99:30:0,0,0,30:2,0	0/0:0,54,612:81:18:0,0,0,18:2,0	0/0:0,121,1373:99:40:0,0,0,40:2,0	0/0:0,90,1040:99:30:0,0,0,30:2,0	0/0:17,62,538:63:16:0,1,0,15:2,0	0/0:0,54,623:81:18:0,0,0,18:2,0	0/0:0,30,348:57:10:0,0,0,10:2,0	0/0:1,103,1143:99:34:0,0,0,34:2,0	0/0:0,60,671:87:20:0,0,0,20:2,0	0/0:1,205,2302:99:68:0,0,0,68:2,0	0/0:17,187,2100:99:62:0,0,1,61:2,0	0/0:1,163,1854:99:54:0,0,0,54:2,0	0/0:17,152,1581:99:46:0,1,0,45:2,0	0/0:0,133,1514:99:44:0,0,0,44:2,0	0/0:0,30,348:57:10:0,0,0,10:2,0	0/0:17,66,722:81:22:0,0,1,21:2,0	0/0:0,127,1457:99:42:0,0,0,42:2,0	0/0:0,66,757:93:22:0,0,0,22:2,0	0/0:0,72,819:99:24:0,0,0,24:2,0	0/0:0,90,1043:99:30:0,0,0,30:2,0	0/0:0,78,896:99:26:0,0,0,26:2,0	0/0:1,163,1851:99:54:0,0,0,54:2,0	0/0:0,24,278:51:8:0,0,0,8:2,0	0/0:0,60,695:87:20:0,0,0,20:2,0	0/0:0,60,695:87:20:0,0,0,20:2,0	0/0:0,36,417:63:12:0,0,0,12:2,0	0/0:0,54,623:81:18:0,0,0,18:2,0	0/0:0,54,626:81:18:0,0,0,18:2,0	0/0:1,97,1074:99:32:0,0,0,32:2,0
1610	78	.	T	A	255	.	NS=95;AN=2;AFS=179,11;OH=0.09;MAF=0.06	GT:PL:GQ:DP:BSDP:ACN	0/0:0,175,2017:99:58:0,0,0,58:2,0	0/0:1,205,2338:99:68:0,0,0,68:2,0	0/0:1,115,1282:99:38:0,0,0,38:2,0	0/0:0,36,414:63:12:0,0,0,12:2,0	0/0:0,90,1037:99:30:0,0,0,30:2,0	0/0:0,48,556:75:16:0,0,0,16:2,0	0/0:1,103,1137:99:34:0,0,0,34:2,0	0/0:0,42,466:69:14:0,0,0,14:2,0	1/1:487,42,0:69:14:14,0,0,0:0,2	0/0:0,54,626:81:18:0,0,0,18:2,0	0/0:0,30,348:57:10:0,0,0,10:2,0	0/0:0,84,971:99:28:0,0,0,28:2,0	0/0:0,145,1666:99:48:0,0,0,48:2,0	0/0:0,60,677:87:20:0,0,0,20:2,0	0/0:0,84,974:99:28:0,0,0,28:2,0	0/0:0,72,816:99:24:0,0,0,24:2,0	0/0:0,96,1113:99:32:0,0,0,32:2,0	0/0:0,109,1228:99:36:0,0,0,36:2,0	0/0:0,109,1234:99:36:0,0,0,36:2,0	0/0:1,139,1560:99:46:0,0,0,46:2,0	0/0:0,78,904:99:26:0,0,0,26:2,0	0/1:1205,326,1808:99:86:33,3,0,50:1,1	0/0:1,229,2604:99:76:0,0,0,76:2,0	0/0:0,60,677:87:20:0,0,0,20:2,0	0/0:1,193,2196:99:64:0,0,0,64:2,0	0/0:0,48,556:75:16:0,0,0,16:2,0	0/0:0,36,417:63:12:0,0,0,12:2,0	0/0:0,145,1669:99:48:0,0,0,48:2,0	0/0:1,157,1790:99:52:0,0,0,52:2,0	0/1:626,108,626:99:36:18,0,0,18:1,1	0/1:209,66,556:99:22:6,0,0,16:1,1	0/0:0,109,1225:99:36:0,0,0,36:2,0	0/1:618,97,469:99:32:18,0,0,14:1,1	0/0:17,122,1231:99:36:0,0,1,35:2,0	0/0:0,78,904:99:26:0,0,0,26:2,0	0/0:0,115,1289:99:38:0,0,0,38:2,0	0/0:0,103,1164:99:34:0,0,0,34:2,0	0/1:278,60,411:99:20:8,0,0,12:1,1	0/0:17,86,788:87:24:0,0,1,23:2,0	0/0:0,54,626:81:18:0,0,0,18:2,0	0/0:0,60,677:87:20:0,0,0,20:2,0
1610	83	.	A	G	255	.	NS=95;AN=2;AFS=164,26;OH=0.17;MAF=0.14	GT:PL:GQ:DP:BSDP:ACN	0/0:1,175,1978:99:58:58,0,0,0:2,0	0/0:1,205,2334:99:68:68,0,0,0:2,0	1/1:1264,115,1:99:38:0,0,38,0:0,2	0/0:0,36,417:63:12:12,0,0,0:2,0	0/1:139,90,901:17:30:26,0,4,0:1,1	1/1:553,48,0:75:16:0,0,16,0:0,2	0/1:487,103,677:99:34:20,0,14,0:1,1	0/0:0,42,487:69:14:14,0,0,0:2,0	0/0:0,42,487:69:14:14,0,0,0:2,0	0/0:0,54,623:81:18:18,0,0,0:2,0	1/1:348,30,0:57:10:0,0,10,0:0,2	0/1:487,84,487:99:28:14,0,14,0:1,1	0/1:956,145,696:99:48:20,0,28,0:1,1	1/1:687,60,0:87:20:0,0,20,0:0,2	0/0:0,85,948:99:28:28,0,0,0:2,0	0/0:0,73,817:99:24:24,0,0,0:2,0	0/0:0,96,1113:99:32:32,0,0,0:2,0	0/0:0,108,1252:99:36:36,0,0,0:2,0	0/0:0,108,1249:99:36:36,0,0,0:2,0	0/1:1084,139,479:99:46:14,0,32,0:1,1	0/1:418,79,469:99:26:14,0,12,0:1,1	0/0:17,273,2951:99:86:85,0,0,1:2,0	0/0:27,253,2617:99:76:75,1,0,0:2,0	0/0:0,60,695:87:20:20,0,0,0:2,0	1/1:2213,193,0:99:64:0,0,64,0:0,2	0/0:0,48,556:75:16:16,0,0,0:2,0	0/0:0,36,417:63:12:12,0,0,0:2,0	0/1:1321,145,345:99:48:10,0,38,0:1,1	0/0:0,157,1808:99:52:52,0,0,0:2,0	0/0:0,108,1241:99:36:36,0,0,0:2,0	0/0:0,66,765:93:22:22,0,0,0:2,0	0/0:0,108,1252:99:36:36,0,0,0:2,0	0/0:0,97,1095:99:32:32,0,0,0:2,0	0/0:17,109,1211:99:36:35,0,1,0:2,0	0/0:0,78,904:99:26:26,0,0,0:2,0	0/0:0,115,1300:99:38:38,0,0,0:2,0	0/0:0,102,1182:99:34:34,0,0,0:2,0	0/0:0,60,695:87:20:20,0,0,0:2,0	0/1:479,73,330:99:24:10,0,14,0:1,1	0/0:0,54,618:81:18:18,0,0,0:2,0	0/0:0,60,669:87:20:20,0,0,0:2,0
1600	54	.	C	A	255	.	NS=95;AN=2;AFS=179,11;OH=0.12;MAF=0.06	GT:PL:GQ:DP:BSDP:ACN	0/1:417,163,1452:99:54:12,42,0,0:1,1	0/0:1,212,2362:99:70:0,70,0,0:2,0	0/0:0,72,835:99:24:0,24,0,0:2,0	0/0:0,60,677:87:20:0,20,0,0:2,0	0/0:1,169,1885:99:56:0,56,0,0:2,0	0/0:1,85,930:99:28:0,28,0,0:2,0	0/0:1,151,1700:99:50:0,50,0,0:2,0	0/0:0,24,278:51:8:0,8,0,0:2,0	0/0:0,72,832:99:24:0,24,0,0:2,0	0/0:0,54,626:81:18:0,18,0,0:2,0	0/0:70,79,817:40:26:2,24,0,0:2,0	0/0:1,295,3376:99:98:0,98,0,0:2,0	0/0:1,187,2111:99:62:0,62,0,0:2,0	0/0:1,272,3077:99:90:0,90,0,0:2,0	0/0:1,350,3972:99:116:0,116,0,0:2,0	0/0:70,302,3384:99:100:2,98,0,0:2,0	0/0:0,151,1736:99:50:0,50,0,0:2,0	0/0:1,199,2269:99:66:0,66,0,0:2,0	0/0:0,54,626:81:18:0,18,0,0:2,0	0/0:0,187,2156:99:62:0,62,0,0:2,0	0/0:0,127,1449:99:42:0,42,0,0:2,0	0/0:1,362,4128:99:120:0,120,0,0:2,0	0/0:1,230,2578:99:76:0,76,0,0:2,0	0/0:0,121,1391:99:40:0,40,0,0:2,0	0/0:18,513,5845:99:170:1,169,0,0:2,0	0/0:1,272,3075:99:90:0,90,0,0:2,0	0/0:139,169,1800:61:56:4,52,0,0:2,0	0/0:1,175,1973:99:58:0,58,0,0:2,0	0/0:156,176,1721:52:54:4,49,0,1:2,0	0/1:174,110,759:32:26:4,21,1,0:1,1	0/1:209,175,1797:4:58:6,52,0,0:1,1	0/0:0,235,2704:99:78:0,78,0,0:2,0	0/0:0,145,1669:99:48:0,48,0,0:2,0	0/1:557,235,2138:99:78:16,62,0,0:1,1	0/0:0,72,835:99:24:0,24,0,0:2,0	0/0:44,200,1849:99:54:0,52,2,0:2,0	0/0:0,163,1878:99:54:0,54,0,0:2,0	0/0:1,266,3005:99:88:0,88,0,0:2,0	0/0:0,145,1669:99:48:0,48,0,0:2,0	0/0:0,84,974:99:28:0,28,0,0:2,0	0/0:0,175,2009:99:58:0,58,0,0:2,0
1638	82	.	C	G	255	.	NS=91;AN=2;AFS=169,13;OH=0.12;MAF=0.07	GT:PL:GQ:DP:BSDP:ACN	0/0:0,90,1040:99:30:0,30,0,0:2,0	0/0:0,97,1095:99:32:0,32,0,0:2,0	0/0:0,145,1658:99:48:0,48,0,0:2,0	0/0:0,42,487:69:14:0,14,0,0:2,0	0/0:0,6,70:33:2:0,2,0,0:2,0	0/0:0,24,278:51:8:0,8,0,0:2,0	0/0:0,18,209:45:6:0,6,0,0:2,0	0/0:0,18,175:45:6:0,6,0,0:2,0	0/0:0,24,270:51:8:0,8,0,0:2,0	0/0:0,30,348:57:10:0,10,0,0:2,0	0/1:327,79,557:99:26:0,16,10,0:1,1	0/0:0,108,1249:99:36:0,36,0,0:2,0	0/0:0,54,618:81:18:0,18,0,0:2,0	0/0:0,66,762:93:22:0,22,0,0:2,0	0/1:1936,193,278:54:64:0,8,56,0:1,1	0/0:0,97,1092:99:32:0,32,0,0:2,0	0/0:0,90,1043:99:30:0,30,0,0:2,0	0/0:0,60,695:87:20:0,20,0,0:2,0	0/0:0,30,348:57:10:0,10,0,0:2,0	0/1:487,108,765:99:36:0,22,14,0:1,1	0/1:974,109,260:99:36:0,8,28,0:1,1	0/0:0,24,278:51:8:0,8,0,0:2,0	0/1:1495,187,600:99:62:0,18,44,0:1,1	0/0:0,109,1228:99:36:0,36,0,0:2,0	0/0:1,175,1983:99:58:0,58,0,0:2,0	0/1:688,151,1040:99:50:0,30,20,0:1,1	0/0:0,30,332:57:10:0,10,0,0:2,0	0/0:0,97,1079:99:32:0,32,0,0:2,0	0/0:0,151,1730:99:50:0,50,0,0:2,0	0/0:0,72,832:99:24:0,24,0,0:2,0	0/1:209,60,487:99:20:0,14,6,0:1,1	0/0:1,163,1849:99:54:0,54,0,0:2,0	0/0:0,66,765:93:22:0,22,0,0:2,0	0/0:0,54,626:81:18:0,18,0,0:2,0	0/0:0,54,626:81:18:0,18,0,0:2,0	0/1:348,54,270:99:18:0,8,10,0:1,1	0/0:0,30,348:57:10:0,10,0,0:2,0	0/0:0,108,1252:99:36:0,36,0,0:2,0	0/0:0,72,835:99:24:0,24,0,0:2,0	0/0:0,6,70:33:2:0,2,0,0:2,0	0/0:0,72,835:99:24:0,24,0,0:2,0
1672	59	.	T	C	255	.	NS=94;AN=2;AFS=178,10;OH=0.11;MAF=0.05	GT:PL:GQ:DP:BSDP:ACN	0/0:0,79,875:99:26:0,0,0,26:2,0	0/0:0,139,1596:99:46:0,0,0,46:2,0	0/0:0,48,556:75:16:0,0,0,16:2,0	0/0:0,24,275:51:8:0,0,0,8:2,0	0/0:35,72,797:69:24:0,1,0,23:2,0	0/0:0,91,1017:99:30:0,0,0,30:2,0	0/0:0,36,403:63:12:0,0,0,12:2,0	0/0:0,12,139:39:4:0,0,0,4:2,0	0/0:0,24,270:51:8:0,0,0,8:2,0	0/0:0,18,209:45:6:0,0,0,6:2,0	0/0:0,12,139:39:4:0,0,0,4:2,0	0/0:1,127,1415:99:42:0,0,0,42:2,0	0/0:0,54,600:81:18:0,0,0,18:2,0	0/0:0,133,1501:99:44:0,0,0,44:2,0	0/0:0,97,1081:99:32:0,0,0,32:2,0	0/0:0,217,2493:99:72:0,0,0,72:2,0	0/0:17,80,736:81:22:0,0,1,21:2,0	0/0:0,108,1244:99:36:0,0,0,36:2,0	0/0:0,24,278:51:8:0,0,0,8:2,0	./.:174,285,1457:0:42:0,0,5,37:2,0	0/0:0,73,817:99:24:0,0,0,24:2,0	0/0:17,255,2728:99:80:0,0,1,79:2,0	0/0:17,219,2334:99:68:0,0,1,67:2,0	0/0:0,127,1446:99:42:0,0,0,42:2,0	0/0:13,251,2731:99:80:0,0,1,79:2,0	0/0:0,108,1241:99:36:0,0,0,36:2,0	0/0:0,108,1241:99:36:0,0,0,36:2,0	0/0:0,145,1658:99:48:0,0,0,48:2,0	0/0:1,139,1573:99:46:0,0,0,46:2,0	0/0:0,66,739:93:22:0,0,0,22:2,0	0/0:0,109,1231:99:36:0,0,0,36:2,0	0/0:0,66,739:93:22:0,0,0,22:2,0	0/0:17,42,452:57:14:0,1,0,13:2,0	0/0:0,66,759:93:22:0,0,0,22:2,0	0/0:0,42,487:69:14:0,0,0,14:2,0	0/0:1,91,983:99:30:0,0,0,30:2,0	0/0:0,72,832:99:24:0,0,0,24:2,0	0/0:0,97,1087:99:32:0,0,0,32:2,0	0/0:1,97,1048:99:32:0,0,0,32:2,0	0/0:17,44,330:45:10:0,0,1,9:2,0	0/0:0,54,608:81:18:0,0,0,18:2,0
1711	50	.	G	T	255	.	NS=94;AN=2;AFS=175,13;OH=0.14;MAF=0.07	GT:PL:GQ:DP:BSDP:ACN	0/0:70,118,623:16:18:0,2,16,0:2,0	0/0:27,151,1423:99:42:0,1,41,0:2,0	0/0:0,24,278:51:8:0,0,8,0:2,0	0/0:0,18,209:45:6:0,0,6,0:2,0	0/0:0,60,695:87:20:0,0,20,0:2,0	0/0:0,42,484:69:14:0,0,14,0:2,0	0/0:0,36,417:63:12:0,0,12,0:2,0	./.:0,0,0:0:0:0,0,0,0:2,0	0/0:0,6,70:33:2:0,0,2,0:2,0	0/1:139,24,139:80:8:0,0,4,4:1,1	0/0:0,18,209:45:6:0,0,6,0:2,0	0/0:1,235,2694:99:78:0,0,78,0:2,0	0/0:0,90,1040:99:30:0,0,30,0:2,0	0/1:330,91,678:99:30:0,0,20,10:1,1	0/1:487,72,345:99:24:0,0,10,14:1,1	0/0:0,108,1244:99:36:0,0,36,0:2,0	0/0:0,30,348:57:10:0,0,10,0:2,0	0/0:1,115,1285:99:38:0,0,38,0:2,0	0/0:0,30,348:57:10:0,0,10,0:2,0	0/0:0,217,2496:99:72:0,0,72,0:2,0	0/0:17,98,938:99:28:0,1,27,0:2,0	0/0:17,291,3170:99:92:1,0,91,0:2,0	0/0:0,229,2634:99:76:0,0,76,0:2,0	0/0:0,169,1936:99:56:0,0,56,0:2,0	0/0:60,348,3345:99:98:1,1,96,0:2,0	0/0:0,145,1666:99:48:0,0,48,0:2,0	0/0:0,90,1035:99:30:0,0,30,0:2,0	0/0:0,102,1179:99:34:0,0,34,0:2,0	0/0:0,72,832:99:24:0,0,24,0:2,0	0/0:0,48,556:75:16:0,0,16,0:2,0	0/0:0,84,974:99:28:0,0,28,0:2,0	0/0:0,60,695:87:20:0,0,20,0:2,0	0/0:0,72,824:99:24:0,0,24,0:2,0	0/1:279,109,953:99:36:0,0,28,8:1,1	0/0:0,18,209:45:6:0,0,6,0:2,0	0/0:0,30,327:57:10:0,0,10,0:2,0	0/0:0,90,1043:99:30:0,0,30,0:2,0	0/0:1,37,373:63:12:0,0,12,0:2,0	0/1:209,72,618:99:24:0,0,18,6:1,1	0/0:0,24,278:51:8:0,0,8,0:2,0	0/0:1,115,1268:99:38:0,0,38,0:2,0
1711	52	.	A	G	255	.	NS=94;AN=2;AFS=154,34;OH=0.36;MAF=0.18	GT:PL:GQ:DP:BSDP:ACN	0/0:70,54,556:16:18:16,0,2,0:2,0	0/1:418,127,1022:99:42:30,0,12,0:1,1	0/0:0,24,278:51:8:8,0,0,0:2,0	0/0:0,18,209:45:6:6,0,0,0:2,0	0/0:0,60,692:87:20:20,0,0,0:2,0	0/1:206,42,278:99:14:8,0,6,0:1,1	0/1:70,36,348:4:12:10,0,2,0:1,1	./.:0,0,0:0:0:0,0,0,0:2,0	0/0:0,6,70:33:2:2,0,0,0:2,0	0/0:0,24,278:51:8:8,0,0,0:2,0	0/1:70,18,139:20:6:4,0,2,0:1,1	0/1:418,235,2292:99:78:66,0,12,0:1,1	0/1:348,90,695:99:30:20,0,10,0:1,1	0/0:0,90,1043:99:30:30,0,0,0:2,0	0/0:0,72,835:99:24:24,0,0,0:2,0	0/0:70,108,1182:71:36:34,0,2,0:2,0	0/0:0,30,348:57:10:10,0,0,0:2,0	0/1:270,115,1040:99:38:30,0,8,0:1,1	0/0:0,30,348:57:10:10,0,0,0:2,0	0/0:17,217,2469:99:72:71,0,1,0:2,0	0/0:0,84,968:99:28:28,0,0,0:2,0	0/0:0,277,3188:99:92:92,0,0,0:2,0	0/1:623,229,1985:99:76:58,0,18,0:1,1	0/1:696,169,1241:99:56:36,0,20,0:1,1	0/0:1,296,3373:99:98:98,0,0,0:2,0	0/0:0,145,1645:99:48:48,0,0,0:2,0	0/0:0,90,1043:99:30:30,0,0,0:2,0	0/0:70,103,1087:64:34:32,0,2,0:2,0	0/1:139,72,695:35:24:20,0,4,0:1,1	0/0:70,48,484:11:16:14,0,2,0:2,0	0/1:278,84,695:99:28:20,0,8,0:1,1	0/0:0,60,695:87:20:20,0,0,0:2,0	0/0:0,72,835:99:24:24,0,0,0:2,0	0/1:345,109,878:99:36:26,0,10,0:1,1	0/0:0,18,201:45:6:6,0,0,0:2,0	0/0:0,30,330:57:10:10,0,0,0:2,0	0/0:0,90,1043:99:30:30,0,0,0:2,0	0/1:272,36,139:71:12:4,0,8,0:1,1	0/0:0,72,835:99:24:24,0,0,0:2,0	0/1:70,24,209:14:8:6,0,2,0:1,1	0/0:0,115,1321:99:38:38,0,0,0:2,0
1715	124	.	G	A	255	.	NS=94;AN=2;AFS=158,30;OH=0.26;MAF=0.16	GT:PL:GQ:DP:BSDP:ACN	0/1:623,127,817:99:42:18,0,24,0:1,1	0/1:348,73,448:99:24:10,0,14,0:1,1	0/1:270,54,345:99:18:8,0,10,0:1,1	0/0:0,60,692:87:20:0,0,20,0:2,0	0/1:121,42,340:47:14:4,0,10,0:1,1	0/0:1,67,718:93:22:0,0,22,0:2,0	0/0:70,54,530:16:18:2,0,16,0:2,0	0/0:0,42,481:69:14:0,0,14,0:2,0	./.:0,0,0:0:0:0,0,0,0:2,0	0/1:139,18,70:20:6:4,0,2,0:1,1	0/0:0,18,209:45:6:0,0,6,0:2,0	0/0:1,133,1465:99:44:0,0,44,0:2,0	0/1:635,165,1048:99:50:18,1,31,0:1,1	0/1:417,84,556:99:28:12,0,16,0:1,1	0/0:0,96,1113:99:32:0,0,32,0:2,0	0/1:674,85,271:99:28:20,0,8,0:1,1	1/1:466,42,0:69:14:14,0,0,0:0,2	0/1:723,85,191:75:28:22,0,6,0:1,1	0/0:17,37,365:51:12:1,0,11,0:2,0	0/0:0,108,1244:99:36:0,0,36,0:2,0	0/0:1,151,1682:99:50:0,0,50,0:2,0	0/0:18,232,2396:99:72:0,0,71,1:2,0	0/0:1,205,2318:99:68:0,0,68,0:2,0	0/1:1076,231,1347:99:72:32,1,39,0:1,1	0/0:0,307,3530:99:102:0,0,102,0:2,0	0/1:487,121,865:99:40:14,0,26,0:1,1	0/0:0,24,278:51:8:0,0,8,0:2,0	0/1:287,104,702:99:30:8,1,21,0:1,1	0/0:0,102,1182:99:34:0,0,34,0:2,0	0/1:348,48,209:99:16:10,0,6,0:1,1	0/0:0,97,1095:99:32:0,0,32,0:2,0	0/0:0,121,1380:99:40:0,0,40,0:2,0	0/0:0,60,677:87:20:0,0,20,0:2,0	0/1:348,96,757:99:32:10,0,22,0:1,1	0/0:0,91,1019:99:30:0,0,30,0:2,0	0/0:0,6,70:33:2:0,0,2,0:2,0	0/1:378,55,209:99:18:12,0,6,0:1,1	0/0:0,42,469:69:14:0,0,14,0:2,0	0/0:0,54,605:81:18:0,0,18,0:2,0	0/0:0,54,620:81:18:0,0,18,0:2,0	0/0:0,60,695:87:20:0,0,20,0:2,0
1811	19	.	C	T	255	.	NS=92;AN=2;AFS=173,11;OH=0.1;MAF=0.06	GT:PL:GQ:DP:BSDP:ACN	0/0:17,110,1069:99:32:0,31,1,0:2,0	0/0:0,18,209:45:6:0,6,0,0:2,0	0/0:0,30,348:57:10:0,10,0,0:2,0	0/0:0,60,695:87:20:0,20,0,0:2,0	0/0:1,157,1782:99:52:0,52,0,0:2,0	0/0:0,115,1295:99:38:0,38,0,0:2,0	0/0:0,84,974:99:28:0,28,0,0:2,0	0/0:0,12,133:39:4:0,4,0,0:2,0	0/0:17,62,499:63:16:1,15,0,0:2,0	0/0:0,18,209:45:6:0,6,0,0:2,0	./.:0,0,0:0:0:0,0,0,0:2,0	0/0:0,72,835:99:24:0,24,0,0:2,0	0/0:0,90,1037:99:30:0,30,0,0:2,0	0/0:1,61,659:87:20:0,20,0,0:2,0	0/0:0,109,1228:99:36:0,36,0,0:2,0	0/0:0,72,835:99:24:0,24,0,0:2,0	0/0:0,60,695:87:20:0,20,0,0:2,0	0/0:0,60,689:87:20:0,20,0,0:2,0	0/0:0,66,765:93:22:0,22,0,0:2,0	0/1:139,36,278:71:12:0,8,0,4:1,1	0/0:0,139,1596:99:46:0,46,0,0:2,0	0/0:0,157,1808:99:52:0,52,0,0:2,0	0/0:0,127,1460:99:42:0,42,0,0:2,0	0/0:0,84,974:99:28:0,28,0,0:2,0	0/0:0,247,2848:99:82:0,82,0,0:2,0	0/0:0,30,327:57:10:0,10,0,0:2,0	0/0:0,30,348:57:10:0,10,0,0:2,0	0/0:0,78,901:99:26:0,26,0,0:2,0	0/0:0,121,1391:99:40:0,40,0,0:2,0	0/0:0,85,956:99:28:0,28,0,0:2,0	0/0:0,18,209:45:6:0,6,0,0:2,0	0/0:0,84,974:99:28:0,28,0,0:2,0	0/0:0,133,1530:99:44:0,44,0,0:2,0	0/0:0,79,886:99:26:0,26,0,0:2,0	0/0:0,42,487:69:14:0,14,0,0:2,0	0/0:0,42,466:69:14:0,14,0,0:2,0	0/0:0,72,827:99:24:0,24,0,0:2,0	0/0:0,36,390:63:12:0,12,0,0:2,0	0/0:0,54,618:81:18:0,18,0,0:2,0	0/0:0,30,348:57:10:0,10,0,0:2,0	0/0:0,24,270:51:8:0,8,0,0:2,0
1811	20	.	G	A	255	.	NS=92;AN=2;AFS=170,14;OH=0.11;MAF=0.08	GT:PL:GQ:DP:BSDP:ACN	0/0:0,96,1113:99:32:0,0,32,0:2,0	1/1:209,18,0:45:6:6,0,0,0:0,2	1/1:348,30,0:57:10:10,0,0,0:0,2	0/1:487,60,209:99:20:14,0,6,0:1,1	0/0:1,157,1782:99:52:0,0,52,0:2,0	0/0:70,115,1226:76:38:2,0,36,0:2,0	0/1:278,84,695:99:28:8,0,20,0:1,1	0/0:0,12,131:39:4:0,0,4,0:2,0	0/0:0,48,538:75:16:0,0,16,0:2,0	0/0:0,18,209:45:6:0,0,6,0:2,0	./.:0,0,0:0:0:0,0,0,0:2,0	0/0:0,72,835:99:24:0,0,24,0:2,0	0/0:0,91,1025:99:30:0,0,30,0:2,0	0/1:312,61,348:99:20:10,0,10,0:1,1	0/1:688,109,548:99:36:20,0,16,0:1,1	0/1:417,72,417:99:24:12,0,12,0:1,1	0/0:0,60,695:87:20:0,0,20,0:2,0	0/1:417,60,278:99:20:12,0,8,0:1,1	0/0:0,66,765:93:22:0,0,22,0:2,0	0/0:0,36,411:63:12:0,0,12,0:2,0	0/0:0,139,1599:99:46:0,0,46,0:2,0	0/1:974,157,835:99:52:28,0,24,0:1,1	0/0:0,127,1460:99:42:0,0,42,0:2,0	0/0:0,85,956:99:28:0,0,28,0:2,0	0/0:0,247,2851:99:82:0,0,82,0:2,0	0/0:0,30,348:57:10:0,0,10,0:2,0	0/0:0,30,348:57:10:0,0,10,0:2,0	0/0:0,79,886:99:26:0,0,26,0:2,0	0/1:678,134,712:99:40:19,1,20,0:1,1	0/0:0,84,971:99:28:0,0,28,0:2,0	0/0:0,18,209:45:6:0,0,6,0:2,0	0/0:17,98,956:99:28:0,0,27,1:2,0	0/0:0,133,1527:99:44:0,0,44,0:2,0	0/0:0,78,901:99:26:0,0,26,0:2,0	0/0:0,42,487:69:14:0,0,14,0:2,0	0/0:0,42,487:69:14:0,0,14,0:2,0	0/0:0,72,835:99:24:0,0,24,0:2,0	0/0:0,36,401:63:12:0,0,12,0:2,0	0/0:0,54,618:81:18:0,0,18,0:2,0	0/0:0,30,348:57:10:0,0,10,0:2,0	0/0:0,24,278:51:8:0,0,8,0:2,0
1788	19	.	A	G	255	.	NS=95;AN=2;AFS=171,19;OH=0.18;MAF=0.1	GT:PL:GQ:DP:BSDP:ACN	0/0:0,30,327:57:10:10,0,0,0:2,0	0/0:0,181,2080:99:60:60,0,0,0:2,0	0/1:278,36,139:71:12:4,0,8,0:1,1	0/1:348,60,348:99:20:10,0,10,0:1,1	0/0:0,84,974:99:28:28,0,0,0:2,0	0/0:0,72,835:99:24:24,0,0,0:2,0	0/0:0,78,882:99:26:26,0,0,0:2,0	0/0:0,12,139:39:4:4,0,0,0:2,0	0/0:0,18,209:45:6:6,0,0,0:2,0	0/1:70,12,70:23:4:2,0,2,0:1,1	0/0:0,60,689:87:20:20,0,0,0:2,0	0/0:0,169,1947:99:56:56,0,0,0:2,0	0/0:0,241,2776:99:80:80,0,0,0:2,0	0/0:0,163,1872:99:54:54,0,0,0:2,0	0/0:0,277,3199:99:92:92,0,0,0:2,0	0/0:1,212,2348:99:70:70,0,0,0:2,0	0/0:1,175,1996:99:58:58,0,0,0:2,0	0/0:0,121,1385:99:40:40,0,0,0:2,0	0/0:0,54,618:81:18:18,0,0,0:2,0	0/0:0,115,1313:99:38:38,0,0,0:2,0	0/1:174,84,800:58:28:23,0,5,0:1,1	0/0:1,265,3039:99:88:88,0,0,0:2,0	0/0:0,145,1658:99:48:48,0,0,0:2,0	0/0:1,163,1841:99:54:54,0,0,0:2,0	0/0:17,309,3364:99:98:97,0,0,1:2,0	0/0:1,145,1624:99:48:48,0,0,0:2,0	0/0:1,157,1771:99:52:52,0,0,0:2,0	0/1:821,193,1377:99:64:40,0,24,0:1,1	0/0:0,163,1878:99:54:54,0,0,0:2,0	0/0:0,96,1113:99:32:32,0,0,0:2,0	0/0:0,85,937:99:28:28,0,0,0:2,0	0/0:0,127,1460:99:42:42,0,0,0:2,0	0/0:0,139,1596:99:46:46,0,0,0:2,0	0/0:1,169,1921:99:56:56,0,0,0:2,0	0/0:0,91,1025:99:30:30,0,0,0:2,0	0/0:18,171,1722:99:52:51,1,0,0:2,0	0/0:0,84,971:99:28:28,0,0,0:2,0	0/1:278,48,278:99:16:8,0,8,0:1,1	0/0:0,90,1043:99:30:30,0,0,0:2,0	0/0:0,18,209:45:6:6,0,0,0:2,0	0/1:1458,205,904:99:68:26,0,42,0:1,1
1791	71	.	T	G	255	.	NS=95;AN=2;AFS=165,25;OH=0.26;MAF=0.13	GT:PL:GQ:DP:BSDP:ACN	0/0:0,76,840:99:25:0,0,0,25:2,0	0/0:2,257,2862:99:85:0,0,0,85:2,0	0/1:104,54,522:18:18:0,0,3,15:1,1	0/0:1,34,346:60:11:0,0,0,11:2,0	0/1:400,106,782:99:35:0,0,12,23:1,1	0/1:243,48,313:99:16:0,0,7,9:1,1	0/0:0,60,687:87:20:0,0,0,20:2,0	0/0:0,24,272:51:8:0,0,0,8:2,0	0/0:0,45,522:72:15:0,0,0,15:2,0	0/0:35,78,858:75:26:0,0,1,25:2,0	0/0:70,43,381:6:14:0,0,2,12:2,0	0/0:18,147,1452:99:44:0,1,0,43:2,0	0/0:0,105,1201:99:35:0,0,0,35:2,0	0/0:0,85,950:99:28:0,0,0,28:2,0	0/1:592,148,1092:99:49:0,0,17,32:1,1	0/0:0,115,1321:99:38:0,0,0,38:2,0	0/0:1,130,1430:99:43:0,0,0,43:2,0	0/0:86,79,800:24:26:0,0,3,23:2,0	0/1:70,27,225:11:9:0,0,2,7:1,1	0/1:236,112,999:92:37:0,0,7,30:1,1	0/0:70,82,843:43:27:0,0,2,25:2,0	0/1:348,148,1342:99:49:0,0,10,39:1,1	0/0:70,102,1104:65:34:0,0,2,32:2,0	0/1:139,78,754:29:26:0,0,4,22:1,1	0/0:1,226,2545:99:75:0,0,0,75:2,0	0/1:191,82,723:77:27:0,0,6,21:1,1	0/1:172,91,804:49:30:0,0,5,25:1,1	0/0:18,142,1542:99:47:0,0,1,46:2,0	0/0:34,133,1440:99:44:0,0,2,42:2,0	0/0:17,88,971:99:29:0,0,1,28:2,0	0/0:0,91,1006:99:30:0,0,0,30:2,0	0/0:1,190,2110:99:63:0,0,0,63:2,0	0/0:1,91,1004:99:30:0,0,0,30:2,0	0/0:1,169,1902:99:56:0,0,0,56:2,0	0/0:0,42,487:69:14:0,0,0,14:2,0	0/0:1,136,1504:99:45:0,0,0,45:2,0	0/0:0,60,679:87:20:0,0,0,20:2,0	0/1:174,105,1040:37:35:0,0,5,30:1,1	0/0:0,91,1025:99:30:0,0,0,30:2,0	0/0:70,54,556:16:18:0,0,2,16:2,0	0/0:1,112,1243:99:37:0,0,0,37:2,0
1821	41	.	C	T	255	.	NS=91;AN=2;AFS=99,83;OH=0.43;MAF=0.46	GT:PL:GQ:DP:BSDP:ACN	0/0:0,54,626:81:18:0,18,0,0:2,0	0/1:626,121,765:99:40:0,22,0,18:1,1	0/1:765,90,275:99:30:0,8,0,22:1,1	0/0:70,54,556:16:18:0,16,0,2:2,0	0/1:487,54,139:53:18:0,4,0,14:1,1	0/1:484,78,417:99:26:0,12,0,14:1,1	1/1:278,24,0:51:8:0,0,0,8:0,2	0/1:278,54,348:99:18:0,10,0,8:1,1	0/1:139,30,209:77:10:0,6,0,4:1,1	./.:0,0,0:0:0:0,0,0,0:2,0	0/0:70,73,747:34:24:0,22,0,2:2,0	0/1:1249,187,904:99:62:0,26,0,36:1,1	0/1:348,133,1182:99:44:0,34,0,10:1,1	0/1:417,127,1040:99:42:0,30,0,12:1,1	0/0:27,145,1613:99:48:0,47,0,1:2,0	1/1:2127,187,1:99:62:0,0,0,62:0,2	0/1:956,127,487:99:42:0,14,0,28:1,1	0/1:556,102,623:99:34:0,18,0,16:1,1	0/0:0,12,139:39:4:0,4,0,0:2,0	0/1:1105,169,835:99:56:0,24,0,32:1,1	1/1:1113,96,0:99:32:0,0,0,32:0,2	0/0:0,247,2840:99:82:0,82,0,0:2,0	0/1:1310,193,901:99:64:0,26,0,38:1,1	0/1:696,157,1113:99:52:0,32,0,20:1,1	0/0:1,290,3299:99:96:0,96,0,0:2,0	0/0:0,84,974:99:28:0,28,0,0:2,0	0/0:0,84,974:99:28:0,28,0,0:2,0	1/1:2472,217,1:99:72:0,0,0,72:0,2	0/1:1457,169,487:99:56:0,14,0,42:1,1	1/1:1092,97,0:99:32:0,0,0,32:0,2	0/1:695,72,139:35:24:0,4,0,20:1,1	0/1:817,140,622:99:42:0,18,1,23:1,1	0/0:0,121,1380:99:40:0,40,0,0:2,0	0/0:0,139,1599:99:46:0,46,0,0:2,0	1/1:484,42,0:69:14:0,0,0,14:0,2	1/1:904,78,0:99:26:0,0,0,26:0,2	0/1:522,133,990:99:44:0,29,0,15:1,1	0/1:417,48,139:59:16:0,4,0,12:1,1	0/1:345,60,348:99:20:0,10,0,10:1,1	0/0:0,54,626:81:18:0,18,0,0:2,0	0/0:0,121,1364:99:40:0,40,0,0:2,0
1826	45	.	G	A	255	.	NS=94;AN=2;AFS=131,57;OH=0.37;MAF=0.3	GT:PL:GQ:DP:BSDP:ACN	0/0:0,181,2086:99:60:0,0,60,0:2,0	0/1:348,84,626:99:28:10,0,18,0:1,1	1/1:553,48,0:75:16:16,0,0,0:0,2	0/1:209,66,550:99:22:6,0,16,0:1,1	0/1:487,163,1380:99:54:14,0,40,0:1,1	0/1:139,48,417:59:16:4,0,12,0:1,1	1/1:209,18,0:45:6:6,0,0,0:0,2	0/0:0,18,209:45:6:0,0,6,0:2,0	0/1:96,42,131:23:6:2,0,3,1:1,1	0/0:0,42,484:69:14:0,0,14,0:2,0	0/0:0,36,409:63:12:0,0,12,0:2,0	0/0:17,164,1715:99:50:0,1,49,0:2,0	0/0:0,42,487:69:14:0,0,14,0:2,0	0/0:0,84,974:99:28:0,0,28,0:2,0	1/1:1519,133,0:99:44:44,0,0,0:0,2	0/0:1,344,3914:99:114:0,0,114,0:2,0	0/1:1007,133,487:99:44:30,0,14,0:1,1	0/0:27,174,1731:99:50:0,1,49,0:2,0	./.:0,0,0:0:0:0,0,0,0:2,0	0/0:0,127,1457:99:42:0,0,42,0:2,0	0/0:0,133,1521:99:44:0,0,44,0:2,0	0/1:736,211,1666:99:70:22,0,48,0:1,1	0/0:0,205,2347:99:68:0,0,68,0:2,0	0/1:607,115,680:99:38:18,0,20,0:1,1	0/0:0,151,1736:99:50:0,0,50,0:2,0	0/1:244,152,1163:60:40:6,1,33,0:1,1	0/0:104,80,487:8:16:2,1,13,0:2,0	0/1:674,91,345:99:30:20,0,10,0:1,1	0/0:1,217,2460:99:72:0,0,72,0:2,0	1/1:626,54,0:81:18:18,0,0,0:0,2	0/1:817,121,557:99:40:24,0,16,0:1,1	0/0:0,60,695:87:20:0,0,20,0:2,0	0/0:0,127,1460:99:42:0,0,42,0:2,0	0/0:52,122,1009:84:30:1,0,28,1:2,0	0/0:0,18,209:45:6:0,0,6,0:2,0	0/1:487,84,487:99:28:14,0,14,0:1,1	0/0:0,72,835:99:24:0,0,24,0:2,0	1/1:835,72,0:99:24:24,0,0,0:0,2	0/1:556,84,417:99:28:16,0,12,0:1,1	0/0:0,66,757:93:22:0,0,22,0:2,0	0/1:417,127,1035:99:42:12,0,30,0:1,1
1837	10	.	T	C	255	.	NS=91;AN=2;AFS=172,10;OH=0.09;MAF=0.05	GT:PL:GQ:DP:BSDP:ACN	0/0:0,60,692:87:20:0,0,0,20:2,0	0/0:0,78,904:99:26:0,0,0,26:2,0	0/0:0,6,70:33:2:0,0,0,2:2,0	0/0:0,30,342:57:10:0,0,0,10:2,0	0/0:0,6,70:33:2:0,0,0,2:2,0	0/0:0,72,832:99:24:0,0,0,24:2,0	0/0:0,12,139:39:4:0,0,0,4:2,0	0/0:0,12,139:39:4:0,0,0,4:2,0	0/0:0,6,70:33:2:0,0,0,2:2,0	0/0:0,12,139:39:4:0,0,0,4:2,0	0/0:0,18,209:45:6:0,0,0,6:2,0	./.:0,0,0:0:0:0,0,0,0:2,0	./.:0,0,0:0:0:0,0,0,0:2,0	0/0:0,60,695:87:20:0,0,0,20:2,0	0/0:0,66,747:93:22:0,0,0,22:2,0	0/0:0,42,487:69:14:0,0,0,14:2,0	0/0:0,54,626:81:18:0,0,0,18:2,0	0/0:0,66,765:93:22:0,0,0,22:2,0	0/0:0,36,399:63:12:0,0,0,12:2,0	0/0:0,91,1022:99:30:0,0,0,30:2,0	0/0:32,167,1596:99:46:0,0,1,45:2,0	0/0:35,243,2425:99:70:0,0,1,69:2,0	0/0:0,175,2017:99:58:0,0,0,58:2,0	0/0:0,109,1234:99:36:0,0,0,36:2,0	0/0:0,60,695:87:20:0,0,0,20:2,0	0/0:0,42,484:69:14:0,0,0,14:2,0	./.:0,0,0:0:0:0,0,0,0:2,0	0/0:0,78,904:99:26:0,0,0,26:2,0	0/0:0,121,1388:99:40:0,0,0,40:2,0	0/0:0,73,817:99:24:0,0,0,24:2,0	0/0:0,60,677:87:20:0,0,0,20:2,0	0/0:0,102,1182:99:34:0,0,0,34:2,0	0/0:0,84,974:99:28:0,0,0,28:2,0	0/0:0,60,695:87:20:0,0,0,20:2,0	0/0:17,48,522:63:16:0,1,0,15:2,0	0/0:0,42,487:69:14:0,0,0,14:2,0	0/0:0,42,484:69:14:0,0,0,14:2,0	0/0:0,78,904:99:26:0,0,0,26:2,0	0/0:0,66,765:93:22:0,0,0,22:2,0	0/0:0,42,487:69:14:0,0,0,14:2,0	0/0:0,36,414:63:12:0,0,0,12:2,0
1832	40	.	A	T	255	.	NS=95;AN=2;AFS=163,27;OH=0.28;MAF=0.14	GT:PL:GQ:DP:BSDP:ACN	0/0:0,109,1220:99:36:36,0,0,0:2,0	0/0:34,202,1944:99:58:56,1,1,0:2,0	0/0:0,115,1300:99:38:38,0,0,0:2,0	0/1:1252,139,345:99:46:10,0,0,36:1,1	0/0:0,102,1182:99:34:34,0,0,0:2,0	0/0:1,127,1413:99:42:42,0,0,0:2,0	0/0:0,60,695:87:20:20,0,0,0:2,0	0/1:70,18,121:20:6:4,0,0,2:1,1	0/0:0,48,553:75:16:16,0,0,0:2,0	0/0:0,145,1669:99:48:48,0,0,0:2,0	0/0:0,91,1025:99:30:30,0,0,0:2,0	0/1:765,181,1321:99:60:38,0,0,22:1,1	0/1:974,115,348:99:38:10,0,0,28:1,1	0/0:1,145,1637:99:48:48,0,0,0:2,0	0/0:1,169,1929:99:56:56,0,0,0:2,0	0/0:1,205,2328:99:68:68,0,0,0:2,0	0/0:0,72,826:99:24:24,0,0,0:2,0	0/0:0,133,1509:99:44:44,0,0,0:2,0	0/1:209,54,417:99:18:12,0,0,6:1,1	0/1:744,85,206:90:28:6,0,0,22:1,1	0/1:556,102,626:99:34:18,0,0,16:1,1	0/0:1,356,4076:99:118:118,0,0,0:2,0	0/0:0,229,2634:99:76:76,0,0,0:2,0	0/0:1,223,2510:99:74:74,0,0,0:2,0	0/0:0,277,3196:99:92:92,0,0,0:2,0	0/1:1658,193,557:99:64:16,0,0,48:1,1	0/0:0,79,886:99:26:26,0,0,0:2,0	0/0:1,187,2127:99:62:62,0,0,0:2,0	0/1:1600,223,974:99:74:28,0,0,46:1,1	0/0:0,90,1040:99:30:30,0,0,0:2,0	0/0:1,121,1352:99:40:40,0,0,0:2,0	0/0:0,66,754:93:22:22,0,0,0:2,0	0/1:1022,148,191:11:34:4,0,2,28:1,1	0/0:0,91,1017:99:30:30,0,0,0:2,0	0/1:348,48,209:99:16:6,0,0,10:1,1	0/0:0,96,1113:99:32:32,0,0,0:2,0	0/0:0,90,1043:99:30:30,0,0,0:2,0	0/0:0,133,1519:99:44:44,0,0,0:2,0	0/0:0,54,626:81:18:18,0,0,0:2,0	0/1:747,79,139:29:26:4,0,0,22:1,1	0/0:0,181,2075:99:60:60,0,0,0:2,0
1862	58	.	A	G	255	.	NS=95;AN=2;AFS=169,21;OH=0.22;MAF=0.11	GT:PL:GQ:DP:BSDP:ACN	0/0:33,198,1863:99:56:55,0,0,1:2,0	0/0:0,169,1939:99:56:56,0,0,0:2,0	0/0:0,60,677:87:20:20,0,0,0:2,0	0/0:1,85,917:99:28:28,0,0,0:2,0	0/1:554,182,1206:99:50:34,1,15,0:1,1	0/0:1,61,656:87:20:20,0,0,0:2,0	0/0:0,78,904:99:26:26,0,0,0:2,0	0/0:0,24,278:51:8:8,0,0,0:2,0	0/1:501,104,530:99:30:15,1,14,0:1,1	0/0:0,48,535:75:16:16,0,0,0:2,0	0/1:414,54,209:99:18:6,0,12,0:1,1	0/0:17,219,2308:99:68:67,1,0,0:2,0	0/0:35,115,1258:99:38:37,0,1,0:2,0	0/1:862,183,1044:99:56:30,0,25,1:1,1	0/0:1,169,1869:99:56:56,0,0,0:2,0	0/1:935,219,1209:99:62:34,1,27,0:1,1	0/1:469,103,693:99:34:20,0,14,0:1,1	0/1:677,79,209:99:26:6,0,20,0:1,1	0/0:1,73,765:99:24:24,0,0,0:2,0	0/0:1,127,1423:99:42:42,0,0,0:2,0	0/0:0,91,1008:99:30:30,0,0,0:2,0	0/0:103,485,4436:99:130:127,1,0,2:2,0	0/1:2035,314,1502:99:104:44,0,60,0:1,1	0/0:1,175,1962:99:58:58,0,0,0:2,0	0/0:2,206,2249:99:68:68,0,0,0:2,0	0/0:0,163,1872:99:54:54,0,0,0:2,0	0/0:0,36,399:63:12:12,0,0,0:2,0	0/0:0,90,1037:99:30:30,0,0,0:2,0	0/1:1113,163,762:99:54:22,0,32,0:1,1	0/0:0,42,484:69:14:14,0,0,0:2,0	0/0:0,79,886:99:26:26,0,0,0:2,0	0/0:17,152,1581:99:46:45,1,0,0:2,0	0/0:17,219,2296:99:68:67,1,0,0:2,0	0/1:1077,187,1033:99:62:30,0,32,0:1,1	0/0:0,66,757:93:22:22,0,0,0:2,0	0/0:0,121,1373:99:40:40,0,0,0:2,0	0/0:0,66,765:93:22:22,0,0,0:2,0	0/1:508,138,809:99:38:23,1,14,0:1,1	0/1:330,48,209:99:16:6,0,10,0:1,1	0/1:484,54,136:50:18:4,0,14,0:1,1	0/0:0,127,1457:99:42:42,0,0,0:2,0
1881	65	.	A	G	255	.	NS=94;AN=2;AFS=176,12;OH=0.13;MAF=0.06	GT:PL:GQ:DP:BSDP:ACN	0/0:1,380,4317:99:126:126,0,0,0:2,0	0/0:20,574,6396:99:190:189,0,1,0:2,0	0/0:18,243,2552:99:76:75,1,0,0:2,0	0/0:1,55,570:81:18:18,0,0,0:2,0	0/1:796,267,2077:99:84:60,0,23,1:1,1	0/0:18,261,2746:99:82:81,1,0,0:2,0	0/0:0,127,1441:99:42:42,0,0,0:2,0	0/0:1,85,935:99:28:28,0,0,0:2,0	0/0:1,109,1216:99:36:36,0,0,0:2,0	0/0:17,122,1234:99:36:35,1,0,0:2,0	0/0:0,36,417:63:12:12,0,0,0:2,0	0/0:1,133,1483:99:44:44,0,0,0:2,0	0/0:17,159,1608:99:48:47,0,0,1:2,0	0/0:1,151,1685:99:50:50,0,0,0:2,0	0/0:1,241,2734:99:80:80,0,0,0:2,0	0/0:1,181,2047:99:60:60,0,0,0:2,0	0/0:1,79,868:99:26:26,0,0,0:2,0	0/0:18,213,2217:99:66:65,1,0,0:2,0	0/0:35,66,709:63:22:21,0,1,0:2,0	0/0:0,265,3041:99:88:88,0,0,0:2,0	0/0:17,217,2434:99:72:71,0,1,0:2,0	0/0:19,477,5345:99:158:157,0,1,0:2,0	0/0:35,522,5581:99:164:162,2,0,0:2,0	0/0:18,388,4234:99:124:123,0,0,1:2,0	0/0:1,392,4461:99:130:130,0,0,0:2,0	0/0:1,223,2534:99:74:74,0,0,0:2,0	0/0:1,175,1988:99:58:58,0,0,0:2,0	0/0:45,248,2694:99:82:80,0,2,0:2,0	0/0:36,253,2844:99:84:83,0,1,0:2,0	0/0:0,84,963:99:28:28,0,0,0:2,0	0/0:2,272,3000:99:90:90,0,0,0:2,0	0/0:1,289,3311:99:96:96,0,0,0:2,0	0/0:1,218,2428:99:72:72,0,0,0:2,0	0/0:52,524,5415:99:160:157,2,0,1:2,0	0/0:0,151,1720:99:50:50,0,0,0:2,0	0/0:0,109,1223:99:36:36,0,0,0:2,0	0/0:1,121,1318:99:40:40,0,0,0:2,0	0/0:17,158,1637:99:48:47,0,0,1:2,0	0/0:27,156,1519:99:44:43,1,0,0:2,0	0/0:0,84,960:99:28:28,0,0,0:2,0	0/0:19,250,2575:99:78:77,0,0,1:2,0
1886	107	.	G	A	255	.	NS=95;AN=2;AFS=111,79;OH=0.37;MAF=0.42	GT:PL:GQ:DP:BSDP:ACN	0/1:971,169,963:99:56:28,0,28,0:1,1	1/1:1380,121,0:99:40:40,0,0,0:0,2	1/1:348,30,0:57:10:10,0,0,0:0,2	1/1:484,42,0:69:14:14,0,0,0:0,2	0/1:209,121,1153:57:40:6,0,34,0:1,1	1/1:774,104,70:63:24:22,1,1,0:0,2	0/1:348,72,481:99:24:10,0,14,0:1,1	0/1:209,30,139:77:10:6,0,4,0:1,1	0/1:330,66,415:99:22:10,0,12,0:1,1	1/1:835,72,0:99:24:24,0,0,0:0,2	1/1:695,60,0:87:20:20,0,0,0:0,2	0/1:1580,247,1233:99:82:46,0,36,0:1,1	0/1:1035,169,904:99:56:30,0,26,0:1,1	0/0:0,133,1509:99:44:0,0,44,0:2,0	0/1:2146,272,924:99:90:62,0,28,0:1,1	0/0:0,289,3330:99:96:0,0,96,0:2,0	0/1:312,139,1241:99:46:10,0,36,0:1,1	0/1:1040,133,479:99:44:30,0,14,0:1,1	1/1:605,68,17:69:18:17,0,0,1:0,2	1/1:2684,273,71:99:80:78,1,1,0:0,2	1/1:1501,133,0:99:44:44,0,0,0:0,2	1/1:3070,292,45:99:92:90,0,1,1:0,2	0/0:1,380,4328:99:126:0,0,126,0:2,0	0/1:1113,145,556:99:48:32,0,16,0:1,1	0/0:18,267,2832:99:84:0,1,83,0:2,0	0/1:348,66,414:99:22:10,0,12,0:1,1	0/0:139,127,1313:19:42:4,0,38,0:2,0	0/0:0,133,1511:99:44:0,0,44,0:2,0	0/1:1482,193,696:99:64:44,0,20,0:1,1	0/0:0,115,1318:99:38:0,0,38,0:2,0	0/1:1164,139,402:99:46:34,0,12,0:1,1	1/1:2414,263,87:99:72:69,1,1,1:0,2	0/0:1,181,2042:99:60:0,0,60,0:2,0	0/0:1,230,2563:99:76:0,0,76,0:2,0	0/1:278,30,70:8:10:8,0,2,0:1,1	0/1:1782,253,1104:99:84:52,0,32,0:1,1	1/1:1158,103,0:99:34:34,0,0,0:0,2	0/0:0,48,556:75:16:0,0,16,0:2,0	0/1:744,103,418:99:34:22,0,12,0:1,1	0/0:0,127,1449:99:42:0,0,42,0:2,0	0/0:0,121,1373:99:40:0,0,40,0:2,0
1945	47	.	C	T	255	.	NS=94;AN=2;AFS=175,13;OH=0.14;MAF=0.07	GT:PL:GQ:DP:BSDP:ACN	0/0:1,259,2955:99:86:0,86,0,0:2,0	0/0:1,241,2737:99:80:0,80,0,0:2,0	0/0:0,151,1731:99:50:0,50,0,0:2,0	0/1:399,60,279:99:20:0,8,0,12:1,1	0/1:278,96,832:99:32:0,24,0,8:1,1	0/1:898,90,139:17:30:0,4,0,26:1,1	0/0:0,54,607:81:18:0,18,0,0:2,0	0/0:0,30,348:57:10:0,10,0,0:2,0	0/0:0,60,695:87:20:0,20,0,0:2,0	0/0:0,48,556:75:16:0,16,0,0:2,0	0/0:0,6,70:33:2:0,2,0,0:2,0	0/0:0,66,765:93:22:0,22,0,0:2,0	0/0:0,24,278:51:8:0,8,0,0:2,0	0/0:0,72,829:99:24:0,24,0,0:2,0	0/0:0,181,2078:99:60:0,60,0,0:2,0	0/0:0,163,1867:99:54:0,54,0,0:2,0	0/0:0,72,827:99:24:0,24,0,0:2,0	0/0:0,90,1043:99:30:0,30,0,0:2,0	0/0:0,12,139:39:4:0,4,0,0:2,0	0/0:0,54,618:81:18:0,18,0,0:2,0	0/0:0,78,904:99:26:0,26,0,0:2,0	0/0:0,211,2434:99:70:0,70,0,0:2,0	0/0:1,253,2903:99:84:0,84,0,0:2,0	0/0:0,60,692:87:20:0,20,0,0:2,0	0/0:0,145,1669:99:48:0,48,0,0:2,0	0/0:0,54,618:81:18:0,18,0,0:2,0	0/1:201,60,487:99:20:0,14,0,6:1,1	0/0:0,66,765:93:22:0,22,0,0:2,0	0/0:0,187,2153:99:62:0,62,0,0:2,0	0/0:0,18,209:45:6:0,6,0,0:2,0	./.:0,0,0:0:0:0,0,0,0:2,0	0/0:0,30,348:57:10:0,10,0,0:2,0	0/0:0,78,904:99:26:0,26,0,0:2,0	0/0:32,186,1784:99:52:1,51,0,0:2,0	0/0:0,24,278:51:8:0,8,0,0:2,0	0/0:0,30,327:57:10:0,10,0,0:2,0	0/0:0,36,417:63:12:0,12,0,0:2,0	0/0:0,78,896:99:26:0,26,0,0:2,0	0/0:0,36,417:63:12:0,12,0,0:2,0	0/0:0,42,487:69:14:0,14,0,0:2,0	0/0:0,78,896:99:26:0,26,0,0:2,0
1967	136	.	C	T	255	.	NS=95;AN=2;AFS=171,19;OH=0.14;MAF=0.1	GT:PL:GQ:DP:BSDP:ACN	1/1:597,54,0:81:18:0,0,0,18:0,2	0/0:0,78,904:99:26:0,26,0,0:2,0	0/0:0,12,139:39:4:0,4,0,0:2,0	0/1:52,18,139:4:6:0,4,0,2:1,1	0/0:0,60,668:87:20:0,20,0,0:2,0	0/0:0,12,121:39:4:0,4,0,0:2,0	0/0:0,42,484:69:14:0,14,0,0:2,0	0/0:0,12,131:39:4:0,4,0,0:2,0	0/1:70,12,70:23:4:0,2,0,2:1,1	0/0:0,18,209:45:6:0,6,0,0:2,0	0/0:35,74,484:39:14:0,13,1,0:2,0	0/0:1,145,1622:99:48:0,48,0,0:2,0	0/1:279,85,653:99:28:0,20,0,8:1,1	0/0:0,42,479:69:14:0,14,0,0:2,0	0/0:1,73,799:99:24:0,24,0,0:2,0	0/1:729,128,570:99:38:0,16,1,21:1,1	0/1:617,79,244:99:26:0,7,0,19:1,1	0/0:1,67,729:93:22:0,22,0,0:2,0	0/0:0,24,275:51:8:0,8,0,0:2,0	0/0:1,115,1285:99:38:0,38,0,0:2,0	0/0:35,82,550:52:18:2,16,0,0:2,0	0/0:0,85,956:99:28:0,28,0,0:2,0	0/1:348,103,801:99:34:0,24,0,10:1,1	0/0:1,79,821:99:26:0,26,0,0:2,0	0/0:0,115,1300:99:38:0,38,0,0:2,0	1/1:278,30,52:11:10:0,2,0,8:0,2	0/0:0,78,898:99:26:0,26,0,0:2,0	0/0:17,135,1325:99:40:0,39,1,0:2,0	0/0:17,122,1218:99:36:0,35,1,0:2,0	0/0:0,24,278:51:8:0,8,0,0:2,0	0/0:0,42,466:69:14:0,14,0,0:2,0	0/1:278,60,417:99:20:0,12,0,8:1,1	0/0:0,72,821:99:24:0,24,0,0:2,0	0/0:0,79,886:99:26:0,26,0,0:2,0	0/0:0,30,330:57:10:0,10,0,0:2,0	0/0:18,123,1172:99:36:0,35,1,0:2,0	0/0:1,31,294:57:10:0,10,0,0:2,0	0/1:417,48,139:59:16:0,4,0,12:1,1	0/0:0,12,136:39:4:0,4,0,0:2,0	0/0:0,72,824:99:24:0,24,0,0:2,0	0/0:0,60,669:87:20:0,20,0,0:2,0
1940	50	.	C	T	255	.	NS=95;AN=2;AFS=140,50;OH=0.42;MAF=0.26	GT:PL:GQ:DP:BSDP:ACN	0/0:2,278,3121:99:92:0,92,0,0:2,0	0/0:17,490,5459:99:158:0,157,1,0:2,0	0/0:17,255,2753:99:80:1,79,0,0:2,0	0/0:17,104,988:99:30:1,29,0,0:2,0	0/0:1,181,2042:99:60:0,60,0,0:2,0	0/0:0,127,1449:99:42:0,42,0,0:2,0	0/1:878,145,765:99:48:0,22,0,26:1,1	0/0:0,91,1025:99:30:0,30,0,0:2,0	0/0:18,117,1102:99:34:1,33,0,0:2,0	0/1:209,97,860:81:32:0,26,0,6:1,1	0/0:0,121,1380:99:40:0,40,0,0:2,0	0/1:1631,289,1670:99:96:0,48,0,48:1,1	0/0:0,151,1725:99:50:0,50,0,0:2,0	0/1:1008,169,869:99:56:0,26,0,30:1,1	0/0:17,249,2662:99:78:0,77,1,0:2,0	0/0:35,261,2624:99:76:0,75,1,0:2,0	0/1:747,133,759:99:44:0,22,0,22:1,1	0/0:1,145,1603:99:48:0,48,0,0:2,0	0/0:70,48,461:11:16:0,14,0,2:2,0	0/1:1557,260,1306:99:86:0,40,0,46:1,1	0/0:0,127,1460:99:42:0,42,0,0:2,0	0/1:1505,356,2513:99:118:0,74,0,44:1,1	1/1:3788,332,1:99:110:0,0,0,110:0,2	0/0:1,235,2659:99:78:0,78,0,0:2,0	0/1:1755,254,1096:99:84:0,32,0,52:1,1	0/0:1,151,1694:99:50:0,50,0,0:2,0	0/0:1,157,1782:99:52:0,52,0,0:2,0	0/1:1461,242,1256:99:80:0,38,0,42:1,1	0/0:1,241,2748:99:80:0,80,0,0:2,0	0/1:139,90,901:17:30:0,26,0,4:1,1	0/1:1218,139,348:99:46:0,10,0,36:1,1	0/1:605,145,1035:99:48:0,30,0,18:1,1	0/1:1157,139,361:99:46:0,12,0,34:1,1	0/1:1862,277,1304:99:92:0,38,0,54:1,1	0/0:17,110,1087:99:32:1,31,0,0:2,0	0/0:0,115,1300:99:38:0,38,0,0:2,0	0/1:600,98,365:99:28:1,10,0,17:1,1	0/1:695,108,556:99:36:0,16,0,20:1,1	1/1:1669,145,0:99:48:0,0,0,48:0,2	0/0:0,91,1014:99:30:0,30,0,0:2,0	0/0:0,60,671:87:20:0,20,0,0:2,0
1971	128	.	G	C	255	.	NS=95;AN=2;AFS=174,16;OH=0.15;MAF=0.08	GT:PL:GQ:DP:BSDP:ACN	0/0:1,163,1860:99:54:0,0,54,0:2,0	0/0:0,175,2014:99:58:0,0,58,0:2,0	0/0:0,6,62:33:2:0,0,2,0:2,0	0/0:0,48,556:75:16:0,0,16,0:2,0	0/0:1,157,1769:99:52:0,0,52,0:2,0	0/0:17,104,1025:99:30:0,0,29,1:2,0	0/0:1,73,799:99:24:0,0,24,0:2,0	0/0:0,54,626:81:18:0,0,18,0:2,0	0/0:0,24,270:51:8:0,0,8,0:2,0	0/0:0,6,70:33:2:0,0,2,0:2,0	0/0:0,54,626:81:18:0,0,18,0:2,0	0/0:1,254,2869:99:84:0,0,84,0:2,0	0/0:1,253,2887:99:84:0,0,84,0:2,0	0/0:0,271,3109:99:90:0,0,90,0:2,0	0/0:0,90,1040:99:30:0,0,30,0:2,0	0/1:2478,392,2017:99:130:0,72,58,0:1,1	0/1:1316,235,1373:99:78:0,38,40,0:1,1	0/0:1,223,2555:99:74:0,0,74,0:2,0	0/0:0,102,1174:99:34:0,0,34,0:2,0	0/0:0,211,2412:99:70:0,0,70,0:2,0	0/0:0,163,1878:99:54:0,0,54,0:2,0	0/0:87,226,1832:99:54:0,1,51,2:2,0	0/1:1573,326,2135:99:108:0,46,62,0:1,1	0/0:0,145,1648:99:48:0,0,48,0:2,0	0/0:18,418,4604:99:134:0,0,133,1:2,0	0/1:1722,250,919:99:78:0,49,28,1:1,1	0/1:1391,139,209:38:46:0,40,6,0:1,1	0/0:1,205,2309:99:68:0,0,68,0:2,0	0/0:0,151,1736:99:50:0,0,50,0:2,0	0/0:0,66,747:93:22:0,0,22,0:2,0	0/0:0,139,1581:99:46:0,0,46,0:2,0	0/0:1,205,2322:99:68:0,0,68,0:2,0	0/0:1,242,2706:99:80:0,0,80,0:2,0	0/0:0,163,1864:99:54:0,0,54,0:2,0	0/1:817,109,418:99:36:0,24,12,0:1,1	0/0:0,151,1728:99:50:0,0,50,0:2,0	0/0:0,121,1388:99:40:0,0,40,0:2,0	0/1:661,121,701:99:40:0,19,21,0:1,1	0/1:762,90,278:99:30:0,22,8,0:1,1	0/1:692,84,278:99:28:0,20,8,0:1,1	0/0:18,177,1800:99:54:0,0,53,1:2,0
2001	32	.	C	T	255	.	NS=91;AN=2;AFS=170,12;OH=0.11;MAF=0.07	GT:PL:GQ:DP:BSDP:ACN	0/0:0,175,2011:99:58:0,58,0,0:2,0	0/0:18,557,6165:99:180:1,179,0,0:2,0	0/0:17,207,2196:99:64:1,63,0,0:2,0	0/0:0,12,139:39:4:0,4,0,0:2,0	0/0:17,158,1651:99:48:0,47,1,0:2,0	0/0:0,325,3749:99:108:0,108,0,0:2,0	0/0:17,97,1060:99:32:0,31,0,1:2,0	0/0:0,18,209:45:6:0,6,0,0:2,0	0/0:0,102,1171:99:34:0,34,0,0:2,0	0/0:0,30,348:57:10:0,10,0,0:2,0	0/0:0,42,487:69:14:0,14,0,0:2,0	0/0:0,121,1388:99:40:0,40,0,0:2,0	0/0:0,60,695:87:20:0,20,0,0:2,0	0/0:0,229,2643:99:76:0,76,0,0:2,0	0/0:0,90,1043:99:30:0,30,0,0:2,0	0/0:1,169,1920:99:56:0,56,0,0:2,0	0/0:1,157,1766:99:52:0,52,0,0:2,0	0/0:32,137,1231:99:36:1,35,0,0:2,0	0/0:0,30,348:57:10:0,10,0,0:2,0	0/0:105,391,3391:99:98:0,95,3,0:2,0	0/0:0,84,974:99:28:0,28,0,0:2,0	0/0:36,478,5094:99:148:0,147,1,0:2,0	0/0:1,368,4239:99:122:0,122,0,0:2,0	0/0:0,60,695:87:20:0,20,0,0:2,0	0/1:765,145,904:99:48:0,26,0,22:1,1	0/0:35,86,626:51:18:0,17,1,0:2,0	0/0:157,334,2149:82:64:1,59,4,0:2,0	0/0:36,375,3916:99:114:0,113,1,0:2,0	0/0:0,42,484:69:14:0,14,0,0:2,0	0/0:35,170,1588:99:46:0,45,1,0:2,0	0/0:34,184,1764:99:52:1,50,1,0:2,0	0/0:139,242,1318:8:38:0,34,4,0:2,0	0/0:0,151,1721:99:50:0,50,0,0:2,0	0/0:0,181,2086:99:60:0,60,0,0:2,0	0/0:1,169,1929:99:56:0,56,0,0:2,0	0/0:1,265,3042:99:88:0,88,0,0:2,0	0/0:0,30,348:57:10:0,10,0,0:2,0	0/0:0,307,3547:99:102:0,102,0,0:2,0	0/0:0,30,348:57:10:0,10,0,0:2,0	0/0:35,122,1022:87:30:1,29,0,0:2,0	0/0:87,391,3572:99:104:3,101,0,0:2,0
2082	45	.	A	G	255	.	NS=94;AN=2;AFS=170,18;OH=0.13;MAF=0.1	GT:PL:GQ:DP:BSDP:ACN	0/0:0,60,686:87:20:20,0,0,0:2,0	0/1:1303,205,1044:99:68:30,0,38,0:1,1	1/1:348,30,0:57:10:0,0,10,0:0,2	0/1:209,24,70:14:8:2,0,6,0:1,1	0/1:817,85,139:23:28:4,0,24,0:1,1	0/1:292,60,383:99:20:11,0,9,0:1,1	0/0:0,54,623:81:18:18,0,0,0:2,0	0/0:0,24,278:51:8:8,0,0,0:2,0	0/1:70,30,278:8:10:8,0,2,0:1,1	0/1:626,78,278:99:26:8,0,18,0:1,1	0/0:0,18,209:45:6:6,0,0,0:2,0	0/0:0,151,1721:99:50:50,0,0,0:2,0	0/0:0,78,904:99:26:26,0,0,0:2,0	0/0:0,66,765:93:22:22,0,0,0:2,0	0/0:1,199,2255:99:66:66,0,0,0:2,0	0/0:0,193,2222:99:64:64,0,0,0:2,0	0/0:0,48,538:75:16:16,0,0,0:2,0	0/0:17,152,1581:99:46:45,1,0,0:2,0	0/0:0,42,484:69:14:14,0,0,0:2,0	0/0:35,183,1715:99:50:49,1,0,0:2,0	0/1:696,151,981:99:50:30,0,20,0:1,1	0/0:0,151,1736:99:50:50,0,0,0:2,0	0/1:1461,241,1300:99:80:38,0,42,0:1,1	0/0:32,155,1449:99:42:41,0,0,1:2,0	0/0:0,187,2145:99:62:62,0,0,0:2,0	0/0:0,151,1739:99:50:50,0,0,0:2,0	0/0:0,66,765:93:22:22,0,0,0:2,0	0/0:0,66,765:93:22:22,0,0,0:2,0	0/0:0,78,901:99:26:26,0,0,0:2,0	0/0:0,66,765:93:22:22,0,0,0:2,0	0/1:417,84,556:99:28:16,0,12,0:1,1	0/0:0,84,974:99:28:28,0,0,0:2,0	1/1:1944,169,0:99:56:0,0,56,0:0,2	0/0:0,72,835:99:24:24,0,0,0:2,0	0/0:0,72,835:99:24:24,0,0,0:2,0	0/0:0,66,762:93:22:22,0,0,0:2,0	0/0:0,54,626:81:18:18,0,0,0:2,0	0/0:1,163,1860:99:54:54,0,0,0:2,0	0/0:0,97,1095:99:32:32,0,0,0:2,0	0/0:0,12,139:39:4:4,0,0,0:2,0	0/0:0,151,1721:99:50:50,0,0,0:2,0
2104	29	.	G	T	255	.	NS=94;AN=2;AFS=175,13;OH=0.1;MAF=0.07	GT:PL:GQ:DP:BSDP:ACN	0/0:17,205,2324:99:68:0,0,67,1:2,0	0/0:1,97,1063:99:32:0,0,32,0:2,0	0/0:0,30,348:57:10:0,0,10,0:2,0	0/0:0,103,1148:99:34:0,0,34,0:2,0	0/0:17,79,864:93:26:0,0,25,1:2,0	0/0:17,92,886:93:26:1,0,25,0:2,0	0/0:0,18,209:45:6:0,0,6,0:2,0	0/0:0,42,476:69:14:0,0,14,0:2,0	0/1:70,24,209:14:8:0,0,6,2:1,1	0/0:0,54,605:81:18:0,0,18,0:2,0	0/0:0,12,139:39:4:0,0,4,0:2,0	0/0:0,90,1043:99:30:0,0,30,0:2,0	0/0:0,79,886:99:26:0,0,26,0:2,0	0/0:34,61,608:59:20:0,0,18,2:2,0	0/0:1,37,381:63:12:0,0,12,0:2,0	0/0:17,98,956:99:28:1,0,27,0:2,0	0/0:0,18,209:45:6:0,0,6,0:2,0	0/0:0,102,1182:99:34:0,0,34,0:2,0	0/0:0,12,139:39:4:0,0,4,0:2,0	0/0:0,115,1321:99:38:0,0,38,0:2,0	0/0:0,66,765:93:22:0,0,22,0:2,0	0/1:1252,241,1530:99:80:0,0,44,36:1,1	0/0:35,140,1252:99:36:1,0,35,0:2,0	0/0:0,85,956:99:28:0,0,28,0:2,0	0/0:18,193,2155:99:64:0,0,63,1:2,0	0/0:0,97,1076:99:32:0,0,32,0:2,0	0/1:556,84,417:99:28:0,0,12,16:1,1	0/0:0,54,618:81:18:0,0,18,0:2,0	0/1:270,115,1032:99:38:0,0,30,8:1,1	0/0:0,24,278:51:8:0,0,8,0:2,0	0/0:70,54,553:16:18:0,0,16,2:2,0	./.:0,0,0:0:0:0,0,0,0:2,0	1/1:348,30,0:57:10:0,0,0,10:0,2	0/0:0,60,677:87:20:0,0,20,0:2,0	0/0:0,78,904:99:26:0,0,26,0:2,0	0/0:0,79,886:99:26:0,0,26,0:2,0	0/0:17,44,330:45:10:0,1,9,0:2,0	0/0:0,30,348:57:10:0,0,10,0:2,0	0/1:209,24,70:14:8:0,0,2,6:1,1	0/0:0,12,139:39:4:0,0,4,0:2,0	0/0:17,110,1095:99:32:0,1,31,0:2,0
2006	8	.	A	G	255	.	NS=95;AN=2;AFS=177,13;OH=0.14;MAF=0.07	GT:PL:GQ:DP:BSDP:ACN	0/0:0,148,1704:99:49:49,0,0,0:2,0	0/0:1,440,5065:99:146:146,0,0,0:2,0	0/0:0,133,1522:99:44:44,0,0,0:2,0	0/0:0,84,974:99:28:28,0,0,0:2,0	0/0:1,211,2402:99:70:70,0,0,0:2,0	0/0:0,133,1512:99:44:44,0,0,0:2,0	0/0:0,54,626:81:18:18,0,0,0:2,0	0/0:0,72,832:99:24:24,0,0,0:2,0	0/0:0,136,1565:99:45:45,0,0,0:2,0	0/0:0,115,1310:99:38:38,0,0,0:2,0	0/0:0,24,260:51:8:8,0,0,0:2,0	0/0:0,193,2217:99:64:64,0,0,0:2,0	0/0:0,48,556:75:16:16,0,0,0:2,0	0/0:0,160,1840:99:53:53,0,0,0:2,0	0/0:17,131,1338:99:39:38,1,0,0:2,0	0/0:0,96,1113:99:32:32,0,0,0:2,0	0/0:0,115,1318:99:38:38,0,0,0:2,0	0/0:0,51,591:78:17:17,0,0,0:2,0	0/0:0,72,835:99:24:24,0,0,0:2,0	0/0:0,259,2990:99:86:86,0,0,0:2,0	0/1:209,136,1356:41:45:39,0,6,0:1,1	0/0:1,374,4304:99:124:124,0,0,0:2,0	0/0:1,410,4711:99:136:136,0,0,0:2,0	0/0:0,211,2428:99:70:70,0,0,0:2,0	0/0:1,368,4242:99:122:122,0,0,0:2,0	0/0:0,226,2605:99:75:75,0,0,0:2,0	0/1:278,96,835:99:32:24,0,8,0:1,1	0/0:0,93,1078:99:31:31,0,0,0:2,0	0/0:0,108,1244:99:36:36,0,0,0:2,0	0/0:0,75,869:99:25:25,0,0,0:2,0	0/0:1,184,2097:99:61:61,0,0,0:2,0	0/0:0,217,2504:99:72:72,0,0,0:2,0	0/0:1,181,2065:99:60:60,0,0,0:2,0	0/0:0,214,2458:99:71:71,0,0,0:2,0	0/1:383,205,1979:99:68:57,0,11,0:1,1	0/0:1,151,1713:99:50:50,0,0,0:2,0	0/0:1,121,1337:99:40:40,0,0,0:2,0	0/1:418,181,1651:99:60:48,0,12,0:1,1	0/0:0,115,1303:99:38:38,0,0,0:2,0	0/0:0,30,337:57:10:10,0,0,0:2,0	0/0:0,136,1565:99:45:45,0,0,0:2,0
2121	43	.	A	G	255	.	NS=94;AN=2;AFS=162,26;OH=0.26;MAF=0.14	GT:PL:GQ:DP:BSDP:ACN	0/1:383,51,209:99:17:6,0,11,0:1,1	0/0:0,121,1380:99:40:40,0,0,0:2,0	0/0:35,21,201:18:7:6,0,1,0:2,0	0/0:35,24,240:21:8:7,0,1,0:2,0	0/0:0,108,1241:99:36:36,0,0,0:2,0	0/0:0,54,618:81:18:18,0,0,0:2,0	0/0:0,30,348:57:10:10,0,0,0:2,0	0/0:0,6,70:33:2:2,0,0,0:2,0	0/0:35,24,243:21:8:7,0,1,0:2,0	0/0:0,42,469:69:14:14,0,0,0:2,0	0/0:0,84,974:99:28:28,0,0,0:2,0	0/0:0,30,348:57:10:10,0,0,0:2,0	0/0:0,57,661:84:19:19,0,0,0:2,0	0/0:0,48,538:75:16:16,0,0,0:2,0	0/1:410,130,1060:99:43:31,0,12,0:1,1	0/0:0,42,469:69:14:14,0,0,0:2,0	0/1:209,66,548:99:22:16,0,6,0:1,1	0/0:0,91,1025:99:30:30,0,0,0:2,0	0/0:35,57,626:54:19:18,0,1,0:2,0	0/0:0,121,1383:99:40:40,0,0,0:2,0	0/0:1,79,868:99:26:26,0,0,0:2,0	0/0:0,151,1721:99:50:50,0,0,0:2,0	0/0:0,84,957:99:28:28,0,0,0:2,0	0/0:0,220,2530:99:73:73,0,0,0:2,0	0/1:539,179,1370:99:55:39,0,15,1:1,1	0/0:0,78,901:99:26:26,0,0,0:2,0	0/0:0,78,904:99:26:26,0,0,0:2,0	0/0:105,160,1685:87:53:50,0,3,0:2,0	0/1:295,130,1175:99:43:34,0,9,0:1,1	0/1:121,36,278:53:12:8,0,4,0:1,1	0/0:0,54,623:81:18:18,0,0,0:2,0	0/0:0,88,982:99:29:29,0,0,0:2,0	0/0:0,111,1284:99:37:37,0,0,0:2,0	0/1:434,130,1032:99:43:30,0,13,0:1,1	0/0:0,51,580:78:17:17,0,0,0:2,0	0/0:0,130,1492:99:43:43,0,0,0:2,0	0/1:166,45,324:89:15:10,0,5,0:1,1	0/0:0,102,1179:99:34:34,0,0,0:2,0	0/1:139,45,380:62:15:11,0,4,0:1,1	0/1:449,72,383:99:24:11,0,13,0:1,1	0/0:105,121,1266:48:40:37,0,3,0:2,0
2184	20	.	T	A	255	.	NS=95;AN=2;AFS=148,42;OH=0.25;MAF=0.22	GT:PL:GQ:DP:BSDP:ACN	1/1:2851,247,0:99:82:82,0,0,0:0,2	0/0:17,207,2178:99:64:0,1,0,63:2,0	0/0:0,102,1182:99:34:0,0,0,34:2,0	0/0:0,54,626:81:18:0,0,0,18:2,0	0/0:1,163,1857:99:54:0,0,0,54:2,0	0/0:0,102,1182:99:34:0,0,0,34:2,0	0/0:0,108,1246:99:36:0,0,0,36:2,0	0/0:0,66,762:93:22:0,0,0,22:2,0	0/0:0,48,556:75:16:0,0,0,16:2,0	0/1:904,133,612:99:44:26,0,0,18:1,1	0/0:0,36,409:63:12:0,0,0,12:2,0	0/1:626,115,678:99:38:18,0,0,20:1,1	0/0:0,163,1878:99:54:0,0,0,54:2,0	0/1:487,78,417:99:26:14,0,0,12:1,1	0/0:0,151,1731:99:50:0,0,0,50:2,0	0/1:1721,247,1113:99:82:50,0,0,32:1,1	0/0:0,108,1252:99:36:0,0,0,36:2,0	0/0:0,48,556:75:16:0,0,0,16:2,0	0/1:278,48,278:99:16:8,0,0,8:1,1	0/1:1252,151,487:99:50:36,0,0,14:1,1	0/0:0,121,1391:99:40:0,0,0,40:2,0	1/1:2964,259,1:99:86:86,0,0,0:0,2	0/0:0,289,3332:99:96:0,0,0,96:2,0	0/0:0,139,1588:99:46:0,0,0,46:2,0	0/1:1249,229,1373:99:76:36,0,0,40:1,1	0/1:608,85,348:99:28:18,0,0,10:1,1	0/1:626,66,139:41:22:18,0,0,4:1,1	1/1:1947,169,0:99:56:56,0,0,0:0,2	0/0:0,175,2014:99:58:0,0,0,58:2,0	0/0:0,42,469:69:14:0,0,0,14:2,0	0/0:0,72,835:99:24:0,0,0,24:2,0	0/1:765,139,832:99:46:22,0,0,24:1,1	0/0:0,108,1241:99:36:0,0,0,36:2,0	0/0:1,302,3438:99:100:0,0,0,100:2,0	0/0:0,18,209:45:6:0,0,0,6:2,0	0/1:469,133,1040:99:44:14,0,0,30:1,1	0/0:0,42,487:69:14:0,0,0,14:2,0	0/0:0,54,608:81:18:0,0,0,18:2,0	0/0:0,121,1391:99:40:0,0,0,40:2,0	0/0:0,36,417:63:12:0,0,0,12:2,0	0/0:70,193,2120:99:64:2,0,0,62:2,0
2213	5	.	A	G	255	.	NS=93;AN=2;AFS=133,53;OH=0.42;MAF=0.28	GT:PL:GQ:DP:BSDP:ACN	0/1:974,163,904:99:54:26,0,28,0:1,1	0/0:18,153,1503:99:46:45,1,0,0:2,0	0/1:278,30,70:8:10:2,0,8,0:1,1	0/1:487,54,139:53:18:4,0,14,0:1,1	0/1:487,54,139:53:18:4,0,14,0:1,1	0/0:0,48,556:75:16:16,0,0,0:2,0	0/1:312,61,340:99:20:10,0,10,0:1,1	0/0:17,24,244:39:8:7,0,1,0:2,0	0/0:0,18,209:45:6:6,0,0,0:2,0	0/0:0,30,348:57:10:10,0,0,0:2,0	0/0:0,60,684:87:20:20,0,0,0:2,0	0/0:0,121,1391:99:40:40,0,0,0:2,0	0/0:0,54,626:81:18:18,0,0,0:2,0	0/1:696,127,765:99:42:22,0,20,0:1,1	0/0:0,60,695:87:20:20,0,0,0:2,0	0/0:0,42,487:69:14:14,0,0,0:2,0	0/0:0,42,487:69:14:14,0,0,0:2,0	0/0:70,66,695:28:22:20,0,2,0:2,0	0/0:0,54,626:81:18:18,0,0,0:2,0	0/1:835,139,765:99:46:22,0,24,0:1,1	0/0:0,127,1442:99:42:42,0,0,0:2,0	0/0:0,85,956:99:28:28,0,0,0:2,0	0/1:1182,217,1318:99:72:38,0,34,0:1,1	0/1:904,169,1043:99:56:30,0,26,0:1,1	0/1:1296,266,1685:99:88:50,0,38,0:1,1	0/1:835,121,548:99:40:16,0,24,0:1,1	0/1:348,66,417:99:22:12,0,10,0:1,1	0/1:974,115,348:99:38:10,0,28,0:1,1	1/1:1491,178,52:99:44:0,2,42,0:0,2	0/1:139,18,70:20:6:2,0,4,0:1,1	0/0:0,60,695:87:20:20,0,0,0:2,0	0/1:1164,151,554:99:50:16,0,34,0:1,1	0/1:278,30,70:8:10:2,0,8,0:1,1	0/0:0,90,1043:99:30:30,0,0,0:2,0	0/0:0,36,417:63:12:12,0,0,0:2,0	0/1:209,24,70:14:8:2,0,6,0:1,1	0/0:17,128,1289:99:38:37,1,0,0:2,0	0/0:0,84,966:99:28:28,0,0,0:2,0	0/0:0,54,626:81:18:18,0,0,0:2,0	0/1:348,54,278:99:18:8,0,10,0:1,1	0/0:70,91,937:52:30:28,0,2,0:2,0
2168	21	.	T	C	255	.	NS=95;AN=2;AFS=166,24;OH=0.25;MAF=0.13	GT:PL:GQ:DP:BSDP:ACN	0/0:35,54,588:51:18:0,1,0,17:2,0	0/1:279,94,779:99:31:0,8,0,23:1,1	0/0:0,27,313:54:9:0,0,0,9:2,0	0/0:0,18,209:45:6:0,0,0,6:2,0	0/1:139,87,869:20:29:0,4,0,25:1,1	0/0:0,60,686:87:20:0,0,0,20:2,0	0/0:0,81,936:99:27:0,0,0,27:2,0	0/0:0,3,35:27:1:0,0,0,1:2,0	0/1:131,39,313:60:13:0,4,0,9:1,1	0/0:0,39,452:66:13:0,0,0,13:2,0	0/0:35,21,209:18:7:0,1,0,6:2,0	0/1:557,157,1249:99:52:0,16,0,36:1,1	0/1:399,189,1616:99:58:0,11,1,46:1,1	0/1:243,57,417:99:19:0,7,0,12:1,1	0/0:0,60,679:87:20:0,0,0,20:2,0	0/1:279,136,1266:99:45:0,8,0,37:1,1	0/0:104,93,974:21:31:0,3,0,28:2,0	0/0:0,99,1147:99:33:0,0,0,33:2,0	0/0:0,24,278:51:8:0,0,0,8:2,0	0/0:0,142,1623:99:47:0,0,0,47:2,0	0/1:209,66,538:99:22:0,6,0,16:1,1	0/0:1,196,2234:99:65:0,0,0,65:2,0	0/1:313,187,1840:95:62:0,9,0,53:1,1	0/0:0,54,626:81:18:0,0,0,18:2,0	0/0:17,327,3590:99:104:0,0,1,103:2,0	0/1:313,99,835:99:33:0,9,0,24:1,1	0/0:105,76,747:4:25:0,3,0,22:2,0	0/1:244,121,1147:91:40:0,7,0,33:1,1	0/0:0,45,522:72:15:0,0,0,15:2,0	0/0:0,48,556:75:16:0,0,0,16:2,0	0/0:0,54,626:81:18:0,0,0,18:2,0	0/0:0,108,1252:99:36:0,0,0,36:2,0	0/0:0,99,1147:99:33:0,0,0,33:2,0	0/0:0,42,479:69:14:0,0,0,14:2,0	0/0:17,44,330:45:10:0,0,1,9:2,0	0/0:0,60,695:87:20:0,0,0,20:2,0	0/0:0,82,921:99:27:0,0,0,27:2,0	0/0:0,30,348:57:10:0,0,0,10:2,0	0/0:0,33,382:60:11:0,0,0,11:2,0	0/0:0,39,434:66:13:0,0,0,13:2,0	0/0:35,148,1669:99:49:0,1,0,48:2,0
2278	27	.	A	G	255	.	NS=94;AN=2;AFS=147,41;OH=0.31;MAF=0.22	GT:PL:GQ:DP:BSDP:ACN	0/1:348,78,553:99:26:16,0,10,0:1,1	0/1:487,78,417:99:26:12,0,14,0:1,1	0/0:0,42,479:69:14:14,0,0,0:2,0	0/0:0,24,270:51:8:8,0,0,0:2,0	0/0:0,90,1037:99:30:30,0,0,0:2,0	0/0:0,24,278:51:8:8,0,0,0:2,0	0/0:0,18,209:45:6:6,0,0,0:2,0	0/1:139,18,70:20:6:2,0,4,0:1,1	0/0:0,30,330:57:10:10,0,0,0:2,0	0/0:0,42,487:69:14:14,0,0,0:2,0	0/0:0,24,278:51:8:8,0,0,0:2,0	0/0:0,127,1439:99:42:42,0,0,0:2,0	0/1:553,84,417:99:28:12,0,16,0:1,1	1/1:898,84,70:46:28:2,0,26,0:0,2	0/0:0,84,974:99:28:28,0,0,0:2,0	0/0:0,91,1017:99:30:30,0,0,0:2,0	1/1:626,54,0:81:18:0,0,18,0:0,2	0/0:0,72,835:99:24:24,0,0,0:2,0	0/1:139,42,348:65:14:10,0,4,0:1,1	0/0:0,121,1391:99:40:40,0,0,0:2,0	0/0:0,73,817:99:24:24,0,0,0:2,0	0/0:18,207,2171:99:64:63,1,0,0:2,0	0/1:556,84,417:99:28:12,0,16,0:1,1	0/0:0,115,1297:99:38:38,0,0,0:2,0	0/0:0,145,1669:99:48:48,0,0,0:2,0	0/0:0,78,904:99:26:26,0,0,0:2,0	0/1:209,30,121:59:10:4,0,6,0:1,1	0/1:626,84,337:99:28:10,0,18,0:1,1	0/1:974,157,791:99:52:24,0,28,0:1,1	0/1:348,42,139:65:14:4,0,10,0:1,1	0/1:409,54,209:99:18:6,0,12,0:1,1	0/0:0,72,835:99:24:24,0,0,0:2,0	0/0:0,60,695:87:20:20,0,0,0:2,0	0/1:835,102,348:99:34:10,0,24,0:1,1	0/0:0,90,1032:99:30:30,0,0,0:2,0	1/1:974,84,0:99:28:0,0,28,0:0,2	0/0:0,36,414:63:12:12,0,0,0:2,0	0/1:340,79,538:99:26:16,0,10,0:1,1	0/0:0,42,466:69:14:14,0,0,0:2,0	0/0:0,36,417:63:12:12,0,0,0:2,0	0/0:0,78,904:99:26:26,0,0,0:2,0
2283	95	.	A	C	255	.	NS=94;AN=2;AFS=168,20;OH=0.17;MAF=0.11	GT:PL:GQ:DP:BSDP:ACN	0/0:0,48,514:75:16:16,0,0,0:2,0	0/0:18,169,1861:99:56:55,1,0,0:2,0	0/0:0,84,955:99:28:28,0,0,0:2,0	0/0:0,48,556:75:16:16,0,0,0:2,0	0/0:0,103,1158:99:34:34,0,0,0:2,0	0/0:0,72,827:99:24:24,0,0,0:2,0	0/1:896,90,139:17:30:4,26,0,0:1,1	0/0:0,12,139:39:4:4,0,0,0:2,0	0/0:0,60,687:87:20:20,0,0,0:2,0	0/0:0,30,348:57:10:10,0,0,0:2,0	0/1:70,24,191:14:8:6,2,0,0:1,1	0/1:418,133,1061:99:44:32,12,0,0:1,1	0/0:27,132,1226:99:36:35,0,1,0:2,0	0/0:1,73,780:99:24:24,0,0,0:2,0	0/0:0,60,677:87:20:20,0,0,0:2,0	0/1:415,97,655:99:32:20,12,0,0:1,1	0/1:275,48,260:99:16:8,8,0,0:1,1	0/0:0,42,487:69:14:14,0,0,0:2,0	./.:0,0,0:0:0:0,0,0,0:2,0	0/0:0,72,827:99:24:24,0,0,0:2,0	0/0:1,73,796:99:24:24,0,0,0:2,0	0/1:809,151,893:99:50:26,24,0,0:1,1	0/0:18,151,1639:99:50:49,1,0,0:2,0	0/0:17,121,1335:99:40:39,1,0,0:2,0	0/1:348,90,695:99:30:20,10,0,0:1,1	0/0:1,55,582:81:18:18,0,0,0:2,0	0/0:17,54,567:69:18:17,1,0,0:2,0	0/0:0,30,330:57:10:10,0,0,0:2,0	0/0:0,60,684:87:20:20,0,0,0:2,0	0/0:0,36,399:63:12:12,0,0,0:2,0	0/0:17,85,902:99:28:27,1,0,0:2,0	0/1:498,141,912:99:42:27,14,1,0:1,1	0/0:0,30,345:57:10:10,0,0,0:2,0	0/0:17,103,1140:99:34:33,1,0,0:2,0	0/0:0,36,414:63:12:12,0,0,0:2,0	0/1:357,79,483:99:26:15,11,0,0:1,1	0/1:201,54,414:99:18:12,6,0,0:1,1	0/0:0,36,406:63:12:12,0,0,0:2,0	0/0:0,18,191:45:6:6,0,0,0:2,0	1/1:348,30,0:57:10:0,10,0,0:0,2	0/0:0,115,1303:99:38:38,0,0,0:2,0
2315	68	.	T	C	255	.	NS=94;AN=2;AFS=173,15;OH=0.12;MAF=0.08	GT:PL:GQ:DP:BSDP:ACN	0/0:0,139,1596:99:46:0,0,0,46:2,0	0/0:1,266,3015:99:88:0,0,0,88:2,0	0/1:70,36,330:4:12:0,2,0,10:1,1	0/0:0,24,278:51:8:0,0,0,8:2,0	0/0:0,181,2078:99:60:0,0,0,60:2,0	0/0:0,91,1025:99:30:0,0,0,30:2,0	0/0:0,36,417:63:12:0,0,0,12:2,0	0/0:0,36,417:63:12:0,0,0,12:2,0	0/0:0,42,484:69:14:0,0,0,14:2,0	0/0:0,60,687:87:20:0,0,0,20:2,0	0/0:0,18,209:45:6:0,0,0,6:2,0	0/0:0,102,1166:99:34:0,0,0,34:2,0	0/1:348,78,556:99:26:0,10,0,16:1,1	0/0:0,72,824:99:24:0,0,0,24:2,0	0/1:278,133,1249:99:44:0,8,0,36:1,1	0/0:0,102,1182:99:34:0,0,0,34:2,0	0/0:0,84,971:99:28:0,0,0,28:2,0	0/0:0,133,1509:99:44:0,0,0,44:2,0	0/0:1,73,796:99:24:0,0,0,24:2,0	0/0:1,157,1782:99:52:0,0,0,52:2,0	0/1:136,60,538:44:20:0,4,0,16:1,1	0/1:466,145,1180:99:48:0,14,0,34:1,1	0/1:921,201,1234:99:62:1,26,0,35:1,1	0/0:0,115,1321:99:38:0,0,0,38:2,0	0/0:1,272,3093:99:90:0,0,0,90:2,0	0/0:0,127,1460:99:42:0,0,0,42:2,0	0/0:0,18,206:45:6:0,0,0,6:2,0	0/0:0,259,2982:99:86:0,0,0,86:2,0	0/0:156,189,1836:64:58:0,4,1,53:2,0	0/0:0,90,1040:99:30:0,0,0,30:2,0	0/0:0,73,817:99:24:0,0,0,24:2,0	1/1:487,42,0:69:14:0,14,0,0:0,2	0/0:0,115,1321:99:38:0,0,0,38:2,0	0/0:0,102,1182:99:34:0,0,0,34:2,0	0/0:0,102,1179:99:34:0,0,0,34:2,0	0/0:0,85,953:99:28:0,0,0,28:2,0	0/0:0,229,2629:99:76:0,0,0,76:2,0	0/0:1,91,999:99:30:0,0,0,30:2,0	0/0:0,66,765:93:22:0,0,0,22:2,0	0/0:0,60,692:87:20:0,0,0,20:2,0	0/0:0,133,1524:99:44:0,0,0,44:2,0
2325	104	.	G	T	255	.	NS=93;AN=2;AFS=114,72;OH=0.37;MAF=0.39	GT:PL:GQ:DP:BSDP:ACN	0/0:1,139,1565:99:46:0,0,46,0:2,0	0/0:35,193,2167:99:64:0,0,63,1:2,0	1/1:1156,109,70:70:36:0,0,2,34:0,2	0/0:0,54,626:81:18:0,0,18,0:2,0	1/1:904,78,0:99:26:0,0,0,26:0,2	0/1:487,96,623:99:32:0,0,18,14:1,1	1/1:191,32,17:33:6:0,1,0,5:0,2	0/0:0,12,121:39:4:0,0,4,0:2,0	0/0:0,30,348:57:10:0,0,10,0:2,0	0/0:0,24,278:51:8:0,0,8,0:2,0	0/1:399,73,415:99:24:0,0,12,12:1,1	0/0:0,175,2011:99:58:0,0,58,0:2,0	0/0:0,78,904:99:26:0,0,26,0:2,0	0/1:762,108,487:99:36:0,0,14,22:1,1	1/1:556,48,0:75:16:0,0,0,16:0,2	0/0:0,151,1736:99:50:0,0,50,0:2,0	0/0:0,6,70:33:2:0,0,2,0:2,0	0/1:538,79,348:99:26:0,0,10,16:1,1	0/1:504,92,396:99:26:1,0,11,14:1,1	1/1:1521,133,0:99:44:0,0,0,44:0,2	0/0:17,111,1059:99:32:1,0,31,0:2,0	0/1:1661,241,1113:99:80:0,0,32,48:1,1	0/1:948,181,1110:99:60:0,0,32,28:1,1	0/0:0,73,817:99:24:0,0,24,0:2,0	1/1:4143,382,35:99:122:1,0,1,120:0,2	0/0:17,122,1216:99:36:1,0,35,0:2,0	0/0:0,72,832:99:24:0,0,24,0:2,0	1/1:1125,103,1:99:34:0,0,0,34:0,2	0/1:484,72,348:99:24:0,0,10,14:1,1	0/1:209,102,966:75:34:0,0,28,6:1,1	0/0:0,90,1032:99:30:0,0,30,0:2,0	0/0:0,108,1249:99:36:0,0,36,0:2,0	0/1:502,109,696:99:36:0,0,20,16:1,1	0/0:0,121,1388:99:40:0,0,40,0:2,0	0/0:0,85,956:99:28:0,0,28,0:2,0	0/0:0,91,1025:99:30:0,0,30,0:2,0	0/1:765,133,765:99:44:0,0,22,22:1,1	1/1:723,67,1:93:22:0,0,0,22:0,2	0/1:278,42,209:99:14:0,0,6,8:1,1	0/0:0,54,626:81:18:0,0,18,0:2,0	0/1:809,109,418:99:36:0,0,12,24:1,1
2325	141	.	G	T	255	.	NS=93;AN=2;AFS=172,14;OH=0.13;MAF=0.08	GT:PL:GQ:DP:BSDP:ACN	0/0:0,139,1575:99:46:0,0,46,0:2,0	0/0:35,225,2225:99:64:1,0,63,0:2,0	0/0:0,108,1252:99:36:0,0,36,0:2,0	0/0:0,54,626:81:18:0,0,18,0:2,0	0/0:0,78,904:99:26:0,0,26,0:2,0	0/0:1,97,1077:99:32:0,0,32,0:2,0	0/1:121,18,70:20:6:0,0,2,4:1,1	0/0:0,12,139:39:4:0,0,4,0:2,0	0/0:0,30,340:57:10:0,0,10,0:2,0	0/0:0,24,270:51:8:0,0,8,0:2,0	0/0:0,73,817:99:24:0,0,24,0:2,0	0/0:1,175,1988:99:58:0,0,58,0:2,0	0/0:0,79,886:99:26:0,0,26,0:2,0	0/0:0,108,1244:99:36:0,0,36,0:2,0	0/0:0,48,556:75:16:0,0,16,0:2,0	0/0:18,165,1685:99:50:1,0,49,0:2,0	0/0:0,6,70:33:2:0,0,2,0:2,0	0/1:557,79,330:99:26:0,0,10,16:1,1	0/0:0,79,878:99:26:0,0,26,0:2,0	0/0:0,133,1519:99:44:0,0,44,0:2,0	0/0:0,97,1081:99:32:0,0,32,0:2,0	0/0:0,241,2771:99:80:0,0,80,0:2,0	0/0:1,181,2060:99:60:0,0,60,0:2,0	0/0:1,73,763:99:24:0,0,24,0:2,0	0/0:1,368,4195:99:122:0,0,122,0:2,0	0/0:0,109,1226:99:36:0,0,36,0:2,0	0/0:0,73,817:99:24:0,0,24,0:2,0	0/1:487,102,687:99:34:0,0,20,14:1,1	0/0:0,72,835:99:24:0,0,24,0:2,0	0/0:0,102,1182:99:34:0,0,34,0:2,0	0/0:0,90,1043:99:30:0,0,30,0:2,0	0/0:0,108,1252:99:36:0,0,36,0:2,0	0/0:1,109,1204:99:36:0,0,36,0:2,0	0/0:0,121,1373:99:40:0,0,40,0:2,0	0/0:0,85,953:99:28:0,0,28,0:2,0	0/0:17,104,1007:99:30:1,0,29,0:2,0	0/0:17,146,1493:99:44:0,1,43,0:2,0	0/0:0,66,751:93:22:0,0,22,0:2,0	0/0:0,42,487:69:14:0,0,14,0:2,0	0/0:0,54,623:81:18:0,0,18,0:2,0	0/0:0,109,1234:99:36:0,0,36,0:2,0
2342	12	.	C	A	255	.	NS=95;AN=2;AFS=178,12;OH=0.13;MAF=0.06	GT:PL:GQ:DP:BSDP:ACN	0/0:0,81,939:99:27:0,27,0,0:2,0	0/0:0,75,869:99:25:0,25,0,0:2,0	0/0:0,9,101:36:3:0,3,0,0:2,0	0/0:0,6,70:33:2:0,2,0,0:2,0	0/1:243,87,765:99:29:7,22,0,0:1,1	0/1:104,21,139:51:7:3,4,0,0:1,1	0/1:209,36,209:99:12:6,6,0,0:1,1	0/0:35,30,313:27:10:1,9,0,0:2,0	0/1:209,24,70:14:8:6,2,0,0:1,1	0/0:0,9,104:36:3:0,3,0,0:2,0	0/0:0,24,278:51:8:0,8,0,0:2,0	0/0:0,157,1808:99:52:0,52,0,0:2,0	0/0:35,118,1318:99:39:1,38,0,0:2,0	0/0:0,108,1252:99:36:0,36,0,0:2,0	0/0:0,214,2455:99:71:0,71,0,0:2,0	0/0:0,66,765:93:22:0,22,0,0:2,0	0/0:0,108,1241:99:36:0,36,0,0:2,0	0/0:0,27,313:54:9:0,9,0,0:2,0	0/0:0,54,626:81:18:0,18,0,0:2,0	0/0:70,148,1634:99:49:2,47,0,0:2,0	0/0:0,60,695:87:20:0,20,0,0:2,0	0/0:0,24,278:51:8:0,8,0,0:2,0	0/1:278,193,1944:54:64:8,56,0,0:1,1	0/0:0,75,869:99:25:0,25,0,0:2,0	0/0:36,392,4453:99:130:1,129,0,0:2,0	0/0:0,139,1591:99:46:0,46,0,0:2,0	0/0:0,118,1348:99:39:0,39,0,0:2,0	0/0:0,136,1565:99:45:0,45,0,0:2,0	0/0:0,148,1704:99:49:0,49,0,0:2,0	0/0:0,51,591:78:17:0,17,0,0:2,0	0/0:35,105,1174:99:35:1,34,0,0:2,0	0/0:0,190,2191:99:63:0,63,0,0:2,0	0/0:0,108,1249:99:36:0,36,0,0:2,0	0/0:0,93,1078:99:31:0,31,0,0:2,0	0/0:0,27,313:54:9:0,9,0,0:2,0	0/0:0,87,1005:99:29:0,29,0,0:2,0	0/0:0,96,1110:99:32:0,32,0,0:2,0	0/0:0,148,1704:99:49:0,49,0,0:2,0	0/0:0,121,1391:99:40:0,40,0,0:2,0	0/0:17,66,730:81:22:1,21,0,0:2,0	0/0:35,137,1217:99:35:0,34,1,0:2,0
2378	104	.	T	A	255	.	NS=94;AN=2;AFS=175,13;OH=0.1;MAF=0.07	GT:PL:GQ:DP:BSDP:ACN	0/0:0,115,1211:99:38:0,0,0,38:2,0	0/0:19,250,2438:99:78:0,0,1,77:2,0	0/1:251,91,697:99:30:8,0,0,22:1,1	0/0:1,79,810:99:26:0,0,0,26:2,0	0/0:1,109,1137:99:36:0,0,0,36:2,0	0/0:1,115,1208:99:38:0,0,0,38:2,0	0/0:1,163,1722:99:54:0,0,0,54:2,0	0/1:162,43,244:87:14:6,0,0,8:1,1	0/0:0,48,492:75:16:0,0,0,16:2,0	0/0:0,127,1349:99:42:0,0,0,42:2,0	0/0:0,30,310:57:10:0,0,0,10:2,0	0/0:1,175,1839:99:58:0,0,0,58:2,0	0/0:17,80,697:81:22:0,1,0,21:2,0	0/0:1,97,969:99:32:0,0,0,32:2,0	0/0:0,66,712:93:22:0,0,0,22:2,0	0/0:18,159,1496:99:48:0,0,1,47:2,0	0/0:0,84,912:99:28:0,0,0,28:2,0	0/0:33,138,1130:99:36:0,1,0,35:2,0	0/0:0,72,759:99:24:0,0,0,24:2,0	0/0:1,103,1050:99:34:0,0,0,34:2,0	0/0:1,103,1057:99:34:0,0,0,34:2,0	0/0:19,316,3093:99:100:0,0,1,99:2,0	1/1:1739,169,1:99:56:56,0,0,0:0,2	0/0:68,254,1995:99:64:0,2,0,62:2,0	0/0:28,205,1870:99:60:0,0,1,59:2,0	0/0:1,121,1220:99:40:0,0,0,40:2,0	0/1:195,60,456:99:20:6,0,0,14:1,1	0/0:17,140,1329:99:42:0,1,0,41:2,0	0/0:1,157,1647:99:52:0,0,0,52:2,0	1/1:489,48,0:75:16:16,0,0,0:0,2	0/0:0,78,845:99:26:0,0,0,26:2,0	0/0:1,133,1399:99:44:0,0,0,44:2,0	0/1:369,55,185:99:18:12,0,0,6:1,1	0/0:1,133,1404:99:44:0,0,0,44:2,0	0/0:1,91,968:99:30:0,0,0,30:2,0	0/0:1,73,764:99:24:0,0,0,24:2,0	0/0:1,73,746:99:24:0,0,0,24:2,0	0/0:67,61,554:25:20:2,0,0,18:2,0	0/0:0,64,667:90:22:0,0,0,21:2,0	0/0:0,54,574:81:18:0,0,0,18:2,0	0/1:324,115,874:99:38:10,0,0,28:1,1
2429	77	.	T	A	255	.	NS=93;AN=2;AFS=163,23;OH=0.18;MAF=0.12	GT:PL:GQ:DP:BSDP:ACN	0/1:270,42,191:99:14:8,0,0,6:1,1	0/0:0,139,1572:99:46:0,0,0,46:2,0	0/0:1,109,1208:99:36:0,0,0,36:2,0	0/1:348,54,278:99:18:10,0,0,8:1,1	0/0:0,66,751:93:22:0,0,0,22:2,0	0/0:0,60,692:87:20:0,0,0,20:2,0	0/0:0,36,399:63:12:0,0,0,12:2,0	0/0:17,62,493:63:16:0,1,0,15:2,0	0/0:0,66,762:93:22:0,0,0,22:2,0	0/0:0,103,1156:99:34:0,0,0,34:2,0	0/0:0,18,191:45:6:0,0,0,6:2,0	0/0:0,115,1310:99:38:0,0,0,38:2,0	1/1:121,12,0:39:4:4,0,0,0:0,2	0/0:32,95,762:66:22:0,0,1,21:2,0	0/0:17,158,1640:99:48:0,0,1,47:2,0	0/1:514,79,348:99:26:16,0,0,10:1,1	0/1:623,97,469:99:32:18,0,0,14:1,1	0/0:0,54,623:81:18:0,0,0,18:2,0	0/0:0,6,70:33:2:0,0,0,2:2,0	0/0:0,78,904:99:26:0,0,0,26:2,0	0/0:0,48,556:75:16:0,0,0,16:2,0	0/0:0,91,1017:99:30:0,0,0,30:2,0	0/0:1,133,1486:99:44:0,0,0,44:2,0	0/0:0,145,1669:99:48:0,0,0,48:2,0	0/1:487,103,677:99:34:14,0,0,20:1,1	0/0:0,54,626:81:18:0,0,0,18:2,0	0/0:0,54,600:81:18:0,0,0,18:2,0	0/0:0,103,1145:99:34:0,0,0,34:2,0	0/0:0,84,974:99:28:0,0,0,28:2,0	0/0:0,42,487:69:14:0,0,0,14:2,0	0/0:0,30,348:57:10:0,0,0,10:2,0	0/0:1,85,903:99:28:0,0,0,28:2,0	0/0:0,18,209:45:6:0,0,0,6:2,0	0/0:0,36,417:63:12:0,0,0,12:2,0	0/0:0,60,695:87:20:0,0,0,20:2,0	0/0:0,127,1446:99:42:0,0,0,42:2,0	0/1:345,60,345:99:20:10,0,0,10:1,1	0/0:0,48,548:75:16:0,0,0,16:2,0	0/0:0,36,417:63:12:0,0,0,12:2,0	0/0:0,12,139:39:4:0,0,0,4:2,0	0/0:0,60,687:87:20:0,0,0,20:2,0
2429	113	.	A	C	255	.	NS=93;AN=2;AFS=110,76;OH=0.43;MAF=0.41	GT:PL:GQ:DP:BSDP:ACN	0/1:278,42,209:99:14:6,8,0,0:1,1	0/0:1,139,1552:99:46:46,0,0,0:2,0	0/0:0,108,1244:99:36:36,0,0,0:2,0	0/1:348,54,278:99:18:8,10,0,0:1,1	0/1:260,66,487:99:22:14,8,0,0:1,1	0/1:348,60,348:99:20:10,10,0,0:1,1	1/1:417,36,0:63:12:0,12,0,0:0,2	1/1:501,49,17:63:16:1,15,0,0:0,2	0/1:461,66,279:99:22:8,14,0,0:1,1	0/0:0,103,1156:99:34:34,0,0,0:2,0	0/0:0,18,209:45:6:6,0,0,0:2,0	0/1:348,115,963:99:38:28,10,0,0:1,1	1/1:136,12,0:39:4:0,4,0,0:0,2	0/1:225,80,530:99:22:15,6,1,0:1,1	0/0:0,145,1669:99:48:48,0,0,0:2,0	1/1:875,92,17:93:26:0,25,1,0:0,2	0/1:618,96,487:99:32:14,18,0,0:1,1	0/1:262,54,348:99:18:10,8,0,0:1,1	0/0:0,6,70:33:2:2,0,0,0:2,0	0/0:0,78,904:99:26:26,0,0,0:2,0	0/0:0,48,556:75:16:16,0,0,0:2,0	0/0:0,90,1043:99:30:30,0,0,0:2,0	0/0:0,133,1522:99:44:44,0,0,0:2,0	0/1:974,145,696:99:48:20,28,0,0:1,1	0/1:453,103,688:99:34:20,14,0,0:1,1	0/1:209,54,417:99:18:12,6,0,0:1,1	0/1:139,54,487:53:18:14,4,0,0:1,1	0/0:0,103,1153:99:34:34,0,0,0:2,0	0/1:557,85,399:99:28:12,16,0,0:1,1	0/0:0,42,487:69:14:14,0,0,0:2,0	0/1:209,30,139:77:10:4,6,0,0:1,1	0/0:0,85,950:99:28:28,0,0,0:2,0	0/1:70,18,139:20:6:4,2,0,0:1,1	0/1:139,36,278:71:12:8,4,0,0:1,1	0/1:391,60,279:99:20:8,12,0,0:1,1	0/1:626,127,835:99:42:24,18,0,0:1,1	1/1:695,60,0:87:20:0,20,0,0:0,2	0/0:0,48,556:75:16:16,0,0,0:2,0	0/1:173,37,209:99:12:6,6,0,0:1,1	1/1:103,12,1:39:4:0,4,0,0:0,2	0/0:0,60,695:87:20:20,0,0,0:2,0
2395	7	.	A	G	255	.	NS=92;AN=2;AFS=174,10;OH=0.11;MAF=0.05	GT:PL:GQ:DP:BSDP:ACN	0/0:0,124,1426:99:41:41,0,0,0:2,0	0/0:1,160,1768:99:53:53,0,0,0:2,0	0/0:0,33,379:60:11:11,0,0,0:2,0	./.:0,0,0:0:0:0,0,0,0:2,0	0/0:0,102,1182:99:34:34,0,0,0:2,0	0/0:0,60,695:87:20:20,0,0,0:2,0	0/0:0,48,538:75:16:16,0,0,0:2,0	0/0:0,36,417:63:12:12,0,0,0:2,0	0/0:0,91,1025:99:30:30,0,0,0:2,0	0/0:0,63,727:90:21:21,0,0,0:2,0	0/0:0,45,522:72:15:15,0,0,0:2,0	0/0:0,124,1408:99:41:41,0,0,0:2,0	0/0:0,69,779:96:23:23,0,0,0:2,0	0/0:0,69,789:96:23:23,0,0,0:2,0	0/0:0,102,1174:99:34:34,0,0,0:2,0	0/0:0,121,1383:99:40:40,0,0,0:2,0	0/0:0,112,1276:99:37:37,0,0,0:2,0	0/0:0,54,626:81:18:18,0,0,0:2,0	0/0:0,33,382:60:11:11,0,0,0:2,0	0/0:0,99,1147:99:33:33,0,0,0:2,0	0/0:0,90,1043:99:30:30,0,0,0:2,0	0/0:0,184,2121:99:61:61,0,0,0:2,0	0/0:1,187,2130:99:62:62,0,0,0:2,0	0/0:0,148,1701:99:49:49,0,0,0:2,0	0/0:0,160,1843:99:53:53,0,0,0:2,0	0/0:0,75,869:99:25:25,0,0,0:2,0	0/0:0,81,939:99:27:27,0,0,0:2,0	0/0:1,85,938:99:28:28,0,0,0:2,0	0/0:0,190,2188:99:63:63,0,0,0:2,0	0/0:0,54,618:81:18:18,0,0,0:2,0	0/0:0,81,923:99:27:27,0,0,0:2,0	0/0:0,39,452:66:13:13,0,0,0:2,0	0/0:0,118,1356:99:39:39,0,0,0:2,0	0/0:0,121,1373:99:40:40,0,0,0:2,0	./.:0,0,0:0:0:0,0,0,0:2,0	0/0:0,63,730:90:21:21,0,0,0:2,0	0/0:1,85,938:99:28:28,0,0,0:2,0	0/0:0,42,476:69:14:14,0,0,0:2,0	0/0:0,39,452:66:13:13,0,0,0:2,0	./.:0,0,0:0:0:0,0,0,0:2,0	0/0:0,94,1057:99:31:31,0,0,0:2,0
2513	47	.	A	G	255	.	NS=94;AN=2;AFS=178,10;OH=0.06;MAF=0.05	GT:PL:GQ:DP:BSDP:ACN	0/0:1,127,1407:99:42:42,0,0,0:2,0	0/0:0,42,487:69:14:14,0,0,0:2,0	0/0:0,12,139:39:4:4,0,0,0:2,0	0/0:0,18,209:45:6:6,0,0,0:2,0	0/0:0,84,955:99:28:28,0,0,0:2,0	0/0:0,42,487:69:14:14,0,0,0:2,0	0/0:0,54,626:81:18:18,0,0,0:2,0	0/0:0,18,201:45:6:6,0,0,0:2,0	0/0:0,6,70:33:2:2,0,0,0:2,0	0/0:0,24,260:51:8:8,0,0,0:2,0	0/0:0,36,417:63:12:12,0,0,0:2,0	0/0:0,175,2017:99:58:58,0,0,0:2,0	0/0:1,169,1926:99:56:56,0,0,0:2,0	0/0:65,151,1196:89:36:33,0,1,2:2,0	0/0:28,163,1536:99:46:45,0,0,1:2,0	0/0:0,205,2331:99:68:68,0,0,0:2,0	0/0:0,60,679:87:20:20,0,0,0:2,0	0/0:17,121,1353:99:40:39,0,1,0:2,0	0/0:0,54,608:81:18:18,0,0,0:2,0	0/0:1,139,1545:99:46:46,0,0,0:2,0	0/0:0,78,904:99:26:26,0,0,0:2,0	0/0:1,235,2673:99:78:78,0,0,0:2,0	0/0:86,269,2637:99:80:76,0,2,2:2,0	0/0:0,115,1318:99:38:38,0,0,0:2,0	0/0:1,350,4012:99:116:116,0,0,0:2,0	0/0:0,139,1596:99:46:46,0,0,0:2,0	0/0:0,48,550:75:16:16,0,0,0:2,0	0/0:27,91,990:95:30:29,0,1,0:2,0	0/0:1,133,1483:99:44:44,0,0,0:2,0	0/0:0,54,626:81:18:18,0,0,0:2,0	0/0:17,164,1705:99:50:49,0,0,1:2,0	0/0:0,84,966:99:28:28,0,0,0:2,0	0/0:0,121,1383:99:40:40,0,0,0:2,0	0/0:17,103,1130:99:34:33,0,1,0:2,0	0/0:0,12,139:39:4:4,0,0,0:2,0	0/0:0,151,1712:99:50:50,0,0,0:2,0	0/0:0,24,278:51:8:8,0,0,0:2,0	0/0:1,91,1007:99:30:30,0,0,0:2,0	0/0:0,30,348:57:10:10,0,0,0:2,0	0/0:0,42,487:69:14:14,0,0,0:2,0	0/0:0,97,1095:99:32:32,0,0,0:2,0
2534	53	.	G	A	255	.	NS=95;AN=2;AFS=104,86;OH=0.44;MAF=0.45	GT:PL:GQ:DP:BSDP:ACN	0/1:1182,169,765:99:56:34,0,22,0:1,1	0/0:1,230,2586:99:76:0,0,76,0:2,0	1/1:817,73,0:99:24:24,0,0,0:0,2	0/1:278,42,209:99:14:8,0,6,0:1,1	0/1:348,127,1102:99:42:10,0,32,0:1,1	1/1:2203,193,0:99:64:64,0,0,0:0,2	0/0:0,127,1460:99:42:0,0,42,0:2,0	1/1:487,48,70:11:16:14,0,2,0:0,2	1/1:345,30,0:57:10:10,0,0,0:0,2	1/1:1040,90,0:99:30:30,0,0,0:0,2	0/0:0,54,626:81:18:0,0,18,0:2,0	0/0:1,205,2343:99:68:0,0,68,0:2,0	0/1:626,145,1043:99:48:18,0,30,0:1,1	0/0:0,60,695:87:20:0,0,20,0:2,0	0/1:762,133,765:99:44:22,0,22,0:1,1	0/1:765,133,765:99:44:22,0,22,0:1,1	0/0:0,78,904:99:26:0,0,26,0:2,0	0/0:0,145,1651:99:48:0,0,48,0:2,0	0/0:0,78,904:99:26:0,0,26,0:2,0	0/1:1234,193,956:99:64:36,0,28,0:1,1	0/1:278,90,765:99:30:8,0,22,0:1,1	0/0:1,314,3526:99:104:0,0,104,0:2,0	0/1:1174,181,904:99:60:34,0,26,0:1,1	0/0:0,84,974:99:28:0,0,28,0:2,0	0/1:901,133,626:99:44:26,0,18,0:1,1	0/0:1,163,1852:99:54:0,0,54,0:2,0	0/1:278,36,139:71:12:8,0,4,0:1,1	0/1:765,157,1032:99:52:22,0,30,0:1,1	0/1:974,139,623:99:46:28,0,18,0:1,1	0/1:626,66,139:41:22:18,0,4,0:1,1	0/1:275,90,762:99:30:8,0,22,0:1,1	0/1:695,96,417:99:32:20,0,12,0:1,1	0/0:0,139,1588:99:46:0,0,46,0:2,0	0/1:953,219,1390:99:68:27,1,40,0:1,1	0/1:121,36,278:53:12:4,0,8,0:1,1	0/1:705,109,504:99:36:21,0,15,0:1,1	0/1:260,50,156:74:12:7,1,4,0:1,1	1/1:487,42,0:69:14:14,0,0,0:0,2	0/1:209,42,278:99:14:6,0,8,0:1,1	0/0:0,36,414:63:12:0,0,12,0:2,0	0/0:0,145,1653:99:48:0,0,48,0:2,0
2577	106	.	A	T	255	.	NS=92;AN=2;AFS=160,24;OH=0.22;MAF=0.13	GT:PL:GQ:DP:BSDP:ACN	0/0:34,92,834:87:26:24,1,0,1:2,0	0/0:17,73,782:87:24:23,0,0,1:2,0	./.:0,0,0:0:0:0,0,0,0:2,0	0/0:0,36,417:63:12:12,0,0,0:2,0	0/0:0,12,139:39:4:4,0,0,0:2,0	0/0:0,18,209:45:6:6,0,0,0:2,0	0/0:0,18,209:45:6:6,0,0,0:2,0	0/0:0,66,754:93:22:22,0,0,0:2,0	0/0:0,6,70:33:2:2,0,0,0:2,0	0/0:0,12,139:39:4:4,0,0,0:2,0	0/0:0,12,139:39:4:4,0,0,0:2,0	1/1:1660,145,0:99:48:0,0,0,48:0,2	0/1:139,42,348:65:14:10,0,0,4:1,1	0/0:1,79,865:99:26:26,0,0,0:2,0	0/1:209,48,348:99:16:10,0,0,6:1,1	0/1:345,96,762:99:32:22,0,0,10:1,1	0/0:0,36,417:63:12:12,0,0,0:2,0	0/0:0,30,348:57:10:10,0,0,0:2,0	0/0:0,48,553:75:16:16,0,0,0:2,0	0/0:0,30,348:57:10:10,0,0,0:2,0	0/0:17,68,597:69:18:17,0,1,0:2,0	0/1:684,78,209:99:26:6,0,0,20:1,1	0/0:1,139,1518:99:46:46,0,0,0:2,0	0/0:17,109,1188:99:36:35,0,0,1:2,0	0/1:278,54,348:99:18:10,0,0,8:1,1	0/1:209,72,623:99:24:18,0,0,6:1,1	0/0:0,79,886:99:26:26,0,0,0:2,0	0/0:18,117,1110:99:34:33,1,0,0:2,0	0/0:0,54,617:81:18:18,0,0,0:2,0	0/1:191,73,592:87:24:18,0,0,6:1,1	0/0:0,48,538:75:16:16,0,0,0:2,0	1/1:806,73,0:99:24:0,0,0,24:0,2	0/1:340,48,209:99:16:6,0,0,10:1,1	0/1:275,48,278:99:16:8,0,0,8:1,1	0/1:70,36,330:4:12:10,0,0,2:1,1	0/1:198,48,348:99:16:10,0,0,6:1,1	0/0:0,18,209:45:6:6,0,0,0:2,0	0/0:0,78,901:99:26:26,0,0,0:2,0	0/1:209,48,342:99:16:10,0,0,6:1,1	0/0:0,66,765:93:22:22,0,0,0:2,0	0/1:835,121,556:99:40:16,0,0,24:1,1
2560	121	.	G	T	255	.	NS=94;AN=2;AFS=166,22;OH=0.15;MAF=0.12	GT:PL:GQ:DP:BSDP:ACN	0/1:556,78,348:99:26:0,0,10,16:1,1	0/1:1429,211,948:99:70:0,0,28,42:1,1	0/1:409,66,348:99:22:0,0,10,12:1,1	0/0:0,36,414:63:12:0,0,12,0:2,0	0/1:348,96,762:99:32:0,0,22,10:1,1	0/0:1,151,1715:99:50:0,0,50,0:2,0	0/0:0,48,556:75:16:0,0,16,0:2,0	0/0:17,44,330:45:10:0,1,9,0:2,0	0/0:0,24,278:51:8:0,0,8,0:2,0	0/0:0,84,974:99:28:0,0,28,0:2,0	0/0:0,54,615:81:18:0,0,18,0:2,0	0/1:327,103,817:99:34:0,0,24,10:1,1	0/0:70,42,417:6:14:0,0,12,2:2,0	0/0:0,91,1017:99:30:0,0,30,0:2,0	0/0:0,72,835:99:24:0,0,24,0:2,0	1/1:1022,91,0:99:30:0,0,0,30:0,2	0/0:0,78,904:99:26:0,0,26,0:2,0	0/0:0,84,963:99:28:0,0,28,0:2,0	0/1:399,62,156:62:16:0,1,4,11:1,1	0/1:556,78,348:99:26:0,0,10,16:1,1	0/1:206,24,70:14:8:0,0,2,6:1,1	0/1:766,157,1007:99:52:0,0,30,22:1,1	0/0:1,145,1615:99:48:0,0,48,0:2,0	0/0:0,108,1252:99:36:0,0,36,0:2,0	1/1:1439,127,0:99:42:0,0,0,42:0,2	0/0:70,54,553:16:18:0,0,16,2:2,0	0/0:0,42,476:69:14:0,0,14,0:2,0	0/0:0,133,1512:99:44:0,0,44,0:2,0	0/0:0,97,1092:99:32:0,0,32,0:2,0	0/0:0,18,209:45:6:0,0,6,0:2,0	0/0:1,67,729:93:22:0,0,22,0:2,0	0/0:0,96,1094:99:32:0,0,32,0:2,0	0/1:765,127,667:99:42:0,0,20,22:1,1	0/0:0,72,835:99:24:0,0,24,0:2,0	0/1:139,30,209:77:10:0,0,6,4:1,1	0/0:0,48,556:75:16:0,0,16,0:2,0	0/0:0,6,70:33:2:0,0,2,0:2,0	0/0:1,115,1263:99:38:0,0,38,0:2,0	1/1:729,67,1:93:22:0,0,0,22:0,2	0/1:139,30,209:77:10:0,0,6,4:1,1	0/0:0,78,898:99:26:0,0,26,0:2,0
2560	137	.	A	T	255	.	NS=94;AN=2;AFS=101,87;OH=0.48;MAF=0.46	GT:PL:GQ:DP:BSDP:ACN	1/1:886,92,17:93:26:0,0,1,25:0,2	0/1:1452,211,971:99:70:28,0,0,42:1,1	0/1:399,66,348:99:22:10,0,0,12:1,1	0/0:0,36,417:63:12:12,0,0,0:2,0	0/1:527,139,599:99:32:16,2,0,14:1,1	0/1:903,165,791:99:50:23,0,1,26:1,1	0/0:0,48,556:75:16:16,0,0,0:2,0	0/0:35,30,313:27:10:9,0,0,1:2,0	0/0:0,24,260:51:8:8,0,0,0:2,0	1/1:974,84,0:99:28:0,0,0,28:0,2	0/0:0,54,608:81:18:18,0,0,0:2,0	0/1:295,103,852:99:34:25,0,0,9:1,1	0/0:62,42,417:13:14:12,0,0,2:2,0	0/0:1,91,1004:99:30:30,0,0,0:2,0	0/1:348,72,484:99:24:14,0,0,10:1,1	1/1:1043,90,0:99:30:0,0,0,30:0,2	0/0:0,78,904:99:26:26,0,0,0:2,0	0/1:417,84,556:99:28:16,0,0,12:1,1	0/1:391,48,136:56:16:4,0,0,12:1,1	0/1:556,78,348:99:26:10,0,0,16:1,1	0/1:191,24,70:14:8:2,0,0,6:1,1	0/1:747,157,1026:99:52:30,0,0,22:1,1	0/1:608,145,1025:99:48:30,0,0,18:1,1	0/0:27,109,1191:99:36:35,0,0,1:2,0	1/1:1452,127,0:99:42:0,0,0,42:0,2	0/0:70,54,556:16:18:16,0,0,2:2,0	0/0:17,56,469:57:14:13,0,1,0:2,0	1/1:1494,133,1:99:44:0,0,0,44:0,2	0/0:0,97,1095:99:32:32,0,0,0:2,0	0/0:0,18,206:45:6:6,0,0,0:2,0	0/0:0,66,757:93:22:22,0,0,0:2,0	0/0:0,96,1105:99:32:32,0,0,0:2,0	0/1:765,127,696:99:42:20,0,0,22:1,1	0/0:0,72,835:99:24:24,0,0,0:2,0	0/1:139,30,209:77:10:6,0,0,4:1,1	0/1:345,48,201:99:16:6,0,0,10:1,1	0/0:0,6,70:33:2:2,0,0,0:2,0	0/1:469,115,835:99:38:24,0,0,14:1,1	1/1:739,66,0:93:22:0,0,0,22:0,2	0/1:131,30,209:69:10:6,0,0,4:1,1	0/0:0,78,904:99:26:26,0,0,0:2,0
2610	40	.	A	G	255	.	NS=94;AN=2;AFS=169,19;OH=0.16;MAF=0.1	GT:PL:GQ:DP:BSDP:ACN	0/1:1579,253,1322:99:84:38,0,46,0:1,1	0/1:1945,291,1222:99:92:35,0,56,1:1,1	0/1:279,109,956:99:36:28,0,8,0:1,1	0/1:417,48,139:59:16:4,0,12,0:1,1	0/0:70,121,1287:82:40:38,0,2,0:2,0	0/0:70,49,451:11:16:14,0,2,0:2,0	0/0:0,12,139:39:4:4,0,0,0:2,0	0/0:0,24,278:51:8:8,0,0,0:2,0	0/1:128,54,487:42:18:14,0,4,0:1,1	0/0:0,30,345:57:10:10,0,0,0:2,0	1/1:484,42,0:69:14:0,0,14,0:0,2	0/0:0,66,765:93:22:22,0,0,0:2,0	0/0:0,72,835:99:24:24,0,0,0:2,0	1/1:623,60,70:22:20:2,0,18,0:0,2	0/0:1,265,3027:99:88:88,0,0,0:2,0	0/1:1032,121,348:99:40:10,0,30,0:1,1	0/1:487,108,765:99:36:22,0,14,0:1,1	0/0:0,90,1043:99:30:30,0,0,0:2,0	0/0:17,55,552:69:18:17,0,1,0:2,0	0/0:0,108,1249:99:36:36,0,0,0:2,0	0/0:0,48,553:75:16:16,0,0,0:2,0	0/0:2,140,1477:99:46:46,0,0,0:2,0	0/0:1,169,1900:99:56:56,0,0,0:2,0	0/0:0,121,1373:99:40:40,0,0,0:2,0	0/0:1,181,2060:99:60:60,0,0,0:2,0	0/0:0,127,1442:99:42:42,0,0,0:2,0	0/0:0,42,484:69:14:14,0,0,0:2,0	0/0:0,60,695:87:20:20,0,0,0:2,0	0/1:418,145,1234:99:48:36,0,12,0:1,1	0/1:487,96,626:99:32:18,0,14,0:1,1	0/1:222,56,260:99:14:7,1,6,0:1,1	0/0:49,30,275:14:10:8,0,2,0:2,0	0/0:0,90,1043:99:30:30,0,0,0:2,0	0/0:0,139,1599:99:46:46,0,0,0:2,0	0/0:0,24,278:51:8:8,0,0,0:2,0	0/0:0,54,626:81:18:18,0,0,0:2,0	0/0:0,96,1113:99:32:32,0,0,0:2,0	0/0:0,133,1522:99:44:44,0,0,0:2,0	0/0:32,89,684:60:20:19,1,0,0:2,0	0/0:0,24,278:51:8:8,0,0,0:2,0	0/0:0,54,626:81:18:18,0,0,0:2,0
2610	87	.	A	T	255	.	NS=94;AN=2;AFS=173,15;OH=0.12;MAF=0.08	GT:PL:GQ:DP:BSDP:ACN	0/0:0,253,2905:99:84:84,0,0,0:2,0	0/1:1200,278,1906:99:92:56,0,0,36:1,1	0/0:0,108,1246:99:36:36,0,0,0:2,0	0/0:0,48,556:75:16:16,0,0,0:2,0	0/1:763,121,590:99:40:18,0,0,22:1,1	0/0:1,49,517:75:16:16,0,0,0:2,0	0/0:0,12,139:39:4:4,0,0,0:2,0	0/1:209,24,70:14:8:2,0,0,6:1,1	0/0:1,55,572:81:18:18,0,0,0:2,0	0/0:0,30,348:57:10:10,0,0,0:2,0	0/0:0,42,479:69:14:14,0,0,0:2,0	0/0:0,66,765:93:22:22,0,0,0:2,0	0/0:0,72,827:99:24:24,0,0,0:2,0	0/0:0,60,692:87:20:20,0,0,0:2,0	0/0:2,266,2959:99:88:88,0,0,0:2,0	0/0:0,121,1373:99:40:40,0,0,0:2,0	0/0:0,109,1231:99:36:36,0,0,0:2,0	0/0:0,90,1043:99:30:30,0,0,0:2,0	0/1:191,54,410:99:18:12,0,0,6:1,1	0/1:605,109,618:99:36:18,0,0,18:1,1	0/0:1,49,520:75:16:16,0,0,0:2,0	0/0:1,139,1533:99:46:46,0,0,0:2,0	0/0:0,169,1939:99:56:56,0,0,0:2,0	0/0:0,121,1361:99:40:40,0,0,0:2,0	0/0:1,181,2057:99:60:60,0,0,0:2,0	0/0:0,127,1452:99:42:42,0,0,0:2,0	0/0:0,42,484:69:14:14,0,0,0:2,0	0/0:0,60,695:87:20:20,0,0,0:2,0	0/0:1,145,1640:99:48:48,0,0,0:2,0	0/0:0,96,1113:99:32:32,0,0,0:2,0	0/0:17,56,451:57:14:13,0,1,0:2,0	0/0:17,44,327:45:10:9,1,0,0:2,0	0/0:0,90,1032:99:30:30,0,0,0:2,0	0/0:0,139,1591:99:46:46,0,0,0:2,0	0/0:0,24,260:51:8:8,0,0,0:2,0	0/0:0,54,608:81:18:18,0,0,0:2,0	0/1:487,96,626:99:32:18,0,0,14:1,1	0/0:0,133,1512:99:44:44,0,0,0:2,0	0/0:0,60,695:87:20:20,0,0,0:2,0	0/0:0,24,278:51:8:8,0,0,0:2,0	0/0:0,54,626:81:18:18,0,0,0:2,0
2599	22	.	C	T	255	.	NS=95;AN=2;AFS=156,34;OH=0.36;MAF=0.18	GT:PL:GQ:DP:BSDP:ACN	0/0:0,66,765:93:22:0,22,0,0:2,0	0/1:688,151,1035:99:50:0,30,0,20:1,1	0/1:684,90,348:99:30:0,10,0,20:1,1	0/0:0,24,278:51:8:0,8,0,0:2,0	0/0:0,72,832:99:24:0,24,0,0:2,0	0/0:0,102,1182:99:34:0,34,0,0:2,0	0/0:0,54,623:81:18:0,18,0,0:2,0	0/1:209,30,139:77:10:0,4,0,6:1,1	0/0:0,66,765:93:22:0,22,0,0:2,0	0/0:0,48,556:75:16:0,16,0,0:2,0	0/1:556,78,345:99:26:0,10,0,16:1,1	0/1:696,187,1449:99:62:0,42,0,20:1,1	0/0:0,66,747:93:22:0,22,0,0:2,0	0/1:479,84,487:99:28:0,14,0,14:1,1	0/0:0,72,835:99:24:0,24,0,0:2,0	0/1:782,225,1645:99:70:0,47,1,22:1,1	0/0:0,42,487:69:14:0,14,0,0:2,0	0/1:209,73,608:99:24:0,18,0,6:1,1	0/1:139,60,556:47:20:0,16,0,4:1,1	0/1:835,181,1226:99:60:0,36,0,24:1,1	0/1:554,169,1355:99:56:0,40,0,16:1,1	0/0:0,121,1388:99:40:0,40,0,0:2,0	0/0:0,253,2921:99:84:0,84,0,0:2,0	0/1:832,225,1582:99:70:1,45,0,24:1,1	0/1:1011,418,3581:99:134:0,103,1,30:1,1	0/0:0,102,1174:99:34:0,34,0,0:2,0	0/1:243,98,695:99:28:0,20,1,7:1,1	0/0:139,133,1385:25:44:0,40,0,4:2,0	0/0:0,139,1599:99:46:0,46,0,0:2,0	0/0:0,48,556:75:16:0,16,0,0:2,0	0/0:0,36,409:63:12:0,12,0,0:2,0	0/1:399,91,626:99:30:0,18,0,12:1,1	0/0:0,109,1231:99:36:0,36,0,0:2,0	0/0:0,108,1252:99:36:0,36,0,0:2,0	0/0:0,60,695:87:20:0,20,0,0:2,0	0/1:955,199,1295:99:66:0,38,0,28:1,1	0/0:0,48,553:75:16:0,16,0,0:2,0	0/0:0,48,556:75:16:0,16,0,0:2,0	0/0:0,54,623:81:18:0,18,0,0:2,0	0/1:209,42,278:99:14:0,8,0,6:1,1	0/1:538,73,279:99:24:0,8,0,16:1,1
2583	112	.	G	A	255	.	NS=93;AN=2;AFS=135,51;OH=0.31;MAF=0.27	GT:PL:GQ:DP:BSDP:ACN	0/0:17,187,2092:99:62:1,0,61,0:2,0	0/1:2087,386,2326:99:128:60,0,68,0:1,1	0/0:1,61,656:87:20:0,0,20,0:2,0	0/0:0,66,747:93:22:0,0,22,0:2,0	0/0:0,175,2017:99:58:0,0,58,0:2,0	0/0:0,96,1110:99:32:0,0,32,0:2,0	0/0:18,123,1169:99:36:0,1,35,0:2,0	0/1:70,36,330:4:12:2,0,10,0:1,1	0/0:45,193,1827:99:56:1,1,54,0:2,0	1/1:1182,102,0:99:34:34,0,0,0:0,2	0/0:1,133,1425:99:44:0,0,44,0:2,0	0/1:2092,309,1261:99:98:61,1,36,0:1,1	0/1:483,145,1127:99:48:15,0,33,0:1,1	0/1:260,116,915:99:34:7,1,26,0:1,1	0/0:1,217,2448:99:72:0,0,72,0:2,0	0/0:18,181,2013:99:60:1,0,59,0:2,0	0/1:348,78,548:99:26:10,0,16,0:1,1	0/0:1,236,2647:99:78:0,0,78,0:2,0	0/1:626,66,136:38:22:18,0,4,0:1,1	0/0:0,102,1182:99:34:0,0,34,0:2,0	0/0:0,115,1318:99:38:0,0,38,0:2,0	0/0:37,393,4392:99:130:1,0,129,0:2,0	0/1:3156,496,2335:99:160:91,1,68,0:1,1	0/0:18,242,2671:99:80:1,0,79,0:2,0	./.:70,82,173:0:6:0,0,4,2:2,0	0/0:35,38,70:2:2:0,0,1,1:2,0	0/0:0,79,886:99:26:0,0,26,0:2,0	0/1:1422,237,1130:99:74:41,1,32,0:1,1	0/0:17,157,1771:99:52:1,0,51,0:2,0	1/1:1661,145,0:99:48:48,0,0,0:0,2	0/1:656,109,557:99:36:20,0,16,0:1,1	0/1:1174,253,1739:99:84:34,0,50,0:1,1	0/0:0,139,1581:99:46:0,0,46,0:2,0	0/0:17,97,1042:99:32:1,0,31,0:2,0	0/0:70,72,765:34:24:2,0,22,0:2,0	0/0:34,213,2239:99:66:1,0,64,1:2,0	./.:70,76,139:0:4:0,0,2,2:2,0	0/1:835,187,1300:99:62:24,0,38,0:1,1	1/1:1252,108,0:99:36:36,0,0,0:0,2	0/0:1,109,1195:99:36:0,0,36,0:2,0	0/1:279,103,886:99:34:8,0,26,0:1,1
2656	28	.	G	A	255	.	NS=95;AN=2;AFS=166,24;OH=0.19;MAF=0.13	GT:PL:GQ:DP:BSDP:ACN	0/0:0,36,417:63:12:0,0,12,0:2,0	0/0:0,48,556:75:16:0,0,16,0:2,0	0/0:0,54,608:81:18:0,0,18,0:2,0	0/0:0,6,70:33:2:0,0,2,0:2,0	0/0:0,96,1113:99:32:0,0,32,0:2,0	0/0:0,48,556:75:16:0,0,16,0:2,0	0/0:0,42,487:69:14:0,0,14,0:2,0	0/0:0,30,348:57:10:0,0,10,0:2,0	0/0:0,24,278:51:8:0,0,8,0:2,0	0/0:0,24,278:51:8:0,0,8,0:2,0	1/1:278,24,0:51:8:8,0,0,0:0,2	0/1:835,151,901:99:50:24,0,26,0:1,1	0/0:0,78,904:99:26:0,0,26,0:2,0	0/0:0,24,278:51:8:0,0,8,0:2,0	0/0:0,97,1095:99:32:0,0,32,0:2,0	0/0:0,133,1522:99:44:0,0,44,0:2,0	0/0:0,79,886:99:26:0,0,26,0:2,0	0/0:0,36,417:63:12:0,0,12,0:2,0	0/0:0,78,904:99:26:0,0,26,0:2,0	0/0:36,139,1526:99:46:1,0,45,0:2,0	0/0:0,36,417:63:12:0,0,12,0:2,0	0/1:1182,199,1113:99:66:34,0,32,0:1,1	0/0:0,277,3183:99:92:0,0,92,0:2,0	0/0:1,133,1473:99:44:0,0,44,0:2,0	0/0:105,357,3680:99:108:2,1,105,0:2,0	0/0:17,74,659:75:20:0,0,19,1:2,0	0/0:0,30,348:57:10:0,0,10,0:2,0	0/0:0,127,1457:99:42:0,0,42,0:2,0	0/1:556,90,487:99:30:16,0,14,0:1,1	0/0:0,36,417:63:12:0,0,12,0:2,0	0/0:0,60,695:87:20:0,0,20,0:2,0	0/0:0,96,1113:99:32:0,0,32,0:2,0	0/1:115,30,209:53:10:4,0,6,0:1,1	0/0:0,48,556:75:16:0,0,16,0:2,0	0/0:0,78,904:99:26:0,0,26,0:2,0	0/0:0,139,1591:99:46:0,0,46,0:2,0	0/0:0,30,345:57:10:0,0,10,0:2,0	0/0:0,78,904:99:26:0,0,26,0:2,0	0/0:0,24,278:51:8:0,0,8,0:2,0	0/1:278,30,70:8:10:8,0,2,0:1,1	0/0:0,133,1527:99:44:0,0,44,0:2,0
2656	58	.	A	G	255	.	NS=95;AN=2;AFS=176,14;OH=0.11;MAF=0.07	GT:PL:GQ:DP:BSDP:ACN	0/1:209,36,206:99:12:6,0,6,0:1,1	0/0:0,48,556:75:16:16,0,0,0:2,0	0/1:209,54,417:99:18:12,0,6,0:1,1	0/0:0,6,70:33:2:2,0,0,0:2,0	0/0:0,96,1113:99:32:32,0,0,0:2,0	0/0:0,48,553:75:16:16,0,0,0:2,0	0/0:0,42,487:69:14:14,0,0,0:2,0	0/0:0,30,348:57:10:10,0,0,0:2,0	0/0:0,24,278:51:8:8,0,0,0:2,0	0/0:0,24,275:51:8:8,0,0,0:2,0	0/0:0,24,278:51:8:8,0,0,0:2,0	0/0:1,151,1718:99:50:50,0,0,0:2,0	0/0:0,78,904:99:26:26,0,0,0:2,0	0/0:0,24,278:51:8:8,0,0,0:2,0	0/0:0,96,1110:99:32:32,0,0,0:2,0	0/0:0,133,1509:99:44:44,0,0,0:2,0	0/0:0,78,893:99:26:26,0,0,0:2,0	0/0:0,36,417:63:12:12,0,0,0:2,0	0/1:487,78,417:99:26:12,0,14,0:1,1	0/0:36,171,1563:99:46:45,0,0,1:2,0	0/0:0,36,417:63:12:12,0,0,0:2,0	0/0:18,199,2216:99:66:65,0,1,0:2,0	0/0:1,277,3172:99:92:92,0,0,0:2,0	0/0:0,133,1527:99:44:44,0,0,0:2,0	0/0:105,421,3734:99:108:105,0,0,3:2,0	0/0:0,60,695:87:20:20,0,0,0:2,0	0/0:1,31,304:57:10:10,0,0,0:2,0	0/0:1,127,1421:99:42:42,0,0,0:2,0	0/0:0,91,1025:99:30:30,0,0,0:2,0	0/0:0,36,417:63:12:12,0,0,0:2,0	0/0:0,60,677:87:20:20,0,0,0:2,0	0/0:0,96,1113:99:32:32,0,0,0:2,0	0/0:0,30,345:57:10:10,0,0,0:2,0	0/0:0,48,556:75:16:16,0,0,0:2,0	0/0:0,78,904:99:26:26,0,0,0:2,0	0/0:17,152,1581:99:46:45,1,0,0:2,0	0/0:0,30,348:57:10:10,0,0,0:2,0	0/0:0,78,904:99:26:26,0,0,0:2,0	0/0:0,24,278:51:8:8,0,0,0:2,0	0/0:0,30,348:57:10:10,0,0,0:2,0	0/0:0,133,1530:99:44:44,0,0,0:2,0
2656	62	.	T	A	255	.	NS=95;AN=2;AFS=153,37;OH=0.28;MAF=0.19	GT:PL:GQ:DP:BSDP:ACN	0/0:32,36,382:36:12:1,0,0,11:2,0	0/0:17,48,522:63:16:1,0,0,15:2,0	0/1:417,54,209:99:18:12,0,0,6:1,1	0/0:0,6,70:33:2:0,0,0,2:2,0	0/1:417,96,695:99:32:12,0,0,20:1,1	0/0:0,48,556:75:16:0,0,0,16:2,0	0/1:348,42,139:65:14:10,0,0,4:1,1	0/0:0,30,327:57:10:0,0,0,10:2,0	0/1:139,24,139:80:8:4,0,0,4:1,1	0/0:0,24,252:51:8:0,0,0,8:2,0	0/0:0,24,278:51:8:0,0,0,8:2,0	0/0:1,151,1707:99:50:0,0,0,50:2,0	0/0:0,78,904:99:26:0,0,0,26:2,0	0/1:209,24,70:14:8:6,0,0,2:1,1	0/0:0,96,1113:99:32:0,0,0,32:2,0	0/1:626,133,886:99:44:18,0,0,26:1,1	0/0:1,79,865:99:26:0,0,0,26:2,0	0/0:0,36,414:63:12:0,0,0,12:2,0	0/0:0,78,904:99:26:0,0,0,26:2,0	0/1:730,170,893:99:46:20,0,1,25:1,1	1/1:414,36,0:63:12:12,0,0,0:0,2	0/1:1113,199,1161:99:66:32,0,0,34:1,1	0/0:0,277,3188:99:92:0,0,0,92:2,0	0/1:399,133,1107:99:44:12,0,0,32:1,1	0/0:105,389,3692:99:108:1,0,2,105:2,0	0/0:0,60,677:87:20:0,0,0,20:2,0	0/0:0,30,345:57:10:0,0,0,10:2,0	0/0:0,127,1452:99:42:0,0,0,42:2,0	0/0:0,90,1043:99:30:0,0,0,30:2,0	1/1:417,36,0:63:12:12,0,0,0:0,2	0/1:553,60,139:47:20:16,0,0,4:1,1	0/0:0,96,1113:99:32:0,0,0,32:2,0	0/0:0,30,340:57:10:0,0,0,10:2,0	0/0:0,48,556:75:16:0,0,0,16:2,0	0/0:0,78,904:99:26:0,0,0,26:2,0	0/0:28,163,1537:99:46:0,1,0,45:2,0	1/1:348,30,0:57:10:10,0,0,0:0,2	0/1:348,78,556:99:26:10,0,0,16:1,1	0/0:0,24,278:51:8:0,0,0,8:2,0	0/0:0,30,345:57:10:0,0,0,10:2,0	0/1:556,133,974:99:44:16,0,0,28:1,1
2656	109	.	T	C	255	.	NS=93;AN=2;AFS=158,28;OH=0.22;MAF=0.15	GT:PL:GQ:DP:BSDP:ACN	0/0:0,36,414:63:12:0,0,0,12:2,0	1/1:487,48,70:11:16:0,14,0,2:0,2	0/0:0,54,626:81:18:0,0,0,18:2,0	1/1:70,6,0:33:2:0,2,0,0:0,2	0/0:70,96,1043:59:32:0,2,0,30:2,0	0/1:345,48,209:99:16:0,10,0,6:1,1	0/1:139,42,348:65:14:0,4,0,10:1,1	0/0:0,30,340:57:10:0,0,0,10:2,0	0/0:0,24,278:51:8:0,0,0,8:2,0	0/0:1,24,242:51:8:0,0,0,8:2,0	0/0:0,24,278:51:8:0,0,0,8:2,0	0/0:0,151,1720:99:50:0,0,0,50:2,0	1/1:904,78,0:99:26:0,26,0,0:0,2	0/0:0,24,278:51:8:0,0,0,8:2,0	0/0:0,97,1087:99:32:0,0,0,32:2,0	0/1:883,133,626:99:44:0,26,0,18:1,1	0/0:0,79,880:99:26:0,0,0,26:2,0	0/0:0,36,417:63:12:0,0,0,12:2,0	0/1:417,78,487:99:26:0,12,0,14:1,1	0/1:904,170,714:99:46:0,25,1,20:1,1	0/0:0,36,417:63:12:0,0,0,12:2,0	0/0:0,199,2292:99:66:0,0,0,66:2,0	0/0:0,277,3183:99:92:0,0,0,92:2,0	0/0:0,133,1516:99:44:0,0,0,44:2,0	0/1:2226,421,1632:99:108:0,61,3,44:1,1	0/0:0,60,695:87:20:0,0,0,20:2,0	0/0:0,30,330:57:10:0,0,0,10:2,0	0/0:0,127,1457:99:42:0,0,0,42:2,0	0/1:487,90,556:99:30:0,14,0,16:1,1	0/0:0,36,399:63:12:0,0,0,12:2,0	0/0:0,60,695:87:20:0,0,0,20:2,0	0/0:0,96,1113:99:32:0,0,0,32:2,0	0/0:1,31,296:57:10:0,0,0,10:2,0	0/0:0,48,556:75:16:0,0,0,16:2,0	0/1:139,78,765:29:26:0,4,0,22:1,1	0/0:17,139,1547:99:46:0,1,0,45:2,0	0/0:0,30,348:57:10:0,0,0,10:2,0	0/0:0,78,901:99:26:0,0,0,26:2,0	0/0:0,24,278:51:8:0,0,0,8:2,0	0/1:70,30,260:8:10:0,2,0,8:1,1	0/0:0,133,1530:99:44:0,0,0,44:2,0
2683	77	.	T	C	255	.	NS=95;AN=2;AFS=164,26;OH=0.19;MAF=0.14	GT:PL:GQ:DP:BSDP:ACN	0/0:1,175,1981:99:58:0,0,0,58:2,0	0/0:0,97,1095:99:32:0,0,0,32:2,0	0/0:17,98,956:99:28:0,0,1,27:2,0	0/0:0,36,417:63:12:0,0,0,12:2,0	0/0:0,18,209:45:6:0,0,0,6:2,0	0/0:0,66,765:93:22:0,0,0,22:2,0	0/0:0,66,765:93:22:0,0,0,22:2,0	0/0:0,36,417:63:12:0,0,0,12:2,0	0/0:0,36,417:63:12:0,0,0,12:2,0	0/0:0,42,487:69:14:0,0,0,14:2,0	0/1:70,12,70:23:4:0,2,0,2:1,1	0/1:661,96,452:99:32:0,19,0,13:1,1	1/1:417,36,0:63:12:0,12,0,0:0,2	0/0:0,103,1161:99:34:0,0,0,34:2,0	0/0:0,66,765:93:22:0,0,0,22:2,0	0/1:835,163,1040:99:54:0,24,0,30:1,1	1/1:399,36,0:63:12:0,12,0,0:0,2	0/1:589,169,1335:99:56:0,17,0,39:1,1	0/0:0,60,695:87:20:0,0,0,20:2,0	0/0:0,163,1875:99:54:0,0,0,54:2,0	0/0:0,72,832:99:24:0,0,0,24:2,0	0/0:62,102,1113:73:34:0,2,0,32:2,0	0/0:139,133,1382:25:44:0,4,0,40:2,0	0/0:0,54,626:81:18:0,0,0,18:2,0	0/0:0,151,1728:99:50:0,0,0,50:2,0	0/0:0,139,1583:99:46:0,0,0,46:2,0	0/1:278,42,209:99:14:0,8,0,6:1,1	0/0:0,139,1599:99:46:0,0,0,46:2,0	0/0:0,90,1037:99:30:0,0,0,30:2,0	0/0:0,30,340:57:10:0,0,0,10:2,0	0/0:70,108,1182:71:36:0,2,0,34:2,0	0/0:0,72,835:99:24:0,0,0,24:2,0	0/0:70,73,747:34:24:0,2,0,22:2,0	0/0:0,108,1252:99:36:0,0,0,36:2,0	0/0:0,133,1512:99:44:0,0,0,44:2,0	0/1:70,12,70:23:4:0,2,0,2:1,1	0/0:0,66,765:93:22:0,0,0,22:2,0	0/0:0,24,278:51:8:0,0,0,8:2,0	0/0:0,24,275:51:8:0,0,0,8:2,0	0/0:0,60,677:87:20:0,0,0,20:2,0	0/1:504,170,1303:99:52:0,14,1,37:1,1
2681	80	.	T	C	255	.	NS=94;AN=2;AFS=131,57;OH=0.31;MAF=0.3	GT:PL:GQ:DP:BSDP:ACN	0/0:0,145,1651:99:48:0,0,0,48:2,0	0/0:0,24,278:51:8:0,0,0,8:2,0	0/1:1040,157,696:99:52:0,32,0,20:1,1	0/1:487,60,209:99:20:0,14,0,6:1,1	0/1:279,115,1022:99:38:0,8,0,30:1,1	0/0:0,66,765:93:22:0,0,0,22:2,0	0/0:0,78,904:99:26:0,0,0,26:2,0	0/0:0,12,139:39:4:0,0,0,4:2,0	0/0:0,42,487:69:14:0,0,0,14:2,0	0/0:1,67,729:93:22:0,0,0,22:2,0	0/0:0,6,70:33:2:0,0,0,2:2,0	0/1:330,85,623:99:28:0,10,0,18:1,1	0/0:0,66,739:93:22:0,0,0,22:2,0	0/0:0,85,956:99:28:0,0,0,28:2,0	0/0:17,85,931:99:28:0,1,0,27:2,0	0/0:1,151,1713:99:50:0,0,0,50:2,0	0/0:32,66,730:66:22:0,1,0,21:2,0	0/0:0,78,904:99:26:0,0,0,26:2,0	0/0:0,96,1113:99:32:0,0,0,32:2,0	0/0:0,96,1113:99:32:0,0,0,32:2,0	0/0:0,84,974:99:28:0,0,0,28:2,0	0/0:0,157,1792:99:52:0,0,0,52:2,0	1/1:2673,235,1:99:78:0,78,0,0:0,2	0/0:0,66,765:93:22:0,0,0,22:2,0	0/0:0,199,2295:99:66:0,0,0,66:2,0	1/1:1567,139,1:99:46:0,46,0,0:0,2	0/0:1,85,930:99:28:0,0,0,28:2,0	0/1:878,103,271:99:34:0,26,0,8:1,1	0/0:0,91,1025:99:30:0,0,0,30:2,0	0/1:209,48,348:99:16:0,6,0,10:1,1	0/1:278,102,896:99:34:0,8,0,26:1,1	0/1:765,102,409:99:34:0,22,0,12:1,1	0/1:410,66,327:99:22:0,12,0,10:1,1	1/1:1035,90,0:99:30:0,30,0,0:0,2	0/0:0,12,139:39:4:0,0,0,4:2,0	0/1:417,66,348:99:22:0,12,0,10:1,1	0/0:17,50,399:51:12:0,0,1,11:2,0	0/0:0,48,556:75:16:0,0,0,16:2,0	1/1:278,24,0:51:8:0,8,0,0:0,2	1/1:70,6,0:33:2:0,2,0,0:0,2	0/0:0,121,1365:99:40:0,0,0,40:2,0
2662	42	.	A	T	255	.	NS=95;AN=2;AFS=178,12;OH=0.13;MAF=0.06	GT:PL:GQ:DP:BSDP:ACN	0/0:0,33,374:60:11:11,0,0,0:2,0	0/0:1,145,1624:99:48:48,0,0,0:2,0	0/1:104,30,243:42:10:7,0,0,3:1,1	0/0:0,24,278:51:8:8,0,0,0:2,0	0/0:0,54,623:81:18:18,0,0,0:2,0	0/0:0,18,209:45:6:6,0,0,0:2,0	0/0:0,21,243:48:7:7,0,0,0:2,0	0/0:35,21,209:18:7:6,0,0,1:2,0	0/0:0,45,522:72:15:15,0,0,0:2,0	0/0:0,27,313:54:9:9,0,0,0:2,0	0/0:0,24,278:51:8:8,0,0,0:2,0	0/0:0,163,1870:99:54:54,0,0,0:2,0	0/0:0,84,974:99:28:28,0,0,0:2,0	0/0:0,36,399:63:12:12,0,0,0:2,0	0/0:0,81,939:99:27:27,0,0,0:2,0	0/1:139,90,904:17:30:26,0,0,4:1,1	0/0:0,30,340:57:10:10,0,0,0:2,0	0/1:209,54,417:99:18:12,0,0,6:1,1	0/0:0,33,379:60:11:11,0,0,0:2,0	0/1:209,99,925:78:33:27,0,0,6:1,1	0/0:0,66,762:93:22:22,0,0,0:2,0	0/0:0,96,1113:99:32:32,0,0,0:2,0	0/0:0,72,835:99:24:24,0,0,0:2,0	0/0:0,84,974:99:28:28,0,0,0:2,0	0/0:1,166,1891:99:55:55,0,0,0:2,0	0/0:0,48,556:75:16:16,0,0,0:2,0	0/0:0,45,522:72:15:15,0,0,0:2,0	0/0:0,48,556:75:16:16,0,0,0:2,0	0/0:0,91,1022:99:30:30,0,0,0:2,0	0/0:35,12,104:10:4:3,0,0,1:2,0	0/0:70,54,556:16:18:16,0,0,2:2,0	0/0:0,60,695:87:20:20,0,0,0:2,0	0/0:0,33,382:60:11:11,0,0,0:2,0	0/0:0,69,782:96:23:23,0,0,0:2,0	0/0:0,36,399:63:12:12,0,0,0:2,0	0/0:0,63,727:90:21:21,0,0,0:2,0	0/0:0,27,295:54:9:9,0,0,0:2,0	0/0:0,39,452:66:13:13,0,0,0:2,0	0/0:0,69,792:96:23:23,0,0,0:2,0	0/0:0,30,348:57:10:10,0,0,0:2,0	0/0:17,107,1039:99:31:30,1,0,0:2,0
2397	55	.	A	T	255	.	NS=94;AN=2;AFS=161,27;OH=0.29;MAF=0.14	GT:PL:GQ:DP:BSDP:ACN	0/0:29,796,8770:99:256:255,0,1,0:2,0	0/1:1002,609,5680:99:194:165,1,0,28:1,1	0/0:19,1045,11751:99:342:341,1,0,0:2,0	0/0:0,223,2556:99:74:74,0,0,0:2,0	0/0:662,761,7734:99:242:223,1,0,18:2,0	0/1:1565,1003,9500:99:322:277,1,0,44:1,1	0/1:2137,843,6697:99:254:192,3,0,59:1,1	0/0:52,359,3574:99:104:102,2,0,0:2,0	0/1:487,387,3645:68:118:104,1,0,13:1,1	0/1:488,297,2548:99:88:74,0,1,13:1,1	0/0:0,193,2205:99:64:64,0,0,0:2,0	0/0:18,346,3752:99:110:109,0,1,0:2,0	0/1:2565,666,4421:99:200:126,2,0,72:1,1	0/0:18,484,5345:99:156:155,0,1,0:2,0	0/1:817,478,4329:99:148:124,1,0,23:1,1	0/0:45,370,3705:99:110:108,2,0,0:2,0	0/1:1386,470,3989:99:156:116,0,0,40:1,1	0/0:18,388,4267:99:124:123,0,1,0:2,0	0/0:0,271,3118:99:90:90,0,0,0:2,0	0/1:1625,735,5755:99:212:165,3,0,44:1,1	0/1:747,666,6619:49:216:194,0,1,21:1,1	0/0:71,1446,15877:99:460:457,3,0,0:2,0	0/1:1280,1161,11656:87:376:338,1,1,36:1,1	0/0:1,609,6973:99:202:202,0,0,0:2,0	0/0:144,1762,18604:99:542:538,2,2,0:2,0	0/1:2192,1016,8760:99:316:253,2,0,61:1,1	0/0:1,410,4690:99:136:136,0,0,0:2,0	0/0:1,356,4063:99:118:118,0,0,0:2,0	0/1:1287,968,9487:99:312:274,0,2,36:1,1	0/0:209,356,3854:99:118:112,0,0,6:2,0	0/0:418,416,4355:30:138:126,0,0,12:2,0	0/1:679,546,4902:99:160:140,2,0,18:1,1	0/1:2351,1163,10000:99:358:288,1,3,66:1,1	0/0:36,536,6147:99:178:177,0,0,1:2,0	0/0:279,561,3547:61:102:94,8,0,0:2,0	0/0:693,663,5624:4:178:158,3,1,16:2,0	0/1:862,497,3921:99:136:111,3,0,22:1,1	0/1:1419,594,4701:99:176:135,2,0,39:1,1	0/0:71,456,4423:99:130:128,2,0,0:2,0	0/0:1,157,1790:99:52:52,0,0,0:2,0	0/0:35,411,4356:99:126:125,1,0,0:2,0
2632	46	.	G	T	255	.	NS=95;AN=2;AFS=170,20;OH=0.15;MAF=0.11	GT:PL:GQ:DP:BSDP:ACN	0/0:1,277,3173:99:92:0,0,92,0:2,0	0/1:2129,302,1322:99:100:0,0,38,62:1,1	0/0:0,133,1509:99:44:0,0,44,0:2,0	0/0:1,145,1643:99:48:0,0,48,0:2,0	0/0:17,207,2193:99:64:0,1,63,0:2,0	0/0:1,217,2478:99:72:0,0,72,0:2,0	0/0:0,217,2493:99:72:0,0,72,0:2,0	0/0:0,90,1043:99:30:0,0,30,0:2,0	0/0:0,73,809:99:24:0,0,24,0:2,0	0/0:0,91,1025:99:30:0,0,30,0:2,0	0/0:1,115,1269:99:38:0,0,38,0:2,0	0/0:0,253,2913:99:84:0,0,84,0:2,0	0/1:218,109,1001:77:36:0,0,29,7:1,1	0/0:1,145,1619:99:48:0,0,48,0:2,0	0/0:17,183,1921:99:56:1,0,55,0:2,0	0/0:1,295,3387:99:98:0,0,98,0:2,0	0/0:0,139,1588:99:46:0,0,46,0:2,0	0/0:0,229,2635:99:76:0,0,76,0:2,0	0/0:0,60,692:87:20:0,0,20,0:2,0	0/0:0,54,615:81:18:0,0,18,0:2,0	0/0:0,72,835:99:24:0,0,24,0:2,0	0/0:0,187,2153:99:62:0,0,62,0:2,0	0/0:1,157,1768:99:52:0,0,52,0:2,0	0/1:487,84,487:99:28:0,0,14,14:1,1	0/0:17,279,3013:99:88:1,0,87,0:2,0	0/1:863,170,976:99:56:0,0,30,26:1,1	0/0:0,115,1321:99:38:0,0,38,0:2,0	0/0:27,132,1236:99:36:0,1,35,0:2,0	0/1:1267,243,1182:99:70:1,0,33,36:1,1	0/0:17,147,1491:99:44:0,1,43,0:2,0	0/0:0,91,1025:99:30:0,0,30,0:2,0	0/0:0,229,2637:99:76:0,0,76,0:2,0	0/0:1,332,3796:99:110:0,0,110,0:2,0	0/0:1,175,1999:99:58:0,0,58,0:2,0	0/1:484,133,1032:99:44:0,0,30,14:1,1	0/0:1,224,2519:99:74:0,0,74,0:2,0	0/0:0,109,1234:99:36:0,0,36,0:2,0	0/0:0,139,1593:99:46:0,0,46,0:2,0	0/1:501,79,375:99:26:0,0,11,15:1,1	0/0:0,42,487:69:14:0,0,14,0:2,0	0/0:0,205,2325:99:68:0,0,68,0:2,0
2659	38	.	A	C	147	.	NS=95;AN=2;AFS=157,33;OH=0.35;MAF=0.17	GT:PL:GQ:DP:BSDP:ACN	0/0:308,308,2052:32:92:73,17,2,0:2,0	0/0:118,150,1131:64:48:42,6,0,0:2,0	0/0:93,89,545:27:24:19,4,1,0:2,0	0/0:103,88,592:17:28:21,7,0,0:2,0	0/1:295,245,1718:18:78:60,18,0,0:1,1	0/0:81,56,394:8:18:13,5,0,0:2,0	0/0:47,37,275:22:12:9,3,0,0:2,0	0/0:39,26,158:19:8:5,3,0,0:2,0	0/0:112,162,1241:82:52:45,7,0,0:2,0	0/0:101,131,1006:62:42:35,7,0,0:2,0	0/0:81,100,756:51:32:27,5,0,0:2,0	0/1:266,233,1561:3:70:54,15,0,1:1,1	0/0:118,88,605:4:28:21,7,0,0:2,0	0/0:202,188,1352:18:60:48,12,0,0:2,0	0/0:165,141,931:9:42:32,9,0,1:2,0	0/1:456,278,1815:99:88:62,26,0,0:1,1	0/0:321,301,1965:11:88:66,20,1,1:2,0	0/0:177,208,1541:62:66:54,12,0,0:2,0	0/0:144,133,851:21:38:29,8,1,0:2,0	0/1:221,168,1065:21:50:35,14,1,0:1,1	0/1:201,157,1098:12:50:39,11,0,0:1,1	0/0:562,536,3821:7:164:133,30,1,0:2,0	0/0:446,424,3016:10:132:105,26,1,0:2,0	0/1:265,187,1339:46:60:46,14,0,0:1,1	0/1:327,253,1714:42:80:58,22,0,0:1,1	0/0:277,296,2151:51:94:75,19,0,0:2,0	0/0:104,82,485:10:22:16,5,0,1:2,0	0/1:320,220,1533:68:70:51,19,0,0:1,1	0/0:170,204,1445:66:62:50,11,1,0:2,0	0/1:199,125,865:42:40:30,10,0,0:1,1	0/1:210,126,819:52:40:27,13,0,0:1,1	0/1:255,212,1577:11:68:54,14,0,0:1,1	0/0:300,289,2102:21:92:73,19,0,0:2,0	0/1:439,277,1855:99:88:63,25,0,0:1,1	0/0:0,6,52:33:2:2,0,0,0:2,0	0/1:245,152,993:62:48:32,16,0,0:1,1	0/1:318,244,1751:42:78:60,18,0,0:1,1	0/1:179,120,811:27:38:27,11,0,0:1,1	0/0:70,94,717:56:30:25,5,0,0:2,0	0/0:106,116,785:42:34:27,6,1,0:2,0	0/0:166,194,1424:60:62:51,11,0,0:2,0
2659	79	.	C	T	255	.	NS=95;AN=2;AFS=164,26;OH=0.21;MAF=0.14	GT:PL:GQ:DP:BSDP:ACN	0/0:55,278,3000:99:92:0,90,0,2:2,0	0/1:832,145,832:99:48:0,24,0,24:1,1	0/1:572,87,208:90:24:1,6,0,17:1,1	0/0:0,84,966:99:28:0,28,0,0:2,0	0/1:765,235,1931:99:78:0,56,0,22:1,1	1/1:623,54,0:81:18:0,0,0,18:0,2	0/0:0,36,417:63:12:0,12,0,0:2,0	1/1:270,24,0:51:8:0,0,0,8:0,2	0/0:0,157,1796:99:52:0,52,0,0:2,0	0/1:592,127,832:99:42:0,24,0,18:1,1	0/1:674,97,410:99:32:0,12,0,20:1,1	0/0:28,235,2330:99:70:1,69,0,0:2,0	0/0:0,84,974:99:28:0,28,0,0:2,0	0/0:1,181,2026:99:60:0,60,0,0:2,0	0/0:0,127,1433:99:42:0,42,0,0:2,0	0/0:1,266,2984:99:88:0,88,0,0:2,0	0/0:1,266,3005:99:88:0,88,0,0:2,0	0/0:1,199,2211:99:66:0,66,0,0:2,0	0/0:0,115,1300:99:38:0,38,0,0:2,0	0/0:1,151,1702:99:50:0,50,0,0:2,0	0/1:953,151,762:99:50:0,22,0,28:1,1	0/0:69,554,5613:99:164:0,161,3,0:2,0	0/1:2663,399,1803:99:132:0,54,0,78:1,1	1/1:1998,195,44:99:60:0,1,1,58:0,2	0/1:1576,241,1169:99:80:0,34,0,46:1,1	0/0:17,283,3223:99:94:0,93,0,1:2,0	0/0:0,66,765:93:22:0,22,0,0:2,0	0/1:1046,211,1339:99:70:0,39,0,31:1,1	0/0:0,187,2145:99:62:0,62,0,0:2,0	0/0:0,121,1358:99:40:0,40,0,0:2,0	0/0:0,121,1365:99:40:0,40,0,0:2,0	0/1:1552,205,758:99:68:0,22,0,46:1,1	0/1:1563,292,1526:99:92:0,45,1,46:1,1	0/1:1286,267,1562:99:88:0,48,0,40:1,1	0/0:0,6,70:33:2:0,2,0,0:2,0	0/1:626,145,1035:99:48:0,30,0,18:1,1	0/0:1,235,2660:99:78:0,78,0,0:2,0	0/1:626,115,693:99:38:0,20,0,18:1,1	0/0:0,91,1025:99:30:0,30,0,0:2,0	0/1:677,116,504:99:34:1,14,0,19:1,1	0/1:713,201,1400:99:62:1,41,0,20:1,1
2763	6	.	T	C	255	.	NS=93;AN=2;AFS=176,10;OH=0.09;MAF=0.05	GT:PL:GQ:DP:BSDP:ACN	0/0:0,48,556:75:16:0,0,0,16:2,0	0/0:0,133,1514:99:44:0,0,0,44:2,0	0/0:0,42,487:69:14:0,0,0,14:2,0	./.:0,0,0:0:0:0,0,0,0:2,0	0/0:70,48,487:11:16:0,2,0,14:2,0	0/1:340,42,136:62:14:0,10,0,4:1,1	0/0:0,12,139:39:4:0,0,0,4:2,0	0/0:0,30,348:57:10:0,0,0,10:2,0	0/1:348,36,70:4:12:0,10,0,2:1,1	0/0:0,60,677:87:20:0,0,0,20:2,0	0/1:623,79,260:99:26:0,18,0,8:1,1	0/0:18,207,2165:99:64:1,0,0,63:2,0	0/0:13,154,1641:99:48:0,0,1,47:2,0	0/0:17,62,538:63:16:0,0,1,15:2,0	0/0:0,90,1032:99:30:0,0,0,30:2,0	0/0:0,72,824:99:24:0,0,0,24:2,0	0/1:86,50,330:6:12:1,2,0,9:1,1	0/0:0,30,345:57:10:0,0,0,10:2,0	0/1:279,66,466:99:22:0,8,0,14:1,1	0/0:1,205,2328:99:68:0,0,0,68:2,0	0/0:17,121,1356:99:40:0,1,0,39:2,0	0/0:18,400,4380:99:128:1,0,0,127:2,0	0/0:1,290,3269:99:96:0,0,0,96:2,0	0/0:17,128,1285:99:38:1,0,0,37:2,0	0/0:1,97,1077:99:32:0,0,0,32:2,0	0/0:0,36,409:63:12:0,0,0,12:2,0	0/0:0,60,695:87:20:0,0,0,20:2,0	0/0:0,157,1802:99:52:0,0,0,52:2,0	0/0:0,181,2086:99:60:0,0,0,60:2,0	1/1:487,42,0:69:14:0,14,0,0:0,2	0/1:209,48,345:99:16:0,6,0,10:1,1	0/0:1,133,1494:99:44:0,0,0,44:2,0	0/0:0,84,974:99:28:0,0,0,28:2,0	0/0:0,78,901:99:26:0,0,0,26:2,0	0/0:1,121,1339:99:40:0,0,0,40:2,0	0/0:0,121,1357:99:40:0,0,0,40:2,0	0/1:279,85,677:99:28:0,8,0,20:1,1	0/0:0,121,1362:99:40:0,0,0,40:2,0	0/0:0,42,487:69:14:0,0,0,14:2,0	0/0:0,6,70:33:2:0,0,0,2:2,0	0/0:0,60,695:87:20:0,0,0,20:2,0
2786	51	.	C	T	255	.	NS=95;AN=2;AFS=142,48;OH=0.27;MAF=0.25	GT:PL:GQ:DP:BSDP:ACN	0/0:0,72,835:99:24:0,24,0,0:2,0	0/0:0,79,875:99:26:0,26,0,0:2,0	0/1:278,54,348:99:18:0,10,0,8:1,1	0/0:34,100,778:71:24:2,22,0,0:2,0	0/0:0,145,1651:99:48:0,48,0,0:2,0	0/0:0,72,832:99:24:0,24,0,0:2,0	0/0:0,48,556:75:16:0,16,0,0:2,0	0/0:0,18,209:45:6:0,6,0,0:2,0	0/0:0,72,832:99:24:0,24,0,0:2,0	1/1:209,18,0:45:6:0,0,0,6:0,2	0/0:0,90,1043:99:30:0,30,0,0:2,0	0/0:0,102,1174:99:34:0,34,0,0:2,0	0/0:0,121,1380:99:40:0,40,0,0:2,0	0/0:1,115,1265:99:38:0,38,0,0:2,0	0/0:0,211,2415:99:70:0,70,0,0:2,0	1/1:757,66,0:93:22:0,0,0,22:0,2	0/0:0,78,904:99:26:0,26,0,0:2,0	0/0:0,205,2356:99:68:0,68,0,0:2,0	0/0:1,61,659:87:20:0,20,0,0:2,0	0/1:966,139,623:99:46:0,18,0,28:1,1	0/0:0,127,1434:99:42:0,42,0,0:2,0	0/0:1,307,3519:99:102:0,102,0,0:2,0	0/1:1509,272,1558:99:90:0,46,0,44:1,1	0/0:1,157,1787:99:52:0,52,0,0:2,0	0/0:0,271,3126:99:90:0,90,0,0:2,0	0/0:1,193,2193:99:64:0,64,0,0:2,0	0/0:0,73,817:99:24:0,24,0,0:2,0	1/1:2086,181,0:99:60:0,0,0,60:0,2	0/0:0,133,1518:99:44:0,44,0,0:2,0	0/0:0,127,1457:99:42:0,42,0,0:2,0	0/0:0,175,2003:99:58:0,58,0,0:2,0	0/0:0,48,540:75:16:0,16,0,0:2,0	0/0:0,102,1179:99:34:0,34,0,0:2,0	1/1:2892,253,1:99:84:0,0,0,84:0,2	0/0:0,78,904:99:26:0,26,0,0:2,0	0/0:0,85,953:99:28:0,28,0,0:2,0	0/0:0,108,1246:99:36:0,36,0,0:2,0	0/1:626,121,757:99:40:0,22,0,18:1,1	0/1:139,78,765:29:26:0,22,0,4:1,1	0/0:1,115,1285:99:38:0,38,0,0:2,0	0/0:0,187,2147:99:62:0,62,0,0:2,0
2786	81	.	T	G	255	.	NS=95;AN=2;AFS=93,97;OH=0.47;MAF=0.49	GT:PL:GQ:DP:BSDP:ACN	0/1:608,73,209:99:24:0,0,18,6:1,1	1/1:904,78,0:99:26:0,0,26,0:0,2	0/0:0,54,623:81:18:0,0,0,18:2,0	1/1:832,72,0:99:24:0,0,24,0:0,2	1/1:1509,145,140:37:48:0,0,44,4:0,2	0/1:278,72,556:99:24:0,0,8,16:1,1	1/1:556,48,0:75:16:0,0,16,0:0,2	0/0:0,18,209:45:6:0,0,0,6:2,0	0/0:1,73,799:99:24:0,0,0,24:2,0	0/0:0,18,206:45:6:0,0,0,6:2,0	0/1:414,90,626:99:30:0,0,12,18:1,1	0/0:0,102,1182:99:34:0,0,0,34:2,0	0/0:1,121,1308:99:40:0,0,0,40:2,0	0/0:1,115,1245:99:38:0,0,0,38:2,0	0/0:1,211,2416:99:70:0,0,0,70:2,0	0/1:538,66,209:99:22:0,0,16,6:1,1	1/1:904,78,0:99:26:0,0,26,0:0,2	0/1:1860,205,487:99:68:0,0,54,14:1,1	1/1:687,60,0:87:20:0,0,20,0:0,2	1/1:1591,139,0:99:46:0,0,46,0:0,2	0/1:956,127,487:99:42:0,0,28,14:1,1	1/1:3518,308,1:99:102:0,0,102,0:0,2	0/1:1522,271,1566:99:90:0,0,44,46:1,1	1/1:1778,157,1:99:52:0,0,52,0:0,2	1/1:3108,271,1:99:90:0,0,90,0:0,2	0/1:1576,193,618:99:64:0,0,46,18:1,1	1/1:835,72,0:99:24:0,0,24,0:0,2	0/0:1,181,2062:99:60:0,0,0,60:2,0	0/1:443,133,1005:99:44:0,0,14,30:1,1	0/1:835,127,618:99:42:0,0,24,18:1,1	0/1:279,175,1713:72:58:0,0,8,50:1,1	0/0:0,48,556:75:16:0,0,0,16:2,0	1/1:1179,102,0:99:34:0,0,34,0:0,2	0/1:1650,253,1252:99:84:0,0,48,36:1,1	0/1:695,78,209:99:26:0,0,20,6:1,1	1/1:963,84,0:99:28:0,0,28,0:0,2	0/1:626,108,626:99:36:0,0,18,18:1,1	0/1:747,121,623:99:40:0,0,22,18:1,1	0/0:0,78,901:99:26:0,0,0,26:2,0	0/1:440,115,835:99:38:0,0,14,24:1,1	0/0:1,187,2112:99:62:0,0,0,62:2,0
2771	41	.	A	G	255	.	NS=94;AN=2;AFS=136,52;OH=0.34;MAF=0.28	GT:PL:GQ:DP:BSDP:ACN	0/1:696,115,623:99:38:18,0,20,0:1,1	0/0:1,133,1494:99:44:44,0,0,0:2,0	0/0:1,49,514:75:16:16,0,0,0:2,0	0/0:0,12,139:39:4:4,0,0,0:2,0	0/0:0,96,1113:99:32:32,0,0,0:2,0	0/0:0,42,487:69:14:14,0,0,0:2,0	./.:0,0,0:0:0:0,0,0,0:2,0	0/0:0,36,417:63:12:12,0,0,0:2,0	0/0:0,18,209:45:6:6,0,0,0:2,0	0/0:0,48,556:75:16:16,0,0,0:2,0	0/0:0,66,765:93:22:22,0,0,0:2,0	0/0:1,205,2346:99:68:68,0,0,0:2,0	0/0:1,169,1908:99:56:56,0,0,0:2,0	0/1:1095,169,832:99:56:24,0,32,0:1,1	0/0:0,90,1043:99:30:30,0,0,0:2,0	0/1:1550,260,1381:99:86:40,0,46,0:1,1	0/0:0,84,971:99:28:28,0,0,0:2,0	0/0:0,181,2083:99:60:60,0,0,0:2,0	0/0:0,103,1161:99:34:34,0,0,0:2,0	0/0:17,116,1143:99:34:33,1,0,0:2,0	0/0:0,151,1731:99:50:50,0,0,0:2,0	0/0:0,78,904:99:26:26,0,0,0:2,0	0/1:1512,314,2087:99:104:60,0,44,0:1,1	0/0:0,109,1234:99:36:36,0,0,0:2,0	0/1:2287,356,1786:99:118:52,0,66,0:1,1	0/0:1,314,3598:99:104:104,0,0,0:2,0	0/1:209,72,626:99:24:18,0,6,0:1,1	0/0:1,157,1745:99:52:52,0,0,0:2,0	0/0:0,139,1591:99:46:46,0,0,0:2,0	0/0:0,42,487:69:14:14,0,0,0:2,0	0/0:0,121,1388:99:40:40,0,0,0:2,0	0/1:1113,217,1365:99:72:40,0,32,0:1,1	0/0:27,301,3182:99:92:91,1,0,0:2,0	0/0:44,109,1180:97:36:34,0,2,0:2,0	0/0:0,18,209:45:6:6,0,0,0:2,0	0/0:0,42,487:69:14:14,0,0,0:2,0	0/0:0,139,1596:99:46:46,0,0,0:2,0	0/0:0,84,966:99:28:28,0,0,0:2,0	0/1:209,60,487:99:20:14,0,6,0:1,1	0/0:0,48,556:75:16:16,0,0,0:2,0	0/1:765,175,1234:99:58:36,0,22,0:1,1
2771	92	.	T	C	255	.	NS=94;AN=2;AFS=173,15;OH=0.1;MAF=0.08	GT:PL:GQ:DP:BSDP:ACN	0/1:696,115,626:99:38:0,20,0,18:1,1	0/0:1,133,1435:99:44:0,0,0,44:2,0	0/0:1,49,496:75:16:0,0,0,16:2,0	0/0:0,12,139:39:4:0,0,0,4:2,0	0/0:0,96,1102:99:32:0,0,0,32:2,0	0/0:0,42,487:69:14:0,0,0,14:2,0	./.:0,0,0:0:0:0,0,0,0:2,0	0/0:0,36,417:63:12:0,0,0,12:2,0	0/0:0,18,201:45:6:0,0,0,6:2,0	0/0:0,48,548:75:16:0,0,0,16:2,0	0/0:0,66,747:93:22:0,0,0,22:2,0	0/0:1,205,2328:99:68:0,0,0,68:2,0	0/0:34,183,1887:99:56:0,1,1,54:2,0	0/0:1,169,1870:99:56:0,0,0,56:2,0	0/0:0,91,1025:99:30:0,0,0,30:2,0	0/0:1,260,2918:99:86:0,0,0,86:2,0	0/0:0,85,956:99:28:0,0,0,28:2,0	0/0:0,181,2075:99:60:0,0,0,60:2,0	0/0:0,103,1156:99:34:0,0,0,34:2,0	0/0:17,103,1111:99:34:0,1,0,33:2,0	0/0:0,151,1721:99:50:0,0,0,50:2,0	0/0:0,78,898:99:26:0,0,0,26:2,0	0/0:1,314,3561:99:104:0,0,0,104:2,0	0/0:0,108,1249:99:36:0,0,0,36:2,0	0/0:1,356,4011:99:118:0,0,0,118:2,0	0/0:1,314,3573:99:104:0,0,0,104:2,0	0/0:0,73,808:99:24:0,0,0,24:2,0	0/0:1,157,1751:99:52:0,0,0,52:2,0	0/0:1,139,1552:99:46:0,0,0,46:2,0	0/0:0,42,487:69:14:0,0,0,14:2,0	0/0:0,121,1373:99:40:0,0,0,40:2,0	0/0:1,217,2446:99:72:0,0,0,72:2,0	0/0:33,307,3099:99:92:0,0,1,91:2,0	0/0:0,109,1220:99:36:0,0,0,36:2,0	0/0:0,18,206:45:6:0,0,0,6:2,0	0/0:0,42,487:69:14:0,0,0,14:2,0	0/0:0,139,1588:99:46:0,0,0,46:2,0	0/0:1,85,927:99:28:0,0,0,28:2,0	0/0:0,60,687:87:20:0,0,0,20:2,0	0/0:0,48,556:75:16:0,0,0,16:2,0	0/0:18,189,1921:99:58:0,0,1,57:2,0
2757	43	.	C	T	255	.	NS=93;AN=2;AFS=175,11;OH=0.1;MAF=0.06	GT:PL:GQ:DP:BSDP:ACN	0/0:0,344,3961:99:114:0,114,0,0:2,0	0/0:2,603,6859:99:200:0,200,0,0:2,0	0/0:0,145,1658:99:48:0,48,0,0:2,0	0/0:1,283,3236:99:94:0,94,0,0:2,0	0/0:18,406,4449:99:130:0,129,1,0:2,0	0/0:1,127,1395:99:42:0,42,0,0:2,0	0/0:0,72,835:99:24:0,24,0,0:2,0	0/0:0,42,487:69:14:0,14,0,0:2,0	0/0:0,115,1321:99:38:0,38,0,0:2,0	0/0:0,91,1014:99:30:0,30,0,0:2,0	0/0:0,66,747:93:22:0,22,0,0:2,0	0/0:18,290,3258:99:96:0,95,0,1:2,0	0/0:104,317,3219:99:96:2,92,0,2:2,0	0/0:1,151,1695:99:50:0,50,0,0:2,0	0/0:1,476,5439:99:158:0,158,0,0:2,0	0/0:2,477,5401:99:158:0,158,0,0:2,0	0/0:1,169,1903:99:56:0,56,0,0:2,0	0/0:0,139,1599:99:46:0,46,0,0:2,0	0/0:0,36,399:63:12:0,12,0,0:2,0	0/0:0,223,2559:99:74:0,74,0,0:2,0	0/1:953,229,1669:99:76:0,48,0,28:1,1	0/0:1,669,7662:99:222:0,222,0,0:2,0	0/0:35,309,3190:99:92:0,91,1,0:2,0	0/0:0,36,393:63:12:0,12,0,0:2,0	0/0:2,386,4357:99:128:0,128,0,0:2,0	0/1:643,339,3074:99:108:0,89,1,18:1,1	1/1:1164,103,0:99:34:0,0,0,34:0,2	0/0:1,260,2923:99:86:0,86,0,0:2,0	0/0:102,324,3277:99:98:1,95,0,2:2,0	0/0:0,73,817:99:24:0,24,0,0:2,0	0/0:0,127,1436:99:42:0,42,0,0:2,0	0/0:2,344,3878:99:114:0,114,0,0:2,0	0/0:1,253,2889:99:84:0,84,0,0:2,0	0/0:18,340,3690:99:108:0,107,1,0:2,0	0/0:18,321,3476:99:102:0,101,1,0:2,0	0/0:0,157,1783:99:52:0,52,0,0:2,0	0/0:0,145,1669:99:48:0,48,0,0:2,0	0/0:0,115,1318:99:38:0,38,0,0:2,0	0/1:1139,261,1657:99:82:1,48,0,33:1,1	0/0:18,194,2082:99:64:0,63,0,1:2,0	0/0:0,121,1370:99:40:0,40,0,0:2,0
2757	118	.	C	T	255	.	NS=93;AN=2;AFS=152,34;OH=0.3;MAF=0.18	GT:PL:GQ:DP:BSDP:ACN	0/0:1,344,3955:99:114:0,114,0,0:2,0	0/1:1312,603,5557:99:200:0,162,0,38:1,1	0/0:0,145,1661:99:48:0,48,0,0:2,0	0/1:384,284,2826:69:94:0,82,0,12:1,1	0/1:1443,392,3026:99:130:0,88,0,42:1,1	0/1:417,127,1032:99:42:0,30,0,12:1,1	0/0:70,72,765:34:24:0,22,0,2:2,0	0/0:0,42,484:69:14:0,14,0,0:2,0	0/0:70,115,1252:77:38:0,36,0,2:2,0	0/0:0,90,1035:99:30:0,30,0,0:2,0	0/0:0,66,765:93:22:0,22,0,0:2,0	0/0:1,290,3296:99:96:0,96,0,0:2,0	0/1:678,289,2640:99:96:0,76,0,20:1,1	0/0:17,151,1693:99:50:0,49,0,1:2,0	0/1:2818,476,2619:99:158:0,76,0,82:1,1	0/1:1026,477,4391:99:158:0,128,0,30:1,1	0/0:52,183,1850:99:56:1,54,0,1:2,0	1/1:1596,139,0:99:46:0,0,0,46:0,2	0/0:0,36,417:63:12:0,12,0,0:2,0	0/1:1249,223,1313:99:74:0,38,0,36:1,1	0/0:0,229,2640:99:76:0,76,0,0:2,0	0/1:1737,683,5926:99:222:1,171,0,50:1,1	1/1:3181,341,70:99:92:2,0,0,90:0,2	0/1:70,36,330:4:12:0,10,0,2:1,1	0/1:1961,386,2466:99:128:0,71,0,57:1,1	0/1:1852,326,1834:99:108:0,54,0,54:1,1	0/0:0,102,1182:99:34:0,34,0,0:2,0	0/0:1,259,2960:99:86:0,86,0,0:2,0	0/1:1936,333,1424:99:98:1,40,1,56:1,1	0/0:70,72,757:34:24:0,22,0,2:2,0	0/0:0,127,1457:99:42:0,42,0,0:2,0	0/1:1556,371,2395:99:114:2,68,0,44:1,1	0/0:0,253,2921:99:84:0,84,0,0:2,0	0/0:18,340,3649:99:108:1,107,0,0:2,0	0/1:1425,308,2079:99:102:0,60,0,42:1,1	0/1:608,157,1167:99:52:0,34,0,18:1,1	0/0:0,145,1669:99:48:0,48,0,0:2,0	1/1:1303,115,0:99:38:0,0,0,38:0,2	0/1:835,247,1978:99:82:0,58,0,24:1,1	0/1:1391,193,817:99:64:0,24,0,40:1,1	0/0:1,121,1334:99:40:0,40,0,0:2,0
2780	55	.	T	C	255	.	NS=95;AN=2;AFS=136,54;OH=0.42;MAF=0.28	GT:PL:GQ:DP:BSDP:ACN	0/1:971,235,1739:99:78:0,28,0,50:1,1	0/0:0,199,2281:99:66:0,0,0,66:2,0	0/1:1491,285,1614:99:90:1,43,0,46:1,1	0/1:417,90,626:99:30:0,12,0,18:1,1	0/1:476,205,1878:99:68:0,14,0,54:1,1	0/1:626,181,1457:99:60:0,18,0,42:1,1	0/0:1,169,1900:99:56:0,0,0,56:2,0	0/1:139,78,765:29:26:0,4,0,22:1,1	0/1:209,78,695:99:26:0,6,0,20:1,1	0/1:1179,169,765:99:56:0,34,0,22:1,1	0/0:0,60,695:87:20:0,0,0,20:2,0	0/1:417,151,1318:99:50:0,12,0,38:1,1	1/1:1040,96,70:59:32:0,30,0,2:0,2	0/1:381,201,1537:99:56:1,10,0,45:1,1	0/1:557,169,1388:99:56:0,16,0,40:1,1	0/1:1113,277,2083:99:92:0,32,0,60:1,1	0/1:209,157,1592:20:52:0,6,0,46:1,1	1/1:1707,151,1:99:50:0,50,0,0:0,2	0/1:556,102,626:99:34:0,16,0,18:1,1	0/1:1164,170,643:99:52:0,33,1,18:1,1	0/0:1,187,2138:99:62:0,0,0,62:2,0	1/1:2209,193,0:99:64:0,64,0,0:0,2	0/1:1031,478,4288:99:154:1,30,0,123:1,1	0/1:1442,217,1043:99:72:0,42,0,30:1,1	0/1:626,187,1509:99:62:0,18,0,44:1,1	0/0:0,193,2222:99:64:0,0,0,64:2,0	0/1:279,109,956:99:36:0,8,0,28:1,1	1/1:1648,145,0:99:48:0,48,0,0:0,2	0/0:1,356,4100:99:118:0,0,0,118:2,0	1/1:1391,121,0:99:40:0,40,0,0:0,2	1/1:904,78,0:99:26:0,26,0,0:0,2	0/1:487,151,1234:99:50:0,14,0,36:1,1	0/1:835,211,1579:99:70:0,24,0,46:1,1	0/1:1504,320,2148:99:106:0,44,0,62:1,1	0/1:209,61,451:99:20:0,6,0,14:1,1	0/1:479,90,553:99:30:0,14,0,16:1,1	0/1:391,133,1110:99:44:0,12,0,32:1,1	0/1:904,151,835:99:50:0,26,0,24:1,1	0/1:209,48,348:99:16:0,6,0,10:1,1	0/1:295,48,244:99:16:0,9,0,7:1,1	1/1:974,84,0:99:28:0,28,0,0:0,2
2958	107	.	G	A	255	.	NS=94;AN=2;AFS=157,31;OH=0.27;MAF=0.16	GT:PL:GQ:DP:BSDP:ACN	0/0:0,78,901:99:26:0,0,26,0:2,0	0/0:17,153,1563:99:46:0,0,45,1:2,0	1/1:1816,177,18:99:54:53,0,0,1:0,2	0/0:0,36,414:63:12:0,0,12,0:2,0	0/1:348,151,1388:99:50:10,0,40,0:1,1	0/1:666,85,279:99:28:20,0,8,0:1,1	0/1:744,115,557:99:38:22,0,16,0:1,1	0/0:0,30,330:57:10:0,0,10,0:2,0	1/1:765,66,0:93:22:22,0,0,0:0,2	0/1:626,169,1315:99:56:18,0,38,0:1,1	0/0:0,30,348:57:10:0,0,10,0:2,0	0/0:0,127,1460:99:42:0,0,42,0:2,0	0/1:696,91,324:99:30:20,0,10,0:1,1	0/0:0,139,1599:99:46:0,0,46,0:2,0	0/1:827,157,948:99:52:24,0,28,0:1,1	0/0:1,145,1637:99:48:0,0,48,0:2,0	0/0:0,121,1357:99:40:0,0,40,0:2,0	0/1:1148,169,762:99:56:34,0,22,0:1,1	0/1:535,103,623:99:34:16,0,18,0:1,1	0/1:966,175,1040:99:58:28,0,30,0:1,1	0/0:0,139,1583:99:46:0,0,46,0:2,0	0/1:1311,308,2165:99:102:38,0,64,0:1,1	0/0:32,312,3239:99:94:0,0,93,1:2,0	0/1:1095,157,693:99:52:32,0,20,0:1,1	0/0:1,235,2653:99:78:0,0,78,0:2,0	0/0:0,60,684:87:20:0,0,20,0:2,0	0/0:0,48,556:75:16:0,0,16,0:2,0	0/1:348,60,345:99:20:10,0,10,0:1,1	0/1:191,139,1391:20:46:6,0,40,0:1,1	0/0:0,12,118:39:4:0,0,4,0:2,0	0/1:209,90,827:87:30:6,0,24,0:1,1	0/0:1,181,2038:99:60:0,0,60,0:2,0	0/0:0,108,1252:99:36:0,0,36,0:2,0	0/0:0,66,765:93:22:0,0,22,0:2,0	0/0:0,66,762:93:22:0,0,22,0:2,0	0/1:330,60,348:99:20:10,0,10,0:1,1	0/1:487,96,626:99:32:14,0,18,0:1,1	0/1:557,85,399:99:28:16,0,12,0:1,1	0/0:0,54,615:81:18:0,0,18,0:2,0	0/0:0,18,209:45:6:0,0,6,0:2,0	0/0:0,115,1313:99:38:0,0,38,0:2,0
2900	25	.	G	T	255	.	NS=95;AN=2;AFS=178,12;OH=0.13;MAF=0.06	GT:PL:GQ:DP:BSDP:ACN	0/0:1,211,2398:99:70:0,0,70,0:2,0	0/0:1,338,3841:99:112:0,0,112,0:2,0	0/0:0,175,2017:99:58:0,0,58,0:2,0	0/0:0,133,1512:99:44:0,0,44,0:2,0	0/0:105,145,1565:72:48:0,0,45,3:2,0	0/0:0,157,1797:99:52:0,0,52,0:2,0	0/0:0,108,1244:99:36:0,0,36,0:2,0	0/0:0,42,476:69:14:0,0,14,0:2,0	0/0:0,66,757:93:22:0,0,22,0:2,0	0/0:70,85,872:46:28:0,0,26,2:2,0	0/0:17,128,1303:99:38:0,1,37,0:2,0	0/0:1,404,4645:99:134:0,0,134,0:2,0	0/0:35,163,1835:99:54:0,0,53,1:2,0	0/0:0,102,1182:99:34:0,0,34,0:2,0	0/0:0,48,556:75:16:0,0,16,0:2,0	0/0:0,127,1457:99:42:0,0,42,0:2,0	0/0:70,193,2145:99:64:0,0,62,2:2,0	0/0:0,235,2685:99:78:0,0,78,0:2,0	0/0:0,175,1998:99:58:0,0,58,0:2,0	0/0:1,537,6152:99:178:0,0,178,0:2,0	0/0:1,247,2822:99:82:0,0,82,0:2,0	0/0:1,290,3286:99:96:0,0,96,0:2,0	0/0:18,544,6096:99:176:0,1,175,0:2,0	0/0:0,72,824:99:24:0,0,24,0:2,0	0/0:2,694,7932:99:230:0,0,230,0:2,0	0/0:1,434,4969:99:144:0,0,144,0:2,0	0/0:0,72,832:99:24:0,0,24,0:2,0	0/0:0,133,1524:99:44:0,0,44,0:2,0	0/0:0,175,2017:99:58:0,0,58,0:2,0	0/0:0,54,626:81:18:0,0,18,0:2,0	0/0:0,36,417:63:12:0,0,12,0:2,0	0/0:0,151,1736:99:50:0,0,50,0:2,0	0/0:0,199,2284:99:66:0,0,66,0:2,0	0/0:0,247,2843:99:82:0,0,82,0:2,0	0/0:1,229,2614:99:76:0,0,76,0:2,0	0/0:0,139,1599:99:46:0,0,46,0:2,0	0/0:0,169,1944:99:56:0,0,56,0:2,0	0/0:0,211,2410:99:70:0,0,70,0:2,0	0/0:0,36,417:63:12:0,0,12,0:2,0	0/0:0,121,1388:99:40:0,0,40,0:2,0	0/0:1,295,3390:99:98:0,0,98,0:2,0
2871	106	.	T	C	255	.	NS=95;AN=2;AFS=174,16;OH=0.13;MAF=0.08	GT:PL:GQ:DP:BSDP:ACN	0/0:104,195,1917:99:60:0,3,1,56:2,0	0/0:36,368,4165:99:122:0,1,0,121:2,0	0/0:34,199,2208:99:66:0,2,0,64:2,0	0/0:0,85,956:99:28:0,0,0,28:2,0	0/1:789,121,591:99:40:0,23,0,17:1,1	0/1:139,102,1043:6:34:0,4,0,30:1,1	0/0:35,121,1330:99:40:0,1,0,39:2,0	0/0:0,121,1380:99:40:0,0,0,40:2,0	0/0:0,121,1391:99:40:0,0,0,40:2,0	0/0:0,60,695:87:20:0,0,0,20:2,0	0/1:206,42,278:99:14:0,6,0,8:1,1	0/0:17,193,2173:99:64:0,1,0,63:2,0	0/0:35,139,1559:99:46:0,1,0,45:2,0	0/0:0,97,1087:99:32:0,0,0,32:2,0	0/0:1,247,2798:99:82:0,0,0,82:2,0	0/0:35,229,2590:99:76:0,1,0,75:2,0	0/0:1,61,651:87:20:0,0,0,20:2,0	0/0:35,121,1348:99:40:0,1,0,39:2,0	0/0:0,78,904:99:26:0,0,0,26:2,0	0/0:105,241,2648:99:80:0,3,0,77:2,0	0/0:70,181,1977:99:60:0,2,0,58:2,0	0/0:70,392,4426:99:130:0,2,0,128:2,0	0/0:36,223,2488:99:74:0,1,0,73:2,0	0/0:2,296,3324:99:98:0,0,0,98:2,0	0/0:34,163,1754:99:54:0,2,0,52:2,0	0/0:35,157,1741:99:52:0,1,0,51:2,0	0/1:695,96,417:99:32:0,20,0,12:1,1	0/0:70,157,1736:99:52:0,2,0,50:2,0	0/1:417,96,692:99:32:0,12,0,20:1,1	0/0:0,108,1241:99:36:0,0,0,36:2,0	0/0:35,103,1129:99:34:0,1,0,33:2,0	0/0:70,175,1925:99:58:0,2,0,56:2,0	0/0:35,139,1565:99:46:0,1,0,45:2,0	0/0:35,133,1495:99:44:0,1,0,43:2,0	0/1:270,66,487:99:22:0,8,0,14:1,1	0/0:0,90,1035:99:30:0,0,0,30:2,0	0/0:0,66,765:93:22:0,0,0,22:2,0	0/0:0,66,757:93:22:0,0,0,22:2,0	0/0:0,102,1182:99:34:0,0,0,34:2,0	1/1:555,74,103:5:20:0,16,1,3:0,2	0/1:241,78,650:99:26:0,7,0,19:1,1
2871	119	.	C	A	255	.	NS=95;AN=2;AFS=136,54;OH=0.32;MAF=0.28	GT:PL:GQ:DP:BSDP:ACN	0/0:105,276,2031:99:60:0,57,0,3:2,0	0/0:36,400,4212:99:122:0,121,0,1:2,0	0/0:36,231,2248:99:66:0,65,0,1:2,0	1/1:974,84,0:99:28:28,0,0,0:0,2	0/0:35,152,1370:99:40:0,39,0,1:2,0	0/0:36,135,1128:99:34:0,33,0,1:2,0	0/0:35,152,1375:99:40:0,39,0,1:2,0	0/0:34,148,1321:99:40:0,38,0,2:2,0	0/1:851,134,535:99:40:24,15,0,1:1,1	0/0:0,60,695:87:20:0,20,0,0:2,0	0/0:0,42,484:69:14:0,14,0,0:2,0	0/0:36,225,2168:99:64:0,63,0,1:2,0	0/0:36,171,1537:99:46:0,45,0,1:2,0	0/0:0,96,1110:99:32:0,32,0,0:2,0	0/1:1110,247,1689:99:82:32,50,0,0:1,1	0/0:35,261,2622:99:76:0,75,0,1:2,0	0/0:0,60,687:87:20:0,20,0,0:2,0	0/1:627,153,704:99:40:17,22,0,1:1,1	0/0:0,79,886:99:26:0,26,0,0:2,0	0/0:105,337,2719:99:80:0,77,0,3:2,0	0/0:105,276,2083:99:60:0,57,1,2:2,0	0/0:71,456,4470:99:130:0,128,0,2:2,0	0/1:1539,255,1036:99:74:44,29,0,1:1,1	0/1:1301,295,2076:99:98:38,60,0,0:1,1	0/1:1069,187,753:99:54:31,22,0,1:1,1	0/0:36,189,1750:99:52:0,51,0,1:2,0	0/0:0,97,1092:99:32:0,32,0,0:2,0	0/1:974,220,904:99:52:26,24,0,2:1,1	0/0:1,97,1074:99:32:0,32,0,0:2,0	0/1:831,123,374:99:36:24,11,0,1:1,1	0/1:522,134,684:99:34:14,19,0,1:1,1	0/0:87,252,1980:99:58:0,55,0,3:2,0	0/0:35,170,1599:99:46:0,45,0,1:2,0	0/1:661,164,904:99:44:18,25,0,1:1,1	0/0:0,67,731:93:22:0,22,0,0:2,0	0/1:555,104,466:99:30:16,13,0,1:1,1	0/0:0,66,765:93:22:0,22,0,0:2,0	1/1:739,90,27:71:22:21,0,0,1:0,2	0/1:417,102,762:99:34:12,22,0,0:1,1	0/0:0,60,677:87:20:0,20,0,0:2,0	0/0:0,79,883:99:26:0,26,0,0:2,0
2954	86	.	T	G	255	.	NS=95;AN=2;AFS=138,52;OH=0.34;MAF=0.27	GT:PL:GQ:DP:BSDP:ACN	0/0:1,296,3361:99:98:0,0,0,98:2,0	0/0:2,176,1875:99:58:0,0,0,58:2,0	0/1:539,133,948:99:44:0,0,16,28:1,1	0/0:0,54,592:81:18:0,0,0,18:2,0	0/0:137,145,1465:40:48:0,0,4,44:2,0	0/1:1165,223,1076:99:66:0,1,34,31:1,1	0/1:851,165,696:99:44:1,0,24,19:1,1	0/0:0,12,139:39:4:0,0,0,4:2,0	0/0:0,42,471:69:14:0,0,0,14:2,0	0/0:0,42,487:69:14:0,0,0,14:2,0	0/0:70,48,463:11:16:0,0,2,14:2,0	0/0:17,145,1600:99:48:0,0,1,47:2,0	0/1:910,161,392:99:38:1,1,26,10:1,1	0/1:832,133,696:99:44:0,0,24,20:1,1	0/0:0,90,1043:99:30:0,0,0,30:2,0	0/1:688,109,538:99:36:0,0,20,16:1,1	0/1:800,128,345:99:32:1,0,22,9:1,1	0/0:0,72,835:99:24:0,0,0,24:2,0	0/0:0,24,278:51:8:0,0,0,8:2,0	0/0:1,85,927:99:28:0,0,0,28:2,0	0/0:0,115,1302:99:38:0,0,0,38:2,0	0/1:869,245,1378:99:66:0,2,24,40:1,1	0/0:18,242,2660:99:80:0,0,1,79:2,0	0/0:105,267,2603:99:78:1,0,2,75:2,0	0/1:1588,211,783:99:70:0,0,47,23:1,1	0/0:0,115,1302:99:38:0,0,0,38:2,0	0/0:1,37,381:63:12:0,0,0,12:2,0	0/0:1,187,2109:99:62:0,0,0,62:2,0	0/0:0,127,1434:99:42:0,0,0,42:2,0	0/0:0,54,626:81:18:0,0,0,18:2,0	0/0:52,131,1010:97:34:0,2,1,31:2,0	0/0:0,115,1318:99:38:0,0,0,38:2,0	0/1:557,85,380:99:28:0,0,16,12:1,1	0/0:18,151,1660:99:50:0,0,1,49:2,0	0/0:0,30,348:57:10:0,0,0,10:2,0	0/1:626,97,466:99:32:0,0,18,14:1,1	0/0:0,127,1449:99:42:0,0,0,42:2,0	0/0:1,109,1216:99:36:0,0,0,36:2,0	0/0:0,66,741:93:22:0,0,0,22:2,0	0/0:1,79,860:99:26:0,0,0,26:2,0	0/1:479,102,685:99:34:0,0,14,20:1,1
2954	113	.	A	G	255	.	NS=95;AN=2;AFS=171,19;OH=0.16;MAF=0.1	GT:PL:GQ:DP:BSDP:ACN	0/0:1,296,3327:99:98:98,0,0,0:2,0	0/0:1,175,1965:99:58:58,0,0,0:2,0	0/1:931,133,557:99:44:17,0,27,0:1,1	0/1:418,55,170:83:18:6,0,12,0:1,1	0/0:18,145,1578:99:48:47,0,1,0:2,0	0/0:1,199,2227:99:66:66,0,0,0:2,0	0/0:1,133,1476:99:44:44,0,0,0:2,0	0/0:0,12,139:39:4:4,0,0,0:2,0	0/0:0,42,487:69:14:14,0,0,0:2,0	0/0:0,42,487:69:14:14,0,0,0:2,0	0/0:1,49,520:75:16:16,0,0,0:2,0	0/0:0,145,1655:99:48:48,0,0,0:2,0	0/0:34,115,1220:99:38:36,0,2,0:2,0	0/0:17,146,1504:99:44:43,1,0,0:2,0	0/1:556,90,487:99:30:14,0,16,0:1,1	0/0:0,109,1226:99:36:36,0,0,0:2,0	0/0:1,97,1077:99:32:32,0,0,0:2,0	0/0:0,72,835:99:24:24,0,0,0:2,0	0/0:0,24,278:51:8:8,0,0,0:2,0	0/1:348,85,602:99:28:18,0,10,0:1,1	0/0:0,115,1295:99:38:38,0,0,0:2,0	0/1:1388,213,844:99:66:24,1,41,0:1,1	0/0:1,241,2739:99:80:80,0,0,0:2,0	0/0:0,235,2701:99:78:78,0,0,0:2,0	0/0:18,225,2369:99:70:69,1,0,0:2,0	0/0:35,147,1285:99:38:37,0,0,1:2,0	0/0:0,36,409:63:12:12,0,0,0:2,0	0/0:0,187,2148:99:62:62,0,0,0:2,0	0/0:0,127,1460:99:42:42,0,0,0:2,0	1/1:548,54,70:16:18:2,0,16,0:0,2	0/0:94,103,1009:41:34:31,0,3,0:2,0	1/1:1321,115,0:99:38:0,0,38,0:0,2	0/0:0,85,937:99:28:28,0,0,0:2,0	0/0:1,151,1710:99:50:50,0,0,0:2,0	0/0:0,30,348:57:10:10,0,0,0:2,0	0/0:0,96,1113:99:32:32,0,0,0:2,0	0/0:0,127,1460:99:42:42,0,0,0:2,0	0/0:0,108,1252:99:36:36,0,0,0:2,0	0/1:392,67,330:99:22:10,0,12,0:1,1	0/0:0,79,886:99:26:26,0,0,0:2,0	0/0:0,103,1148:99:34:34,0,0,0:2,0
2906	12	.	A	G	255	.	NS=94;AN=2;AFS=159,29;OH=0.22;MAF=0.15	GT:PL:GQ:DP:BSDP:ACN	0/0:0,84,974:99:28:28,0,0,0:2,0	0/0:70,118,1284:80:39:37,0,2,0:2,0	0/0:0,145,1669:99:48:48,0,0,0:2,0	0/0:0,51,591:78:17:17,0,0,0:2,0	0/1:174,90,869:52:30:25,0,5,0:1,1	0/0:17,56,469:57:14:13,1,0,0:2,0	0/0:0,12,139:39:4:4,0,0,0:2,0	0/0:35,12,104:10:4:3,0,1,0:2,0	0/0:0,33,379:60:11:11,0,0,0:2,0	0/1:70,18,139:20:6:4,0,2,0:1,1	0/0:0,54,626:81:18:18,0,0,0:2,0	0/0:105,187,2034:99:62:59,0,3,0:2,0	0/0:0,78,901:99:26:26,0,0,0:2,0	0/1:174,81,765:61:27:22,0,5,0:1,1	0/0:0,3,35:27:1:1,0,0,0:2,0	0/1:244,99,901:99:33:26,0,7,0:1,1	0/1:139,93,939:14:31:27,0,4,0:1,1	0/0:0,148,1701:99:49:49,0,0,0:2,0	0/0:70,124,1356:86:41:39,0,2,0:2,0	0/0:0,256,2953:99:85:85,0,0,0:2,0	0/0:139,118,1217:10:39:35,0,4,0:2,0	0/0:0,99,1147:99:33:33,0,0,0:2,0	0/0:0,271,3126:99:90:90,0,0,0:2,0	0/0:0,36,414:63:12:12,0,0,0:2,0	0/1:1008,172,974:99:57:28,0,29,0:1,1	0/0:0,160,1835:99:53:53,0,0,0:2,0	0/1:70,21,174:17:7:5,0,2,0:1,1	0/0:0,18,209:45:6:6,0,0,0:2,0	0/0:0,27,305:54:9:9,0,0,0:2,0	./.:0,0,0:0:0:0,0,0,0:2,0	0/0:35,27,260:24:9:8,0,1,0:2,0	0/1:243,90,800:99:30:23,0,7,0:1,1	0/0:0,39,449:66:13:13,0,0,0:2,0	0/0:0,75,861:99:25:25,0,0,0:2,0	0/0:35,69,762:66:23:22,0,1,0:2,0	0/0:0,9,104:36:3:3,0,0,0:2,0	0/0:0,72,835:99:24:24,0,0,0:2,0	0/0:17,47,364:48:11:10,1,0,0:2,0	0/0:0,18,209:45:6:6,0,0,0:2,0	0/0:0,6,70:33:2:2,0,0,0:2,0	0/0:0,69,800:96:23:23,0,0,0:2,0
2995	102	.	C	A	255	.	NS=93;AN=2;AFS=162,24;OH=0.17;MAF=0.13	GT:PL:GQ:DP:BSDP:ACN	0/0:1,187,2132:99:62:0,62,0,0:2,0	0/0:0,102,1179:99:34:0,34,0,0:2,0	0/0:0,127,1451:99:42:0,42,0,0:2,0	0/0:17,68,608:69:18:0,17,0,1:2,0	0/0:1,79,868:99:26:0,26,0,0:2,0	0/0:0,54,623:81:18:0,18,0,0:2,0	0/0:0,127,1434:99:42:0,42,0,0:2,0	0/1:278,36,139:71:12:8,4,0,0:1,1	0/0:0,36,417:63:12:0,12,0,0:2,0	0/0:0,121,1377:99:40:0,40,0,0:2,0	0/1:345,60,348:99:20:10,10,0,0:1,1	0/0:0,115,1321:99:38:0,38,0,0:2,0	0/0:0,36,417:63:12:0,12,0,0:2,0	0/1:348,78,548:99:26:10,16,0,0:1,1	0/0:0,91,1025:99:30:0,30,0,0:2,0	0/1:747,97,348:99:32:22,10,0,0:1,1	0/1:348,72,484:99:24:10,14,0,0:1,1	0/0:17,97,1078:99:32:1,31,0,0:2,0	0/0:0,90,1043:99:30:0,30,0,0:2,0	0/0:17,109,1190:99:36:1,35,0,0:2,0	0/0:0,90,1035:99:30:0,30,0,0:2,0	0/0:0,133,1512:99:44:0,44,0,0:2,0	0/1:1144,188,920:99:62:34,28,0,0:1,1	0/1:348,84,626:99:28:10,18,0,0:1,1	0/0:1,247,2804:99:82:0,82,0,0:2,0	0/0:0,90,1026:99:30:0,30,0,0:2,0	0/0:0,6,70:33:2:0,2,0,0:2,0	0/1:418,85,538:99:28:12,16,0,0:1,1	0/0:0,102,1182:99:34:0,34,0,0:2,0	0/0:0,60,692:87:20:0,20,0,0:2,0	0/0:17,109,1209:99:36:1,35,0,0:2,0	0/0:0,54,623:81:18:0,18,0,0:2,0	1/1:553,54,70:16:18:16,2,0,0:0,2	0/1:484,54,139:53:18:14,4,0,0:1,1	0/0:0,121,1373:99:40:0,40,0,0:2,0	0/0:0,48,553:75:16:0,16,0,0:2,0	0/0:0,127,1452:99:42:0,42,0,0:2,0	0/0:0,42,487:69:14:0,14,0,0:2,0	0/0:0,6,70:33:2:0,2,0,0:2,0	1/1:417,36,0:63:12:12,0,0,0:0,2	0/1:139,90,904:17:30:4,26,0,0:1,1
2982	122	.	C	A	255	.	NS=95;AN=2;AFS=132,58;OH=0.38;MAF=0.31	GT:PL:GQ:DP:BSDP:ACN	0/0:0,118,1356:99:39:0,39,0,0:2,0	0/1:686,97,383:99:32:21,11,0,0:1,1	0/1:104,21,139:51:7:3,4,0,0:1,1	0/0:0,51,591:78:17:0,17,0,0:2,0	0/1:348,69,452:99:23:10,13,0,0:1,1	0/1:104,18,104:51:6:3,3,0,0:1,1	0/0:0,30,348:57:10:0,10,0,0:2,0	0/1:139,33,225:74:11:4,7,0,0:1,1	0/0:0,39,446:66:13:0,13,0,0:2,0	0/1:120,31,175:57:10:5,5,0,0:1,1	0/0:0,6,70:33:2:0,2,0,0:2,0	0/0:0,109,1226:99:36:0,36,0,0:2,0	0/1:278,63,452:99:21:8,13,0,0:1,1	1/1:827,104,35:69:24:23,0,0,1:0,2	0/0:52,163,1301:99:39:0,37,1,1:2,0	0/1:590,128,713:99:38:17,20,1,0:1,1	0/0:0,96,1102:99:32:0,32,0,0:2,0	0/1:605,103,539:99:34:18,16,0,0:1,1	0/1:278,36,131:63:12:8,4,0,0:1,1	0/1:348,72,487:99:24:10,14,0,0:1,1	0/1:487,177,530:99:27:11,13,0,3:1,1	0/1:1002,178,1043:99:59:29,30,0,0:1,1	0/0:18,240,2526:99:75:0,74,0,1:2,0	0/0:0,118,1337:99:39:0,39,0,0:2,0	0/0:0,160,1837:99:53:0,53,0,0:2,0	0/0:70,202,1585:99:46:0,44,0,2:2,0	0/0:0,60,695:87:20:0,20,0,0:2,0	0/0:0,63,709:90:21:0,21,0,0:2,0	0/0:0,72,835:99:24:0,24,0,0:2,0	0/0:70,106,487:6:14:0,12,0,2:2,0	0/0:0,69,786:96:23:0,23,0,0:2,0	0/1:800,162,704:99:43:22,20,0,1:1,1	0/0:35,125,1070:90:31:0,30,0,1:2,0	0/0:0,99,1147:99:33:0,33,0,0:2,0	0/0:0,33,379:60:11:0,11,0,0:2,0	0/0:0,48,556:75:16:0,16,0,0:2,0	0/0:0,63,722:90:21:0,21,0,0:2,0	0/1:310,48,243:99:16:9,7,0,0:1,1	0/1:661,88,330:99:29:19,10,0,0:1,1	0/0:35,80,556:45:16:0,15,0,1:2,0	0/0:139,266,1580:31:46:0,42,0,4:2,0
2980	99	.	C	G	255	.	NS=94;AN=2;AFS=177,11;OH=0.07;MAF=0.06	GT:PL:GQ:DP:BSDP:ACN	0/0:70,443,4354:99:126:2,124,0,0:2,0	0/0:52,364,3913:99:116:1,114,1,0:2,0	0/0:35,103,1121:99:34:0,33,1,0:2,0	0/0:0,103,1161:99:34:0,34,0,0:2,0	0/0:0,103,1156:99:34:0,34,0,0:2,0	0/0:17,85,928:99:28:0,27,1,0:2,0	0/0:0,139,1596:99:46:0,46,0,0:2,0	0/0:0,54,626:81:18:0,18,0,0:2,0	1/1:417,36,0:63:12:0,0,12,0:0,2	0/0:0,36,411:63:12:0,12,0,0:2,0	0/0:0,42,469:69:14:0,14,0,0:2,0	0/0:1,181,2049:99:60:0,60,0,0:2,0	0/0:0,84,960:99:28:0,28,0,0:2,0	0/0:0,151,1736:99:50:0,50,0,0:2,0	0/0:18,249,2621:99:78:0,77,0,1:2,0	0/0:1,157,1790:99:52:0,52,0,0:2,0	0/1:505,145,1084:99:48:0,32,16,0:1,1	0/0:0,42,479:69:14:0,14,0,0:2,0	0/0:0,115,1313:99:38:0,38,0,0:2,0	0/0:0,169,1947:99:56:0,56,0,0:2,0	0/0:1,175,1999:99:58:0,58,0,0:2,0	0/0:2,260,2886:99:86:0,86,0,0:2,0	0/0:1,386,4430:99:128:0,128,0,0:2,0	0/0:70,205,2295:99:68:0,66,2,0:2,0	0/0:1,470,5343:99:156:0,156,0,0:2,0	0/0:45,147,1161:99:36:1,34,0,1:2,0	0/0:0,103,1164:99:34:0,34,0,0:2,0	0/0:17,139,1559:99:46:0,45,1,0:2,0	0/0:0,91,1025:99:30:0,30,0,0:2,0	0/1:276,60,399:99:20:0,12,8,0:1,1	0/1:209,24,70:14:8:0,2,6,0:1,1	0/0:1,139,1563:99:46:0,46,0,0:2,0	0/0:0,73,811:99:24:0,24,0,0:2,0	0/0:0,139,1582:99:46:0,46,0,0:2,0	0/0:0,84,968:99:28:0,28,0,0:2,0	0/0:1,193,2170:99:64:0,64,0,0:2,0	0/0:27,150,1425:99:42:1,41,0,0:2,0	0/1:670,109,551:99:36:0,16,20,0:1,1	0/0:1,145,1642:99:48:0,48,0,0:2,0	1/1:695,60,0:87:20:0,0,20,0:0,2	0/0:0,66,747:93:22:0,22,0,0:2,0
2980	116	.	A	G	255	.	NS=94;AN=2;AFS=101,87;OH=0.39;MAF=0.46	GT:PL:GQ:DP:BSDP:ACN	0/0:1,380,4369:99:126:126,0,0,0:2,0	0/0:36,350,3970:99:116:115,0,1,0:2,0	0/1:552,103,584:99:34:17,0,17,0:1,1	0/0:0,102,1174:99:34:34,0,0,0:2,0	0/1:348,102,832:99:34:24,0,10,0:1,1	0/0:17,99,909:99:28:27,1,0,0:2,0	0/1:904,139,693:99:46:20,0,26,0:1,1	0/1:209,54,417:99:18:12,0,6,0:1,1	0/0:0,36,417:63:12:12,0,0,0:2,0	0/0:0,36,417:63:12:12,0,0,0:2,0	0/1:294,43,140:65:14:4,0,10,0:1,1	0/0:1,181,2041:99:60:60,0,0,0:2,0	0/0:0,85,953:99:28:28,0,0,0:2,0	0/1:1040,151,693:99:50:20,0,30,0:1,1	0/0:1,235,2683:99:78:78,0,0,0:2,0	0/0:0,157,1808:99:52:52,0,0,0:2,0	0/1:1077,145,531:99:48:16,0,32,0:1,1	0/0:0,42,466:69:14:14,0,0,0:2,0	1/1:1312,115,0:99:38:0,0,38,0:0,2	0/1:1244,169,685:99:56:20,0,36,0:1,1	0/1:696,175,1318:99:58:38,0,20,0:1,1	0/0:1,260,2936:99:86:86,0,0,0:2,0	1/1:4395,386,1:99:128:0,0,128,0:0,2	0/0:0,205,2364:99:68:68,0,0,0:2,0	0/0:2,471,5342:99:156:156,0,0,0:2,0	0/0:17,122,1226:99:36:35,1,0,0:2,0	0/1:678,103,469:99:34:14,0,20,0:1,1	1/1:1581,139,0:99:46:0,0,46,0:0,2	1/1:1019,90,0:99:30:0,0,30,0:0,2	0/1:406,60,278:99:20:8,0,12,0:1,1	0/1:70,24,209:14:8:6,0,2,0:1,1	1/1:1581,139,0:99:46:0,0,46,0:0,2	1/1:762,72,70:34:24:2,0,22,0:0,2	0/1:860,139,696:99:46:20,0,26,0:1,1	0/1:417,84,553:99:28:16,0,12,0:1,1	0/1:932,221,1267:99:64:36,2,26,0:1,1	0/1:736,127,693:99:42:20,0,22,0:1,1	0/1:550,108,688:99:36:20,0,16,0:1,1	0/1:1163,145,487:99:48:14,0,34,0:1,1	0/0:0,60,695:87:20:20,0,0,0:2,0	1/1:741,66,0:93:22:0,0,22,0:0,2
3053	59	.	C	T	255	.	NS=94;AN=2;AFS=178,10;OH=0.06;MAF=0.05	GT:PL:GQ:DP:BSDP:ACN	0/0:0,60,677:87:20:0,20,0,0:2,0	0/0:1,133,1494:99:44:0,44,0,0:2,0	0/0:0,139,1577:99:46:0,46,0,0:2,0	./.:0,0,0:0:0:0,0,0,0:2,0	0/0:0,108,1252:99:36:0,36,0,0:2,0	0/0:0,96,1105:99:32:0,32,0,0:2,0	0/0:0,24,278:51:8:0,8,0,0:2,0	0/0:0,30,327:57:10:0,10,0,0:2,0	0/0:0,12,139:39:4:0,4,0,0:2,0	0/0:0,30,348:57:10:0,10,0,0:2,0	0/0:0,60,695:87:20:0,20,0,0:2,0	0/0:0,66,762:93:22:0,22,0,0:2,0	0/0:27,78,618:59:18:0,17,1,0:2,0	0/0:0,85,956:99:28:0,28,0,0:2,0	0/0:0,115,1297:99:38:0,38,0,0:2,0	0/0:0,12,139:39:4:0,4,0,0:2,0	0/0:0,90,1043:99:30:0,30,0,0:2,0	0/0:0,85,956:99:28:0,28,0,0:2,0	0/0:0,42,484:69:14:0,14,0,0:2,0	0/0:0,48,556:75:16:0,16,0,0:2,0	0/0:0,54,623:81:18:0,18,0,0:2,0	0/0:0,175,2014:99:58:0,58,0,0:2,0	0/0:0,115,1321:99:38:0,38,0,0:2,0	0/0:0,84,963:99:28:0,28,0,0:2,0	0/0:1,199,2232:99:66:0,66,0,0:2,0	1/1:348,30,0:57:10:0,0,0,10:0,2	0/0:0,66,765:93:22:0,22,0,0:2,0	0/0:0,54,623:81:18:0,18,0,0:2,0	0/0:0,90,1043:99:30:0,30,0,0:2,0	0/0:0,6,70:33:2:0,2,0,0:2,0	1/1:209,18,0:45:6:0,0,0,6:0,2	0/0:0,48,556:75:16:0,16,0,0:2,0	0/0:0,60,677:87:20:0,20,0,0:2,0	0/0:0,96,1107:99:32:0,32,0,0:2,0	0/1:139,42,345:65:14:0,10,0,4:1,1	0/1:696,157,1113:99:52:0,32,0,20:1,1	0/0:0,36,417:63:12:0,12,0,0:2,0	0/0:0,96,1110:99:32:0,32,0,0:2,0	0/0:0,60,695:87:20:0,20,0,0:2,0	0/0:0,12,139:39:4:0,4,0,0:2,0	0/0:0,54,626:81:18:0,18,0,0:2,0
3053	97	.	G	T	255	.	NS=94;AN=2;AFS=177,11;OH=0.07;MAF=0.06	GT:PL:GQ:DP:BSDP:ACN	0/0:70,60,623:22:20:0,0,18,2:2,0	0/0:0,133,1527:99:44:0,0,44,0:2,0	0/0:0,139,1578:99:46:0,0,46,0:2,0	./.:0,0,0:0:0:0,0,0,0:2,0	0/0:70,109,1164:70:36:0,0,34,2:2,0	0/0:0,96,1105:99:32:0,0,32,0:2,0	0/1:209,24,70:14:8:0,0,2,6:1,1	0/0:0,30,348:57:10:0,0,10,0:2,0	0/0:0,12,139:39:4:0,0,4,0:2,0	0/0:0,30,348:57:10:0,0,10,0:2,0	0/0:0,60,695:87:20:0,0,20,0:2,0	0/1:278,66,487:99:22:0,0,14,8:1,1	0/0:103,82,512:11:18:1,1,14,2:2,0	0/0:0,85,953:99:28:0,0,28,0:2,0	0/0:0,115,1313:99:38:0,0,38,0:2,0	1/1:139,12,0:39:4:0,0,0,4:0,2	0/0:0,90,1043:99:30:0,0,30,0:2,0	0/0:0,85,953:99:28:0,0,28,0:2,0	0/0:0,42,487:69:14:0,0,14,0:2,0	0/0:70,48,469:11:16:0,0,14,2:2,0	0/0:70,54,556:16:18:0,0,16,2:2,0	0/0:1,175,1970:99:58:0,0,58,0:2,0	0/0:0,115,1321:99:38:0,0,38,0:2,0	0/0:1,85,938:99:28:0,0,28,0:2,0	0/0:18,213,2222:99:66:1,0,65,0:2,0	0/0:0,30,348:57:10:0,0,10,0:2,0	0/0:0,66,765:93:22:0,0,22,0:2,0	0/1:139,54,487:53:18:0,0,14,4:1,1	0/0:0,90,1035:99:30:0,0,30,0:2,0	1/1:70,6,0:33:2:0,0,0,2:0,2	0/0:0,18,201:45:6:0,0,6,0:2,0	0/0:0,48,556:75:16:0,0,16,0:2,0	0/0:0,60,695:87:20:0,0,20,0:2,0	0/0:17,110,1087:99:32:1,0,31,0:2,0	0/0:0,42,466:69:14:0,0,14,0:2,0	0/0:1,157,1790:99:52:0,0,52,0:2,0	0/1:209,36,209:99:12:0,0,6,6:1,1	0/0:0,97,1095:99:32:0,0,32,0:2,0	0/0:0,60,695:87:20:0,0,20,0:2,0	0/0:0,12,139:39:4:0,0,4,0:2,0	0/0:0,54,626:81:18:0,0,18,0:2,0
3010	89	.	A	C	255	.	NS=95;AN=2;AFS=104,86;OH=0.51;MAF=0.45	GT:PL:GQ:DP:BSDP:ACN	0/1:1113,350,1600:99:74:42,28,4,0:1,1	0/0:34,476,5416:99:158:156,2,0,0:2,0	0/1:1504,205,835:99:68:24,44,0,0:1,1	0/0:0,127,1442:99:42:42,0,0,0:2,0	0/1:1078,108,174:34:36:5,31,0,0:1,1	0/0:70,196,1509:95:44:42,0,2,0:2,0	0/1:348,84,618:99:28:18,10,0,0:1,1	0/0:0,145,1669:99:48:48,0,0,0:2,0	0/1:893,127,556:99:42:16,26,0,0:1,1	1/1:2083,181,0:99:60:0,60,0,0:0,2	1/1:751,72,70:34:24:2,22,0,0:0,2	1/1:2067,181,0:99:60:0,60,0,0:0,2	1/1:886,79,0:99:26:0,26,0,0:0,2	0/1:1253,242,1461:99:80:42,38,0,0:1,1	0/1:1946,356,2087:99:118:60,58,0,0:1,1	0/0:1,211,2416:99:70:70,0,0,0:2,0	0/1:209,60,487:99:20:14,6,0,0:1,1	0/1:1249,169,696:99:56:20,36,0,0:1,1	0/1:487,72,348:99:24:10,14,0,0:1,1	1/1:2006,175,0:99:58:0,58,0,0:0,2	0/0:70,181,1996:99:60:58,2,0,0:2,0	0/1:1889,291,1304:99:92:37,54,1,0:1,1	0/0:1,235,2694:99:78:78,0,0,0:2,0	0/1:643,181,1423:99:60:41,19,0,0:1,1	0/0:0,115,1321:99:38:38,0,0,0:2,0	0/0:1,193,2196:99:64:64,0,0,0:2,0	0/1:747,121,623:99:40:18,22,0,0:1,1	0/1:1132,205,1183:99:68:34,34,0,0:1,1	1/1:2865,253,35:99:84:1,83,0,0:0,2	1/1:1452,127,0:99:42:0,42,0,0:0,2	0/1:896,121,487:99:40:14,26,0,0:1,1	1/1:1559,167,67:99:46:1,44,0,1:0,2	0/0:1,169,1908:99:56:56,0,0,0:2,0	0/1:1654,308,1860:99:102:54,48,0,0:1,1	1/1:1424,140,17:99:42:0,41,1,0:0,2	1/1:1388,121,0:99:40:0,40,0,0:0,2	0/1:744,109,487:99:36:14,22,0,0:1,1	0/0:0,121,1388:99:40:40,0,0,0:2,0	1/1:553,48,0:75:16:0,16,0,0:0,2	0/1:660,121,696:99:40:20,20,0,0:1,1	0/1:937,191,869:99:54:24,28,1,1:1,1
3019	92	.	C	T	255	.	NS=95;AN=2;AFS=154,36;OH=0.29;MAF=0.19	GT:PL:GQ:DP:BSDP:ACN	0/0:0,48,548:75:16:0,16,0,0:2,0	0/0:0,163,1878:99:54:0,54,0,0:2,0	0/0:0,84,966:99:28:0,28,0,0:2,0	0/0:0,48,553:75:16:0,16,0,0:2,0	0/1:861,140,417:99:36:1,11,0,24:1,1	0/0:0,102,1179:99:34:0,34,0,0:2,0	0/0:0,48,556:75:16:0,16,0,0:2,0	0/0:0,30,348:57:10:0,10,0,0:2,0	0/1:417,66,340:99:22:0,10,0,12:1,1	0/1:417,60,278:99:20:0,8,0,12:1,1	0/0:0,18,209:45:6:0,6,0,0:2,0	0/0:0,102,1171:99:34:0,34,0,0:2,0	0/0:0,30,348:57:10:0,10,0,0:2,0	0/1:278,72,556:99:24:0,16,0,8:1,1	0/0:0,79,886:99:26:0,26,0,0:2,0	0/0:0,163,1867:99:54:0,54,0,0:2,0	0/1:278,72,556:99:24:0,16,0,8:1,1	1/1:1318,115,0:99:38:0,0,0,38:0,2	0/1:131,24,139:75:8:0,4,0,4:1,1	0/0:0,91,1025:99:30:0,30,0,0:2,0	0/0:0,42,461:69:14:0,14,0,0:2,0	0/0:1,175,1975:99:58:0,58,0,0:2,0	0/0:0,109,1234:99:36:0,36,0,0:2,0	0/0:0,127,1442:99:42:0,42,0,0:2,0	0/0:0,108,1252:99:36:0,36,0,0:2,0	0/0:0,84,974:99:28:0,28,0,0:2,0	0/1:418,79,448:99:26:0,14,0,12:1,1	0/0:0,115,1307:99:38:0,38,0,0:2,0	0/0:1,187,2119:99:62:0,62,0,0:2,0	0/0:0,78,901:99:26:0,26,0,0:2,0	0/0:0,42,487:69:14:0,14,0,0:2,0	0/1:747,127,696:99:42:0,20,0,22:1,1	0/0:0,79,872:99:26:0,26,0,0:2,0	0/0:0,145,1651:99:48:0,48,0,0:2,0	0/0:0,91,1022:99:30:0,30,0,0:2,0	1/1:712,67,17:81:22:0,1,0,21:0,2	1/1:487,48,70:11:16:0,2,0,14:0,2	0/0:0,54,620:81:18:0,18,0,0:2,0	0/0:0,121,1380:99:40:0,40,0,0:2,0	0/1:348,60,348:99:20:0,10,0,10:1,1	0/0:0,60,695:87:20:0,20,0,0:2,0
2977	6	.	G	T	255	.	NS=91;AN=2;AFS=141,41;OH=0.41;MAF=0.23	GT:PL:GQ:DP:BSDP:ACN	0/0:1,19,187:45:6:0,0,6,0:2,0	0/1:1234,223,1313:99:74:0,0,38,36:1,1	0/1:1954,236,679:99:78:0,0,20,58:1,1	0/0:35,50,209:15:6:1,0,5,0:2,0	0/1:835,121,548:99:40:0,0,16,24:1,1	0/1:1004,109,209:69:36:0,0,6,30:1,1	0/1:279,60,399:99:20:0,0,12,8:1,1	0/1:396,54,209:99:18:0,0,6,12:1,1	0/0:0,24,270:51:8:0,0,8,0:2,0	1/1:139,12,0:39:4:0,0,0,4:0,2	0/0:0,6,70:33:2:0,0,2,0:2,0	0/0:1,67,707:93:22:0,0,22,0:2,0	0/0:68,107,520:26:16:2,1,13,0:2,0	0/0:1,79,850:99:26:0,0,26,0:2,0	0/0:0,60,692:87:20:0,0,20,0:2,0	0/0:0,66,757:93:22:0,0,22,0:2,0	0/0:0,109,1231:99:36:0,0,36,0:2,0	0/1:912,121,415:99:40:0,0,12,28:1,1	0/1:1249,229,1391:99:76:0,0,40,36:1,1	0/1:904,163,974:99:54:0,0,28,26:1,1	0/1:1404,281,1304:99:78:2,0,36,40:1,1	0/0:0,85,953:99:28:0,0,28,0:2,0	./.:62,68,131:0:4:2,0,2,0:2,0	0/0:1,55,590:81:18:0,0,18,0:2,0	0/0:1,265,3039:99:88:0,0,88,0:2,0	0/0:0,157,1805:99:52:0,0,52,0:2,0	./.:0,0,0:0:0:0,0,0,0:2,0	1/1:1070,103,86:48:34:0,0,3,31:0,2	0/0:0,18,209:45:6:0,0,6,0:2,0	0/0:0,54,623:81:18:0,0,18,0:2,0	0/1:626,115,688:99:38:0,0,20,18:1,1	0/0:0,42,487:69:14:0,0,14,0:2,0	0/0:0,42,469:69:14:0,0,14,0:2,0	0/1:670,139,883:99:46:0,0,26,20:1,1	0/0:0,6,70:33:2:0,0,2,0:2,0	0/0:0,18,209:45:6:0,0,6,0:2,0	0/1:481,145,1182:99:48:0,0,34,14:1,1	0/0:0,36,417:63:12:0,0,12,0:2,0	0/0:0,6,70:33:2:0,0,2,0:2,0	0/0:0,24,278:51:8:0,0,8,0:2,0	0/1:765,175,1252:99:58:0,0,36,22:1,1
3078	41	.	A	C	255	.	NS=94;AN=2;AFS=171,17;OH=0.14;MAF=0.09	GT:PL:GQ:DP:BSDP:ACN	0/0:1,55,579:81:18:18,0,0,0:2,0	0/0:3,273,2958:99:90:90,0,0,0:2,0	0/0:13,82,761:91:24:23,0,1,0:2,0	0/0:38,68,472:52:16:13,1,2,0:2,0	0/0:1,97,1026:99:32:32,0,0,0:2,0	0/0:14,71,581:78:20:19,0,1,0:2,0	0/0:0,36,385:63:12:12,0,0,0:2,0	0/0:0,6,70:33:2:2,0,0,0:2,0	0/0:13,16,48:20:2:1,0,1,0:2,0	0/0:1,49,472:75:16:16,0,0,0:2,0	0/0:0,24,257:51:8:8,0,0,0:2,0	0/0:14,113,1061:99:34:33,0,1,0:2,0	0/0:0,12,139:39:4:4,0,0,0:2,0	0/0:0,18,191:45:6:6,0,0,0:2,0	0/0:14,113,1074:99:34:33,0,1,0:2,0	0/0:1,103,1114:99:34:34,0,0,0:2,0	0/0:1,73,773:99:24:24,0,0,0:2,0	0/1:625,115,185:38:24:4,18,2,0:1,1	1/1:417,36,0:63:12:0,12,0,0:0,2	./.:0,0,0:0:0:0,0,0,0:2,0	0/1:117,49,389:37:16:12,4,0,0:1,1	0/1:996,251,1142:99:64:32,28,4,0:1,1	0/0:0,109,1230:99:36:36,0,0,0:2,0	0/0:0,79,862:99:26:26,0,0,0:2,0	0/1:1276,224,1201:99:74:36,38,0,0:1,1	0/1:206,30,128:66:10:4,6,0,0:1,1	0/1:944,121,392:99:40:12,28,0,0:1,1	1/1:376,37,1:63:12:0,12,0,0:0,2	0/0:70,183,1416:99:46:42,1,3,0:2,0	0/0:0,60,661:87:20:20,0,0,0:2,0	0/1:209,49,309:99:16:10,6,0,0:1,1	0/0:13,130,1342:99:40:39,0,1,0:2,0	0/0:57,100,664:56:22:19,1,2,0:2,0	0/1:765,108,487:99:36:14,22,0,0:1,1	0/1:364,42,105:31:14:3,11,0,0:1,1	0/1:810,149,754:99:46:22,23,1,0:1,1	0/0:17,49,483:63:16:15,1,0,0:2,0	0/0:0,97,1071:99:32:32,0,0,0:2,0	0/0:50,140,1017:79:32:30,0,2,0:2,0	0/0:1,55,590:81:18:18,0,0,0:2,0	0/0:0,79,886:99:26:26,0,0,0:2,0
3086	62	.	C	T	255	.	NS=91;AN=2;AFS=130,52;OH=0.33;MAF=0.29	GT:PL:GQ:DP:BSDP:ACN	0/0:0,66,765:93:22:0,22,0,0:2,0	0/0:0,90,1043:99:30:0,30,0,0:2,0	0/0:70,48,487:11:16:0,14,0,2:2,0	0/0:0,6,70:33:2:0,2,0,0:2,0	0/0:0,36,417:63:12:0,12,0,0:2,0	0/1:156,44,191:80:10:1,5,0,4:1,1	0/1:417,84,553:99:28:0,16,0,12:1,1	0/0:0,6,70:33:2:0,2,0,0:2,0	0/0:0,6,70:33:2:0,2,0,0:2,0	0/0:0,48,556:75:16:0,16,0,0:2,0	1/1:669,60,0:87:20:0,0,0,20:0,2	0/0:0,169,1939:99:56:0,56,0,0:2,0	0/0:0,66,759:93:22:0,22,0,0:2,0	0/0:1,127,1426:99:42:0,42,0,0:2,0	0/1:696,127,765:99:42:0,22,0,20:1,1	0/0:0,127,1460:99:42:0,42,0,0:2,0	0/0:0,72,827:99:24:0,24,0,0:2,0	1/1:1022,91,0:99:30:0,0,0,30:0,2	1/1:322,30,0:57:10:0,0,0,10:0,2	0/1:466,97,626:99:32:0,18,0,14:1,1	0/1:348,54,270:99:18:0,8,0,10:1,1	1/1:1854,163,1:99:54:0,0,0,54:0,2	0/1:1731,211,696:99:70:0,20,0,50:1,1	0/0:0,79,867:99:26:0,26,0,0:2,0	0/0:17,237,2547:99:74:0,73,1,0:2,0	0/1:487,169,1444:99:56:0,42,0,14:1,1	./.:0,0,0:0:0:0,0,0,0:2,0	0/1:417,121,974:99:40:0,28,0,12:1,1	0/1:826,133,696:99:44:0,20,0,24:1,1	1/1:623,54,0:81:18:0,0,0,18:0,2	0/1:835,90,209:87:30:0,6,0,24:1,1	1/1:1037,90,0:99:30:0,0,0,30:0,2	0/0:0,96,1113:99:32:0,32,0,0:2,0	0/0:0,121,1370:99:40:0,40,0,0:2,0	1/1:538,48,0:75:16:0,0,0,16:0,2	0/0:0,42,487:69:14:0,14,0,0:2,0	0/0:0,24,278:51:8:0,8,0,0:2,0	1/1:556,48,0:75:16:0,0,0,16:0,2	0/0:0,48,556:75:16:0,16,0,0:2,0	0/0:0,54,605:81:18:0,18,0,0:2,0	0/0:0,115,1303:99:38:0,38,0,0:2,0
3095	10	.	A	G	255	.	NS=93;AN=2;AFS=117,69;OH=0.35;MAF=0.37	GT:PL:GQ:DP:BSDP:ACN	0/1:966,157,827:99:52:24,0,28,0:1,1	1/1:1888,169,27:99:56:1,0,55,0:0,2	0/0:1,37,378:63:12:12,0,0,0:2,0	0/1:348,42,139:65:14:4,0,10,0:1,1	0/1:295,54,313:99:18:9,0,9,0:1,1	0/0:0,30,345:57:10:10,0,0,0:2,0	0/0:0,36,409:63:12:12,0,0,0:2,0	./.:0,0,0:0:0:0,0,0,0:2,0	0/0:0,30,348:57:10:10,0,0,0:2,0	0/1:209,66,548:99:22:16,0,6,0:1,1	0/0:0,48,556:75:16:16,0,0,0:2,0	0/1:747,109,487:99:36:14,0,22,0:1,1	0/0:0,96,1110:99:32:32,0,0,0:2,0	0/0:0,78,904:99:26:26,0,0,0:2,0	0/0:0,103,1161:99:34:34,0,0,0:2,0	0/1:487,72,348:99:24:10,0,14,0:1,1	0/1:209,36,209:99:12:6,0,6,0:1,1	0/1:139,48,417:59:16:12,0,4,0:1,1	0/0:0,54,626:81:18:18,0,0,0:2,0	0/0:0,66,747:93:22:22,0,0,0:2,0	0/0:70,121,1321:83:40:38,0,2,0:2,0	0/0:0,24,275:51:8:8,0,0,0:2,0	0/1:538,60,139:47:20:4,0,16,0:1,1	0/0:0,96,1113:99:32:32,0,0,0:2,0	0/0:1,151,1702:99:50:50,0,0,0:2,0	0/0:0,60,695:87:20:20,0,0,0:2,0	0/0:0,103,1158:99:34:34,0,0,0:2,0	0/1:556,66,209:99:22:6,0,16,0:1,1	0/0:0,66,765:93:22:22,0,0,0:2,0	1/1:406,36,0:63:12:0,0,12,0:0,2	0/1:70,24,209:14:8:6,0,2,0:1,1	0/0:0,121,1380:99:40:40,0,0,0:2,0	0/1:417,54,209:99:18:6,0,12,0:1,1	0/0:0,24,278:51:8:8,0,0,0:2,0	0/1:139,54,487:53:18:14,0,4,0:1,1	0/0:34,112,938:83:28:26,2,0,0:2,0	0/1:417,60,278:99:20:8,0,12,0:1,1	0/1:278,78,618:99:26:18,0,8,0:1,1	0/0:0,24,275:51:8:8,0,0,0:2,0	0/1:70,24,191:14:8:6,0,2,0:1,1	0/0:0,54,626:81:18:18,0,0,0:2,0
3088	7	.	G	A	88	.	NS=94;AN=2;AFS=177,11;OH=0.12;MAF=0.06	GT:PL:GQ:DP:BSDP:ACN	0/0:105,148,1599:75:49:3,0,46,0:2,0	0/0:122,255,2638:99:80:3,0,76,1:2,0	0/0:70,51,522:14:17:2,0,15,0:2,0	0/0:0,18,209:45:6:0,0,6,0:2,0	0/0:0,24,278:51:8:0,0,8,0:2,0	0/0:70,42,417:6:14:2,0,12,0:2,0	0/0:0,24,278:51:8:0,0,8,0:2,0	0/0:0,12,131:39:4:0,0,4,0:2,0	0/0:0,12,139:39:4:0,0,4,0:2,0	0/0:0,12,139:39:4:0,0,4,0:2,0	0/1:104,30,235:42:10:3,0,7,0:1,1	0/1:139,106,1060:4:35:4,0,31,0:1,1	0/0:0,21,243:48:7:0,0,7,0:2,0	0/0:0,39,452:66:13:0,0,13,0:2,0	0/1:104,48,452:24:16:3,0,13,0:1,1	0/0:35,36,382:33:12:1,0,11,0:2,0	0/0:35,96,1070:93:32:1,0,31,0:2,0	0/1:70,18,139:20:6:2,0,4,0:1,1	0/0:0,27,313:54:9:0,0,9,0:2,0	0/0:0,42,487:69:14:0,0,14,0:2,0	0/1:121,76,719:14:25:4,0,21,0:1,1	0/0:0,127,1457:99:42:0,0,42,0:2,0	0/0:35,118,1300:99:39:1,0,38,0:2,0	0/0:70,60,626:22:20:2,0,18,0:2,0	0/0:105,79,782:7:26:3,0,23,0:2,0	0/0:35,90,1005:87:30:1,0,29,0:2,0	0/0:0,48,556:75:16:0,0,16,0:2,0	0/0:35,111,1252:99:37:1,0,36,0:2,0	0/0:35,66,730:63:22:1,0,21,0:2,0	0/0:35,15,139:12:5:1,0,4,0:2,0	0/0:0,45,519:72:15:0,0,15,0:2,0	0/0:0,63,730:90:21:0,0,21,0:2,0	0/0:70,60,626:22:20:2,0,18,0:2,0	0/0:104,96,1005:24:32:3,0,29,0:2,0	0/0:0,42,487:69:14:0,0,14,0:2,0	0/0:0,12,139:39:4:0,0,4,0:2,0	0/0:35,72,800:69:24:1,0,23,0:2,0	0/0:0,18,209:45:6:0,0,6,0:2,0	0/0:0,21,243:48:7:0,0,7,0:2,0	0/0:0,6,70:33:2:0,0,2,0:2,0	0/1:104,30,243:42:10:3,0,7,0:1,1
3080	44	.	G	T	255	.	NS=95;AN=2;AFS=174,16;OH=0.13;MAF=0.08	GT:PL:GQ:DP:BSDP:ACN	0/0:17,98,938:99:28:1,0,27,0:2,0	0/0:0,115,1303:99:38:0,0,38,0:2,0	0/0:0,102,1160:99:34:0,0,34,0:2,0	0/1:938,103,209:75:34:0,0,6,28:1,1	0/0:0,103,1140:99:34:0,0,34,0:2,0	0/0:0,108,1252:99:36:0,0,36,0:2,0	0/0:0,18,209:45:6:0,0,6,0:2,0	0/0:70,112,556:11:16:0,2,14,0:2,0	0/0:0,18,188:45:6:0,0,6,0:2,0	0/0:0,48,553:75:16:0,0,16,0:2,0	0/0:0,6,70:33:2:0,0,2,0:2,0	0/0:0,48,556:75:16:0,0,16,0:2,0	0/0:0,60,695:87:20:0,0,20,0:2,0	0/0:0,54,597:81:18:0,0,18,0:2,0	0/0:0,78,904:99:26:0,0,26,0:2,0	0/1:1075,145,565:99:48:0,0,17,31:1,1	0/0:36,177,1622:99:48:1,0,47,0:2,0	0/0:0,78,893:99:26:0,0,26,0:2,0	0/0:0,36,417:63:12:0,0,12,0:2,0	0/0:0,96,1113:99:32:0,0,32,0:2,0	0/0:70,100,373:27:12:1,1,10,0:2,0	0/0:122,341,3096:99:92:2,0,88,2:2,0	1/1:1107,96,0:99:32:0,0,0,32:0,2	0/0:0,193,2195:99:64:0,0,64,0:2,0	0/0:0,145,1661:99:48:0,0,48,0:2,0	0/0:32,107,901:78:26:1,0,25,0:2,0	0/0:0,169,1936:99:56:0,0,56,0:2,0	0/1:626,127,835:99:42:0,0,24,18:1,1	0/0:1,235,2651:99:78:0,0,78,0:2,0	0/0:0,84,974:99:28:0,0,28,0:2,0	0/0:0,54,626:81:18:0,0,18,0:2,0	0/1:799,145,835:99:48:0,0,24,24:1,1	0/0:35,104,832:69:24:0,1,23,0:2,0	0/0:0,127,1428:99:42:0,0,42,0:2,0	0/0:0,66,757:93:22:0,0,22,0:2,0	0/1:278,60,414:99:20:0,0,12,8:1,1	0/0:35,44,139:10:4:0,1,3,0:2,0	0/0:0,115,1312:99:38:0,0,38,0:2,0	0/0:0,60,689:87:20:0,0,20,0:2,0	1/1:118,26,17:27:4:0,1,0,3:0,2	0/0:0,48,538:75:16:0,0,16,0:2,0
3067	46	.	T	A	255	.	NS=95;AN=2;AFS=146,44;OH=0.27;MAF=0.23	GT:PL:GQ:DP:BSDP:ACN	0/1:2530,454,2458:99:146:74,1,0,71:1,1	1/1:2359,225,18:99:70:69,1,0,0:0,2	1/1:1512,133,0:99:44:44,0,0,0:0,2	0/0:0,66,765:93:22:0,0,0,22:2,0	0/0:17,261,2787:99:82:0,1,0,81:2,0	0/0:1,187,2120:99:62:0,0,0,62:2,0	0/1:1184,174,549:99:50:34,1,0,15:1,1	0/0:0,91,1017:99:30:0,0,0,30:2,0	0/0:0,36,414:63:12:0,0,0,12:2,0	0/1:670,78,198:88:26:20,0,0,6:1,1	0/1:469,66,279:99:22:14,0,0,8:1,1	0/0:17,189,1999:99:58:0,1,0,57:2,0	0/0:0,163,1856:99:54:0,0,0,54:2,0	0/0:14,155,1611:99:48:0,1,0,47:2,0	0/0:0,91,1025:99:30:0,0,0,30:2,0	0/0:35,287,2856:99:86:0,1,1,84:2,0	0/0:18,153,1545:99:46:0,0,1,45:2,0	0/0:18,141,1398:99:42:0,1,0,41:2,0	0/0:0,115,1297:99:38:0,0,0,38:2,0	0/0:18,159,1607:99:48:0,0,1,47:2,0	0/0:0,115,1321:99:38:0,0,0,38:2,0	0/0:18,496,5494:99:160:0,1,0,159:2,0	0/1:2608,487,2511:99:148:74,3,0,71:1,1	1/1:835,72,0:99:24:24,0,0,0:0,2	0/1:1259,249,1387:99:78:37,1,0,40:1,1	0/0:18,274,2900:99:86:0,1,0,85:2,0	0/0:0,66,747:93:22:0,0,0,22:2,0	0/0:0,163,1867:99:54:0,0,0,54:2,0	0/0:1,236,2633:99:78:0,0,0,78:2,0	0/0:1,85,935:99:28:0,0,0,28:2,0	0/1:790,85,140:23:28:24,0,0,4:1,1	1/1:1763,157,1:99:52:52,0,0,0:0,2	0/1:831,207,1339:99:64:24,0,1,39:1,1	0/0:2,338,3790:99:112:0,0,0,112:2,0	0/1:330,54,278:99:18:10,0,0,8:1,1	0/0:0,84,974:99:28:0,0,0,28:2,0	0/1:690,127,744:99:42:20,0,0,22:1,1	0/1:1161,163,696:99:54:34,0,0,20:1,1	0/1:445,145,931:99:40:13,1,0,26:1,1	0/1:626,85,312:99:28:18,0,0,10:1,1	1/1:1781,157,1:99:52:52,0,0,0:0,2
3067	106	.	A	G	255	.	NS=95;AN=2;AFS=155,35;OH=0.28;MAF=0.18	GT:PL:GQ:DP:BSDP:ACN	0/0:36,441,4893:99:146:144,0,2,0:2,0	0/0:34,239,2350:99:70:68,2,0,0:2,0	0/0:0,133,1527:99:44:44,0,0,0:2,0	0/0:0,66,765:93:22:22,0,0,0:2,0	0/0:17,247,2792:99:82:81,0,1,0:2,0	0/0:0,187,2129:99:62:62,0,0,0:2,0	0/0:1,151,1703:99:50:50,0,0,0:2,0	0/0:17,104,1003:99:30:29,1,0,0:2,0	0/0:0,36,417:63:12:12,0,0,0:2,0	0/0:0,79,883:99:26:26,0,0,0:2,0	0/1:278,66,484:99:22:14,0,8,0:1,1	0/0:87,189,1887:99:58:55,1,2,0:2,0	0/0:0,163,1854:99:54:54,0,0,0:2,0	0/1:893,145,765:99:48:22,0,26,0:1,1	0/0:1,91,1007:99:30:30,0,0,0:2,0	0/0:2,260,2865:99:86:86,0,0,0:2,0	0/0:34,153,1508:99:46:44,0,1,1:2,0	0/1:1140,127,279:99:42:8,0,34,0:1,1	0/0:0,115,1307:99:38:38,0,0,0:2,0	0/0:17,159,1619:99:48:47,1,0,0:2,0	0/0:0,115,1321:99:38:38,0,0,0:2,0	1/1:5468,483,2:99:160:0,0,160,0:0,2	0/0:29,447,5014:99:148:147,0,1,0:2,0	0/0:17,73,800:87:24:23,0,1,0:2,0	0/0:18,236,2614:99:78:77,0,1,0:2,0	0/0:18,260,2894:99:86:85,0,1,0:2,0	0/1:278,66,484:99:22:14,0,8,0:1,1	0/0:0,163,1872:99:54:54,0,0,0:2,0	0/0:17,249,2665:99:78:77,1,0,0:2,0	0/0:17,85,892:99:28:27,0,1,0:2,0	0/0:17,85,892:99:28:27,0,1,0:2,0	0/0:1,157,1746:99:52:52,0,0,0:2,0	0/0:1,193,2178:99:64:64,0,0,0:2,0	0/1:1453,338,2398:99:112:70,0,42,0:1,1	0/0:27,54,591:59:18:17,0,1,0:2,0	0/0:0,85,953:99:28:28,0,0,0:2,0	0/0:27,127,1426:99:42:41,0,1,0:2,0	0/0:17,176,1854:99:54:53,1,0,0:2,0	0/0:1,121,1344:99:40:40,0,0,0:2,0	0/0:0,84,974:99:28:28,0,0,0:2,0	0/0:1,157,1782:99:52:52,0,0,0:2,0
3157	86	.	C	T	255	.	NS=95;AN=2;AFS=178,12;OH=0.13;MAF=0.06	GT:PL:GQ:DP:BSDP:ACN	0/0:1,290,3296:99:96:0,96,0,0:2,0	0/0:0,187,2156:99:62:0,62,0,0:2,0	0/0:1,199,2277:99:66:0,66,0,0:2,0	0/0:0,115,1318:99:38:0,38,0,0:2,0	0/0:0,235,2709:99:78:0,78,0,0:2,0	0/0:0,66,754:93:22:0,22,0,0:2,0	0/0:0,84,974:99:28:0,28,0,0:2,0	0/0:0,48,556:75:16:0,16,0,0:2,0	0/0:0,36,414:63:12:0,12,0,0:2,0	0/0:35,116,974:81:28:1,27,0,0:2,0	0/0:0,54,626:81:18:0,18,0,0:2,0	0/0:1,175,1999:99:58:0,58,0,0:2,0	0/0:0,223,2559:99:74:0,74,0,0:2,0	0/0:0,217,2501:99:72:0,72,0,0:2,0	0/0:0,66,762:93:22:0,22,0,0:2,0	0/0:1,326,3734:99:108:0,108,0,0:2,0	0/0:1,290,3284:99:96:0,96,0,0:2,0	0/0:1,223,2555:99:74:0,74,0,0:2,0	0/0:1,187,2109:99:62:0,62,0,0:2,0	0/0:1,374,4261:99:124:0,124,0,0:2,0	0/0:0,121,1365:99:40:0,40,0,0:2,0	0/0:18,761,8562:99:248:1,247,0,0:2,0	0/0:1,506,5823:99:168:0,168,0,0:2,0	0/0:1,253,2903:99:84:0,84,0,0:2,0	0/0:1,446,5128:99:148:0,148,0,0:2,0	0/0:1,362,4144:99:120:0,120,0,0:2,0	0/0:0,79,886:99:26:0,26,0,0:2,0	0/0:1,265,3030:99:88:0,88,0,0:2,0	0/0:1,362,4128:99:120:0,120,0,0:2,0	0/0:1,253,2877:99:84:0,84,0,0:2,0	0/0:36,286,2846:99:84:1,83,0,0:2,0	0/0:1,259,2953:99:86:0,86,0,0:2,0	0/0:1,235,2688:99:78:0,78,0,0:2,0	0/0:0,205,2345:99:68:0,68,0,0:2,0	0/1:809,121,557:99:40:0,16,0,24:1,1	0/0:0,157,1805:99:52:0,52,0,0:2,0	0/0:1,235,2686:99:78:0,78,0,0:2,0	0/0:1,151,1681:99:50:0,50,0,0:2,0	0/0:1,139,1570:99:46:0,46,0,0:2,0	0/0:0,78,904:99:26:0,26,0,0:2,0	0/1:1025,151,675:99:50:0,20,0,30:1,1
3210	59	.	G	A	255	.	NS=93;AN=2;AFS=170,16;OH=0.13;MAF=0.09	GT:PL:GQ:DP:BSDP:ACN	0/0:0,24,275:51:8:0,0,8,0:2,0	0/0:0,72,827:99:24:0,0,24,0:2,0	0/0:0,97,1095:99:32:0,0,32,0:2,0	0/0:0,54,626:81:18:0,0,18,0:2,0	0/0:0,60,695:87:20:0,0,20,0:2,0	0/0:0,36,417:63:12:0,0,12,0:2,0	0/0:0,24,278:51:8:0,0,8,0:2,0	0/1:136,36,278:68:12:4,0,8,0:1,1	0/0:0,24,278:51:8:0,0,8,0:2,0	0/0:0,30,348:57:10:0,0,10,0:2,0	0/0:0,12,136:39:4:0,0,4,0:2,0	0/1:1252,193,958:99:64:36,0,28,0:1,1	0/1:556,96,556:99:32:16,0,16,0:1,1	0/1:487,72,348:99:24:14,0,10,0:1,1	0/0:1,235,2694:99:78:0,0,78,0:2,0	0/0:0,96,1113:99:32:0,0,32,0:2,0	0/0:0,54,626:81:18:0,0,18,0:2,0	0/0:0,24,278:51:8:0,0,8,0:2,0	0/0:0,48,553:75:16:0,0,16,0:2,0	0/0:0,115,1297:99:38:0,0,38,0:2,0	0/0:0,108,1249:99:36:0,0,36,0:2,0	0/0:0,90,1032:99:30:0,0,30,0:2,0	0/0:0,169,1930:99:56:0,0,56,0:2,0	0/0:0,48,556:75:16:0,0,16,0:2,0	0/0:0,205,2356:99:68:0,0,68,0:2,0	0/1:417,54,209:99:18:12,0,6,0:1,1	0/0:0,12,136:39:4:0,0,4,0:2,0	0/0:0,66,747:93:22:0,0,22,0:2,0	0/0:0,96,1110:99:32:0,0,32,0:2,0	0/0:0,36,409:63:12:0,0,12,0:2,0	0/0:0,12,139:39:4:0,0,4,0:2,0	0/0:0,127,1460:99:42:0,0,42,0:2,0	0/0:0,72,827:99:24:0,0,24,0:2,0	0/0:0,97,1092:99:32:0,0,32,0:2,0	0/0:0,108,1252:99:36:0,0,36,0:2,0	0/0:0,115,1318:99:38:0,0,38,0:2,0	0/0:0,48,535:75:16:0,0,16,0:2,0	0/1:739,103,418:99:34:22,0,12,0:1,1	0/0:0,133,1519:99:44:0,0,44,0:2,0	0/0:0,18,206:45:6:0,0,6,0:2,0	0/0:0,48,556:75:16:0,0,16,0:2,0
3210	70	.	C	A	255	.	NS=93;AN=2;AFS=175,11;OH=0.08;MAF=0.06	GT:PL:GQ:DP:BSDP:ACN	0/0:0,24,278:51:8:0,8,0,0:2,0	0/0:0,72,835:99:24:0,24,0,0:2,0	0/0:0,97,1095:99:32:0,32,0,0:2,0	0/0:0,54,626:81:18:0,18,0,0:2,0	0/0:0,60,677:87:20:0,20,0,0:2,0	0/0:0,36,417:63:12:0,12,0,0:2,0	0/0:0,24,278:51:8:0,8,0,0:2,0	0/0:0,36,417:63:12:0,12,0,0:2,0	0/0:0,24,278:51:8:0,8,0,0:2,0	0/0:0,30,348:57:10:0,10,0,0:2,0	0/0:0,12,139:39:4:0,4,0,0:2,0	0/0:1,193,2201:99:64:0,64,0,0:2,0	0/0:0,96,1113:99:32:0,32,0,0:2,0	0/0:0,72,835:99:24:0,24,0,0:2,0	0/0:1,235,2691:99:78:0,78,0,0:2,0	0/0:0,96,1113:99:32:0,32,0,0:2,0	0/0:0,54,623:81:18:0,18,0,0:2,0	0/0:0,24,278:51:8:0,8,0,0:2,0	0/1:209,48,348:99:16:6,10,0,0:1,1	0/1:678,115,626:99:38:20,18,0,0:1,1	0/1:548,108,696:99:36:16,20,0,0:1,1	0/0:0,90,1040:99:30:0,30,0,0:2,0	0/0:0,169,1947:99:56:0,56,0,0:2,0	0/0:0,48,556:75:16:0,16,0,0:2,0	0/0:0,205,2356:99:68:0,68,0,0:2,0	0/0:0,54,626:81:18:0,18,0,0:2,0	0/0:0,12,139:39:4:0,4,0,0:2,0	0/0:0,66,765:93:22:0,22,0,0:2,0	0/0:0,96,1110:99:32:0,32,0,0:2,0	0/0:0,36,417:63:12:0,12,0,0:2,0	0/0:0,12,139:39:4:0,4,0,0:2,0	0/0:0,127,1460:99:42:0,42,0,0:2,0	0/0:0,73,811:99:24:0,24,0,0:2,0	0/0:0,96,1113:99:32:0,32,0,0:2,0	0/0:0,108,1249:99:36:0,36,0,0:2,0	0/0:0,115,1321:99:38:0,38,0,0:2,0	0/0:0,48,553:75:16:0,16,0,0:2,0	0/0:0,102,1182:99:34:0,34,0,0:2,0	0/0:0,133,1530:99:44:0,44,0,0:2,0	0/0:0,18,206:45:6:0,6,0,0:2,0	0/0:0,48,556:75:16:0,16,0,0:2,0
3260	56	.	G	A	255	.	NS=94;AN=2;AFS=163,25;OH=0.18;MAF=0.13	GT:PL:GQ:DP:BSDP:ACN	0/0:0,24,278:51:8:0,0,8,0:2,0	0/0:0,72,832:99:24:0,0,24,0:2,0	0/0:0,18,209:45:6:0,0,6,0:2,0	0/0:0,24,278:51:8:0,0,8,0:2,0	1/1:1025,91,0:99:30:30,0,0,0:0,2	1/1:209,18,0:45:6:6,0,0,0:0,2	0/0:0,18,209:45:6:0,0,6,0:2,0	0/0:0,12,139:39:4:0,0,4,0:2,0	0/1:70,24,173:14:8:2,0,6,0:1,1	0/0:0,6,70:33:2:0,0,2,0:2,0	0/0:0,30,348:57:10:0,0,10,0:2,0	0/0:0,169,1947:99:56:0,0,56,0:2,0	0/0:17,116,1161:99:34:0,1,33,0:2,0	0/1:278,72,556:99:24:8,0,16,0:1,1	0/0:1,73,778:99:24:0,0,24,0:2,0	0/0:35,159,1436:99:42:0,1,41,0:2,0	0/0:0,36,417:63:12:0,0,12,0:2,0	0/0:0,30,340:57:10:0,0,10,0:2,0	0/0:0,6,70:33:2:0,0,2,0:2,0	0/1:1199,171,590:99:52:34,1,17,0:1,1	0/0:0,18,209:45:6:0,0,6,0:2,0	0/0:0,133,1524:99:44:0,0,44,0:2,0	0/0:0,145,1666:99:48:0,0,48,0:2,0	0/0:0,12,139:39:4:0,0,4,0:2,0	0/0:1,248,2781:99:82:0,0,82,0:2,0	0/0:0,91,1025:99:30:0,0,30,0:2,0	0/0:0,96,1113:99:32:0,0,32,0:2,0	0/1:587,97,487:99:32:18,0,14,0:1,1	0/0:0,90,1043:99:30:0,0,30,0:2,0	0/0:0,85,953:99:28:0,0,28,0:2,0	0/0:0,48,553:75:16:0,0,16,0:2,0	0/0:0,145,1663:99:48:0,0,48,0:2,0	0/0:0,48,556:75:16:0,0,16,0:2,0	0/1:278,84,695:99:28:8,0,20,0:1,1	0/0:0,60,692:87:20:0,0,20,0:2,0	0/0:0,18,206:45:6:0,0,6,0:2,0	0/0:0,36,399:63:12:0,0,12,0:2,0	0/0:0,18,209:45:6:0,0,6,0:2,0	0/1:397,67,280:99:22:14,0,8,0:1,1	0/1:340,48,209:99:16:10,0,6,0:1,1	0/1:623,90,417:99:30:18,0,12,0:1,1
3253	54	.	G	A	255	.	NS=95;AN=2;AFS=180,10;OH=0.11;MAF=0.05	GT:PL:GQ:DP:BSDP:ACN	0/0:0,78,904:99:26:0,0,26,0:2,0	0/1:953,175,1018:99:58:28,0,30,0:1,1	0/0:0,78,896:99:26:0,0,26,0:2,0	0/0:0,30,345:57:10:0,0,10,0:2,0	0/0:0,145,1651:99:48:0,0,48,0:2,0	0/0:0,90,1037:99:30:0,0,30,0:2,0	0/0:0,60,687:87:20:0,0,20,0:2,0	0/0:0,18,209:45:6:0,0,6,0:2,0	0/1:209,42,278:99:14:6,0,8,0:1,1	0/0:0,54,623:81:18:0,0,18,0:2,0	0/0:0,48,548:75:16:0,0,16,0:2,0	0/0:0,78,885:99:26:0,0,26,0:2,0	0/0:0,96,1110:99:32:0,0,32,0:2,0	0/0:0,108,1252:99:36:0,0,36,0:2,0	0/0:0,84,966:99:28:0,0,28,0:2,0	0/0:18,171,1728:99:52:0,0,51,1:2,0	0/1:417,151,1307:99:50:12,0,38,0:1,1	0/0:1,151,1718:99:50:0,0,50,0:2,0	0/1:209,90,827:87:30:6,0,24,0:1,1	0/1:1164,151,557:99:50:34,0,16,0:1,1	0/0:0,127,1433:99:42:0,0,42,0:2,0	0/1:1298,320,2333:99:106:38,0,68,0:1,1	0/1:1092,260,1836:99:86:32,0,54,0:1,1	0/0:0,48,556:75:16:0,0,16,0:2,0	0/0:1,247,2822:99:82:0,0,82,0:2,0	0/0:0,90,1035:99:30:0,0,30,0:2,0	0/0:0,72,835:99:24:0,0,24,0:2,0	0/0:0,96,1113:99:32:0,0,32,0:2,0	0/0:0,139,1596:99:46:0,0,46,0:2,0	0/0:0,18,201:45:6:0,0,6,0:2,0	0/0:0,85,940:99:28:0,0,28,0:2,0	0/1:484,121,901:99:40:14,0,26,0:1,1	0/0:0,139,1575:99:46:0,0,46,0:2,0	0/0:0,121,1365:99:40:0,0,40,0:2,0	0/0:0,24,278:51:8:0,0,8,0:2,0	0/0:0,60,695:87:20:0,0,20,0:2,0	0/0:0,60,677:87:20:0,0,20,0:2,0	0/0:0,30,327:57:10:0,0,10,0:2,0	0/0:0,36,396:63:12:0,0,12,0:2,0	0/0:0,36,417:63:12:0,0,12,0:2,0	0/0:1,145,1622:99:48:0,0,48,0:2,0
3337	29	.	G	A	255	.	NS=91;AN=2;AFS=170,12;OH=0.11;MAF=0.07	GT:PL:GQ:DP:BSDP:ACN	0/0:0,102,1182:99:34:0,0,34,0:2,0	0/0:0,205,2361:99:68:0,0,68,0:2,0	0/0:0,48,556:75:16:0,0,16,0:2,0	0/0:0,24,275:51:8:0,0,8,0:2,0	0/0:0,30,348:57:10:0,0,10,0:2,0	./.:0,0,0:0:0:0,0,0,0:2,0	0/0:0,60,695:87:20:0,0,20,0:2,0	0/0:0,24,278:51:8:0,0,8,0:2,0	0/0:0,36,417:63:12:0,0,12,0:2,0	0/0:0,18,188:45:6:0,0,6,0:2,0	0/0:0,12,139:39:4:0,0,4,0:2,0	0/0:0,48,535:75:16:0,0,16,0:2,0	0/0:0,36,417:63:12:0,0,12,0:2,0	0/0:0,60,687:87:20:0,0,20,0:2,0	0/0:0,96,1113:99:32:0,0,32,0:2,0	0/0:0,85,948:99:28:0,0,28,0:2,0	0/0:0,78,904:99:26:0,0,26,0:2,0	0/0:0,108,1252:99:36:0,0,36,0:2,0	0/0:0,54,623:81:18:0,0,18,0:2,0	0/0:0,169,1947:99:56:0,0,56,0:2,0	0/0:0,24,278:51:8:0,0,8,0:2,0	0/0:1,211,2402:99:70:0,0,70,0:2,0	0/0:0,199,2254:99:66:0,0,66,0:2,0	0/0:0,79,878:99:26:0,0,26,0:2,0	0/0:1,145,1643:99:48:0,0,48,0:2,0	0/0:0,66,762:93:22:0,0,22,0:2,0	0/0:0,36,417:63:12:0,0,12,0:2,0	0/0:0,115,1303:99:38:0,0,38,0:2,0	0/0:0,60,695:87:20:0,0,20,0:2,0	0/0:0,48,556:75:16:0,0,16,0:2,0	0/1:209,24,70:14:8:6,0,2,0:1,1	0/1:417,66,348:99:22:12,0,10,0:1,1	0/0:0,66,765:93:22:0,0,22,0:2,0	0/1:532,85,418:99:28:16,0,12,0:1,1	0/0:0,24,270:51:8:0,0,8,0:2,0	0/0:0,78,901:99:26:0,0,26,0:2,0	0/0:0,60,695:87:20:0,0,20,0:2,0	0/0:0,42,479:69:14:0,0,14,0:2,0	0/0:0,36,417:63:12:0,0,12,0:2,0	0/0:0,42,487:69:14:0,0,14,0:2,0	0/0:0,90,1043:99:30:0,0,30,0:2,0
3285	15	.	G	A	255	.	NS=95;AN=2;AFS=164,26;OH=0.27;MAF=0.14	GT:PL:GQ:DP:BSDP:ACN	0/1:514,75,348:99:25:15,0,10,0:1,1	0/1:313,205,2031:77:68:9,0,59,0:1,1	0/0:0,12,139:39:4:0,0,4,0:2,0	0/0:0,18,209:45:6:0,0,6,0:2,0	0/1:171,81,762:58:27:5,0,22,0:1,1	0/0:35,36,382:33:12:1,0,11,0:2,0	0/0:35,45,487:42:15:1,0,14,0:2,0	0/0:0,12,139:39:4:0,0,4,0:2,0	0/0:35,36,382:33:12:1,0,11,0:2,0	0/0:0,36,417:63:12:0,0,12,0:2,0	0/1:139,75,730:32:25:4,0,21,0:1,1	0/1:313,81,626:99:27:9,0,18,0:1,1	0/1:744,136,766:99:45:22,0,23,0:1,1	0/1:452,124,945:99:41:13,0,28,0:1,1	0/1:417,111,869:99:37:12,0,25,0:1,1	0/0:0,81,928:99:27:0,0,27,0:2,0	0/0:0,115,1303:99:38:0,0,38,0:2,0	0/1:765,163,1113:99:54:22,0,32,0:1,1	0/0:0,30,348:57:10:0,0,10,0:2,0	0/1:313,81,626:99:27:9,0,18,0:1,1	0/0:35,30,313:27:10:1,0,9,0:2,0	0/1:383,118,971:99:39:11,0,28,0:1,1	0/1:174,99,971:43:33:5,0,28,0:1,1	0/0:70,72,757:34:24:2,0,22,0:2,0	0/1:278,96,835:99:32:8,0,24,0:1,1	0/0:0,93,1072:99:31:0,0,31,0:2,0	0/1:191,76,661:83:25:6,0,19,0:1,1	0/0:0,105,1214:99:35:0,0,35,0:2,0	0/0:0,136,1565:99:45:0,0,45,0:2,0	0/1:206,42,278:99:14:6,0,8,0:1,1	0/1:588,102,591:99:34:17,0,17,0:1,1	0/0:0,87,1008:99:29:0,0,29,0:2,0	0/1:278,108,974:99:36:8,0,28,0:1,1	0/1:244,193,1971:19:64:7,0,57,0:1,1	0/1:357,80,391:99:22:10,0,11,1:1,1	0/0:0,84,974:99:28:0,0,28,0:2,0	0/0:0,72,835:99:24:0,0,24,0:2,0	0/0:0,36,417:63:12:0,0,12,0:2,0	0/0:67,75,797:40:25:2,0,23,0:2,0	0/0:0,24,278:51:8:0,0,8,0:2,0	0/0:1,148,1675:99:49:0,0,49,0:2,0
3368	47	.	G	A	255	.	NS=93;AN=2;AFS=90,96;OH=0.37;MAF=0.48	GT:PL:GQ:DP:BSDP:ACN	1/1:1182,102,0:99:34:34,0,0,0:0,2	1/1:835,72,0:99:24:24,0,0,0:0,2	1/1:70,6,0:33:2:2,0,0,0:0,2	0/1:278,42,209:99:14:8,0,6,0:1,1	0/1:278,48,278:99:16:8,0,8,0:1,1	1/1:70,6,0:33:2:2,0,0,0:0,2	0/0:0,18,209:45:6:0,0,6,0:2,0	0/1:70,12,70:23:4:2,0,2,0:1,1	0/0:0,12,139:39:4:0,0,4,0:2,0	0/0:70,42,411:6:14:2,0,12,0:2,0	0/1:70,12,70:23:4:2,0,2,0:1,1	0/0:0,91,1022:99:30:0,0,30,0:2,0	0/1:278,66,487:99:22:8,0,14,0:1,1	0/1:886,127,557:99:42:26,0,16,0:1,1	0/1:348,90,695:99:30:10,0,20,0:1,1	0/0:0,108,1249:99:36:0,0,36,0:2,0	1/1:809,73,0:99:24:24,0,0,0:0,2	0/1:278,72,556:99:24:8,0,16,0:1,1	0/1:626,72,209:99:24:18,0,6,0:1,1	0/1:1043,139,556:99:46:30,0,16,0:1,1	0/1:626,108,623:99:36:18,0,18,0:1,1	0/0:0,78,904:99:26:0,0,26,0:2,0	0/0:17,171,1764:99:52:0,1,51,0:2,0	1/1:1504,133,0:99:44:44,0,0,0:0,2	0/0:0,235,2712:99:78:0,0,78,0:2,0	0/1:278,115,1037:99:38:8,0,30,0:1,1	0/0:0,96,1102:99:32:0,0,32,0:2,0	0/0:0,66,765:93:22:0,0,22,0:2,0	0/0:0,108,1252:99:36:0,0,36,0:2,0	0/1:487,78,417:99:26:14,0,12,0:1,1	0/1:487,54,121:35:18:14,0,4,0:1,1	0/1:904,115,417:99:38:26,0,12,0:1,1	0/0:0,18,209:45:6:0,0,6,0:2,0	0/1:206,60,487:99:20:6,0,14,0:1,1	0/1:209,42,270:99:14:6,0,8,0:1,1	0/1:348,48,209:99:16:10,0,6,0:1,1	0/0:0,42,487:69:14:0,0,14,0:2,0	0/1:209,42,278:99:14:6,0,8,0:1,1	0/0:0,66,765:93:22:0,0,22,0:2,0	0/1:209,36,209:99:12:6,0,6,0:1,1	0/0:0,66,765:93:22:0,0,22,0:2,0
3363	118	.	G	A	255	.	NS=94;AN=2;AFS=114,74;OH=0.45;MAF=0.39	GT:PL:GQ:DP:BSDP:ACN	0/1:739,157,1036:99:52:22,0,30,0:1,1	0/1:278,54,348:99:18:8,0,10,0:1,1	0/0:17,56,466:57:14:0,0,13,1:2,0	1/1:139,12,0:39:4:4,0,0,0:0,2	0/1:348,127,1107:99:42:10,0,32,0:1,1	0/0:70,42,411:6:14:2,0,12,0:2,0	0/0:70,54,556:16:18:2,0,16,0:2,0	0/0:0,18,201:45:6:0,0,6,0:2,0	1/1:139,12,0:39:4:4,0,0,0:0,2	0/0:0,24,252:51:8:0,0,8,0:2,0	0/1:487,72,348:99:24:14,0,10,0:1,1	0/0:0,241,2779:99:80:0,0,80,0:2,0	0/1:827,115,487:99:38:24,0,14,0:1,1	0/0:17,147,1475:99:44:0,1,43,0:2,0	0/0:0,133,1527:99:44:0,0,44,0:2,0	1/1:2339,205,0:99:68:68,0,0,0:0,2	0/1:121,54,487:35:18:4,0,14,0:1,1	0/0:27,66,722:71:22:1,0,21,0:2,0	0/0:0,84,974:99:28:0,0,28,0:2,0	0/0:34,201,2056:99:62:1,0,60,1:2,0	0/0:0,151,1739:99:50:0,0,50,0:2,0	0/1:279,157,1485:90:52:8,0,44,0:1,1	0/1:487,84,487:99:28:14,0,14,0:1,1	0/0:0,79,886:99:26:0,0,26,0:2,0	1/1:3518,339,36:99:102:101,1,0,0:0,2	0/0:0,169,1947:99:56:0,0,56,0:2,0	0/1:417,115,904:99:38:12,0,26,0:1,1	0/1:670,103,433:99:34:20,0,14,0:1,1	1/1:2083,181,0:99:60:60,0,0,0:0,2	1/1:417,36,0:63:12:12,0,0,0:0,2	0/1:448,97,627:99:32:14,0,18,0:1,1	0/0:1,133,1442:99:44:0,0,44,0:2,0	0/1:557,207,1463:99:58:15,1,42,0:1,1	0/1:275,78,623:99:26:8,0,18,0:1,1	0/1:122,31,170:59:10:4,0,6,0:1,1	0/1:348,54,278:99:18:10,0,8,0:1,1	0/1:278,54,348:99:18:8,0,10,0:1,1	0/0:0,127,1442:99:42:0,0,42,0:2,0	0/1:887,135,443:99:40:26,1,13,0:1,1	1/1:618,54,0:81:18:18,0,0,0:0,2	0/1:1579,187,557:99:62:46,0,16,0:1,1
3363	145	.	G	A	255	.	NS=94;AN=2;AFS=143,45;OH=0.27;MAF=0.24	GT:PL:GQ:DP:BSDP:ACN	0/1:1044,157,726:99:52:30,0,22,0:1,1	0/0:1,55,587:81:18:0,0,18,0:2,0	0/0:0,42,487:69:14:0,0,14,0:2,0	0/0:0,12,139:39:4:0,0,4,0:2,0	0/0:0,127,1434:99:42:0,0,42,0:2,0	0/0:0,42,466:69:14:0,0,14,0:2,0	0/0:0,54,626:81:18:0,0,18,0:2,0	0/0:1,19,187:45:6:0,0,6,0:2,0	0/0:0,12,139:39:4:0,0,4,0:2,0	1/1:270,24,0:51:8:8,0,0,0:0,2	0/0:0,72,835:99:24:0,0,24,0:2,0	0/0:1,241,2761:99:80:0,0,80,0:2,0	0/0:1,115,1275:99:38:0,0,38,0:2,0	0/0:3,134,1429:99:44:0,0,44,0:2,0	0/1:817,146,712:99:44:23,0,20,1:1,1	0/0:0,205,2349:99:68:0,0,68,0:2,0	0/1:487,54,136:50:18:14,0,4,0:1,1	0/1:348,66,417:99:22:10,0,12,0:1,1	1/1:974,84,0:99:28:28,0,0,0:0,2	0/1:1669,187,487:99:62:48,0,14,0:1,1	0/0:1,151,1715:99:50:0,0,50,0:2,0	0/1:1465,157,279:90:52:44,0,8,0:1,1	0/0:0,84,974:99:28:0,0,28,0:2,0	0/0:0,78,898:99:26:0,0,26,0:2,0	0/0:35,339,3527:99:102:0,1,101,0:2,0	0/1:1218,169,657:99:56:36,0,20,0:1,1	0/0:1,115,1285:99:38:0,0,38,0:2,0	0/1:462,117,678:99:34:14,1,19,0:1,1	0/0:0,181,2086:99:60:0,0,60,0:2,0	0/0:0,36,417:63:12:0,0,12,0:2,0	0/1:623,97,469:99:32:18,0,14,0:1,1	0/0:18,147,1424:99:44:0,0,43,1:2,0	0/1:1453,207,532:99:58:42,1,15,0:1,1	0/0:0,79,875:99:26:0,0,26,0:2,0	0/0:1,31,304:57:10:0,0,10,0:2,0	0/0:0,54,626:81:18:0,0,18,0:2,0	0/0:0,54,626:81:18:0,0,18,0:2,0	0/0:1,127,1426:99:42:0,0,42,0:2,0	0/0:66,177,1322:99:40:0,1,37,2:2,0	0/0:0,54,607:81:18:0,0,18,0:2,0	0/1:549,187,1571:99:62:16,0,46,0:1,1
3374	65	.	T	A	255	.	NS=95;AN=2;AFS=177,13;OH=0.14;MAF=0.07	GT:PL:GQ:DP:BSDP:ACN	0/0:0,78,904:99:26:0,0,0,26:2,0	0/0:0,96,1113:99:32:0,0,0,32:2,0	0/0:0,18,209:45:6:0,0,0,6:2,0	0/0:0,6,70:33:2:0,0,0,2:2,0	0/0:0,54,626:81:18:0,0,0,18:2,0	0/0:0,48,556:75:16:0,0,0,16:2,0	0/0:0,54,626:81:18:0,0,0,18:2,0	0/0:0,24,278:51:8:0,0,0,8:2,0	0/0:0,30,348:57:10:0,0,0,10:2,0	0/1:556,84,409:99:28:16,0,0,12:1,1	0/0:0,84,974:99:28:0,0,0,28:2,0	0/0:1,157,1787:99:52:0,0,0,52:2,0	0/0:0,66,765:93:22:0,0,0,22:2,0	0/0:0,60,695:87:20:0,0,0,20:2,0	0/1:623,139,974:99:46:18,0,0,28:1,1	0/1:487,90,556:99:30:14,0,0,16:1,1	0/0:0,72,829:99:24:0,0,0,24:2,0	0/1:626,85,330:99:28:18,0,0,10:1,1	0/0:0,48,556:75:16:0,0,0,16:2,0	0/0:1,61,659:87:20:0,0,0,20:2,0	0/0:0,72,824:99:24:0,0,0,24:2,0	0/0:0,151,1721:99:50:0,0,0,50:2,0	0/0:0,265,3049:99:88:0,0,0,88:2,0	0/1:226,98,731:96:28:6,0,1,21:1,1	0/0:0,90,1043:99:30:0,0,0,30:2,0	0/1:747,91,279:99:30:22,0,0,8:1,1	0/0:70,139,1530:99:46:2,0,0,44:2,0	0/1:348,78,556:99:26:10,0,0,16:1,1	0/1:626,133,896:99:44:18,0,0,26:1,1	0/1:417,84,548:99:28:12,0,0,16:1,1	0/1:201,115,1113:54:38:6,0,0,32:1,1	0/0:0,163,1872:99:54:0,0,0,54:2,0	0/0:0,60,695:87:20:0,0,0,20:2,0	0/0:0,78,904:99:26:0,0,0,26:2,0	0/0:0,72,827:99:24:0,0,0,24:2,0	0/0:1,127,1407:99:42:0,0,0,42:2,0	0/1:139,42,348:65:14:4,0,0,10:1,1	0/0:0,78,904:99:26:0,0,0,26:2,0	0/1:209,48,348:99:16:6,0,0,10:1,1	0/0:0,24,278:51:8:0,0,0,8:2,0	0/0:0,66,747:93:22:0,0,0,22:2,0
3393	56	.	T	A	255	.	NS=93;AN=2;AFS=163,23;OH=0.16;MAF=0.12	GT:PL:GQ:DP:BSDP:ACN	0/0:0,36,417:63:12:0,0,0,12:2,0	0/1:1043,175,974:99:58:30,0,0,28:1,1	1/1:209,18,0:45:6:6,0,0,0:0,2	0/0:0,54,626:81:18:0,0,0,18:2,0	0/1:348,115,974:99:38:10,0,0,28:1,1	0/1:278,30,70:8:10:8,0,0,2:1,1	0/0:0,30,340:57:10:0,0,0,10:2,0	0/0:0,12,139:39:4:0,0,0,4:2,0	0/0:0,6,70:33:2:0,0,0,2:2,0	0/1:209,30,139:77:10:6,0,0,4:1,1	0/0:0,66,765:93:22:0,0,0,22:2,0	0/0:0,121,1373:99:40:0,0,0,40:2,0	0/0:0,42,487:69:14:0,0,0,14:2,0	0/0:0,42,466:69:14:0,0,0,14:2,0	0/0:0,115,1300:99:38:0,0,0,38:2,0	0/0:0,121,1391:99:40:0,0,0,40:2,0	1/1:1113,96,0:99:32:32,0,0,0:0,2	0/0:0,18,209:45:6:0,0,0,6:2,0	0/0:0,54,626:81:18:0,0,0,18:2,0	0/0:1,205,2338:99:68:0,0,0,68:2,0	0/0:0,30,348:57:10:0,0,0,10:2,0	0/0:1,260,2946:99:86:0,0,0,86:2,0	1/1:695,60,0:87:20:20,0,0,0:0,2	0/0:0,48,556:75:16:0,0,0,16:2,0	0/1:557,163,1313:99:54:16,0,0,38:1,1	0/0:0,54,626:81:18:0,0,0,18:2,0	0/0:0,42,487:69:14:0,0,0,14:2,0	0/1:556,102,626:99:34:16,0,0,18:1,1	0/0:0,48,553:75:16:0,0,0,16:2,0	1/1:139,12,0:39:4:4,0,0,0:0,2	0/1:348,66,417:99:22:10,0,0,12:1,1	0/0:0,84,963:99:28:0,0,0,28:2,0	0/0:0,73,809:99:24:0,0,0,24:2,0	0/0:0,108,1252:99:36:0,0,0,36:2,0	0/0:0,42,479:69:14:0,0,0,14:2,0	0/0:1,24,242:51:8:0,0,0,8:2,0	./.:0,0,0:0:0:0,0,0,0:2,0	0/1:487,90,556:99:30:14,0,0,16:1,1	0/0:0,84,974:99:28:0,0,0,28:2,0	0/0:0,84,971:99:28:0,0,0,28:2,0	0/1:348,72,487:99:24:10,0,0,14:1,1
3408	24	.	A	C	255	.	NS=95;AN=2;AFS=177,13;OH=0.12;MAF=0.07	GT:PL:GQ:DP:BSDP:ACN	0/0:0,127,1460:99:42:42,0,0,0:2,0	0/0:1,187,2120:99:62:62,0,0,0:2,0	0/0:0,42,487:69:14:14,0,0,0:2,0	0/0:0,54,626:81:18:18,0,0,0:2,0	0/1:70,12,70:23:4:2,2,0,0:1,1	1/1:417,36,0:63:12:0,12,0,0:0,2	0/0:0,79,886:99:26:26,0,0,0:2,0	0/0:0,12,139:39:4:4,0,0,0:2,0	0/1:191,36,209:99:12:6,6,0,0:1,1	0/0:0,72,832:99:24:24,0,0,0:2,0	0/0:0,18,209:45:6:6,0,0,0:2,0	0/0:70,102,1105:65:34:32,2,0,0:2,0	0/0:0,66,765:93:22:22,0,0,0:2,0	0/1:479,54,139:53:18:4,14,0,0:1,1	0/0:0,78,904:99:26:26,0,0,0:2,0	0/0:0,54,626:81:18:18,0,0,0:2,0	0/0:0,96,1113:99:32:32,0,0,0:2,0	0/0:0,30,348:57:10:10,0,0,0:2,0	0/0:0,6,70:33:2:2,0,0,0:2,0	0/0:0,42,487:69:14:14,0,0,0:2,0	0/0:0,79,886:99:26:26,0,0,0:2,0	0/0:0,96,1113:99:32:32,0,0,0:2,0	0/0:0,90,1043:99:30:30,0,0,0:2,0	0/0:0,42,487:69:14:14,0,0,0:2,0	0/0:0,85,956:99:28:28,0,0,0:2,0	0/0:0,36,417:63:12:12,0,0,0:2,0	0/0:0,48,556:75:16:16,0,0,0:2,0	0/0:0,54,608:81:18:18,0,0,0:2,0	0/0:0,151,1739:99:50:50,0,0,0:2,0	0/0:0,30,348:57:10:10,0,0,0:2,0	0/0:0,60,695:87:20:20,0,0,0:2,0	0/0:0,54,626:81:18:18,0,0,0:2,0	0/0:0,42,487:69:14:14,0,0,0:2,0	0/0:0,139,1599:99:46:46,0,0,0:2,0	0/1:765,96,348:99:32:10,22,0,0:1,1	0/0:0,102,1179:99:34:34,0,0,0:2,0	0/0:0,60,689:87:20:20,0,0,0:2,0	0/1:209,42,278:99:14:8,6,0,0:1,1	0/1:278,36,139:71:12:4,8,0,0:1,1	0/0:0,12,139:39:4:4,0,0,0:2,0	0/0:70,106,487:6:14:12,0,2,0:2,0
3385	41	.	C	T	255	.	NS=95;AN=2;AFS=111,79;OH=0.37;MAF=0.42	GT:PL:GQ:DP:BSDP:ACN	0/1:1435,332,2301:99:110:0,68,0,42:1,1	1/1:1982,175,1:99:58:0,0,0,58:0,2	1/1:1137,116,17:99:34:0,0,1,33:0,2	1/1:1172,109,1:99:36:0,0,0,36:0,2	0/1:740,272,2317:99:90:0,68,0,22:1,1	1/1:579,55,1:81:18:0,0,0,18:0,2	0/1:560,115,674:99:38:0,21,0,17:1,1	0/1:357,73,418:99:24:0,12,0,12:1,1	0/1:471,66,259:99:22:0,8,0,14:1,1	1/1:1405,141,17:99:42:0,0,1,41:0,2	1/1:1559,145,18:99:48:0,1,0,47:0,2	0/1:1074,248,1695:99:82:0,50,0,32:1,1	0/1:696,181,1388:99:60:0,40,0,20:1,1	0/0:1,169,1894:99:56:0,56,0,0:2,0	0/1:2147,320,1428:99:106:0,42,0,64:1,1	0/0:36,309,3149:99:92:0,91,1,0:2,0	0/1:1140,193,1036:99:64:0,30,0,34:1,1	0/1:924,230,1641:99:76:0,48,0,28:1,1	1/1:1515,153,18:99:46:1,0,0,45:0,2	1/1:2488,230,71:99:76:0,2,0,74:0,2	1/1:1388,152,35:99:40:1,0,0,39:0,2	1/1:3854,358,18:99:114:1,0,0,113:0,2	0/0:1,356,4045:99:118:0,118,0,0:2,0	0/1:1228,350,2669:99:116:0,80,0,36:1,1	0/0:1,422,4824:99:140:0,140,0,0:2,0	0/1:1472,254,1314:99:84:0,38,0,46:1,1	0/0:1,271,3065:99:90:0,90,0,0:2,0	0/0:1,259,2963:99:86:0,86,0,0:2,0	0/1:1183,284,2013:99:94:0,60,0,34:1,1	0/0:0,78,890:99:26:0,26,0,0:2,0	0/1:1054,121,295:99:40:0,9,0,31:1,1	1/1:1924,175,18:99:58:0,1,0,57:0,2	0/0:2,194,2095:99:64:0,64,0,0:2,0	0/0:0,205,2361:99:68:0,68,0,0:2,0	0/1:685,115,620:99:38:0,18,0,20:1,1	0/1:897,169,990:99:56:0,30,0,26:1,1	1/1:1009,97,70:58:32:0,2,0,30:0,2	0/0:0,211,2420:99:70:0,70,0,0:2,0	0/1:461,97,626:99:32:0,18,0,14:1,1	0/0:0,91,1025:99:30:0,30,0,0:2,0	0/0:17,207,2167:99:64:0,63,1,0:2,0
3443	73	.	T	C	255	.	NS=94;AN=2;AFS=169,19;OH=0.14;MAF=0.1	GT:PL:GQ:DP:BSDP:ACN	1/1:556,48,0:75:16:0,16,0,0:0,2	0/0:0,66,747:93:22:0,0,0,22:2,0	0/0:0,54,626:81:18:0,0,0,18:2,0	0/1:209,36,209:99:12:0,6,0,6:1,1	0/1:695,90,348:99:30:0,20,0,10:1,1	0/0:0,54,620:81:18:0,0,0,18:2,0	0/0:0,66,765:93:22:0,0,0,22:2,0	0/0:0,6,70:33:2:0,0,0,2:2,0	0/1:70,12,70:23:4:0,2,0,2:1,1	0/0:0,72,835:99:24:0,0,0,24:2,0	0/0:0,6,70:33:2:0,0,0,2:2,0	0/0:0,102,1182:99:34:0,0,0,34:2,0	0/0:17,170,1782:99:52:0,0,1,51:2,0	0/0:0,6,70:33:2:0,0,0,2:2,0	0/1:1171,145,484:99:48:0,34,0,14:1,1	0/0:0,199,2287:99:66:0,0,0,66:2,0	0/1:209,30,139:77:10:0,6,0,4:1,1	0/0:0,97,1092:99:32:0,0,0,32:2,0	0/1:278,60,417:99:20:0,8,0,12:1,1	0/0:0,181,2086:99:60:0,0,0,60:2,0	0/0:0,108,1252:99:36:0,0,0,36:2,0	0/1:1453,199,814:99:66:0,42,0,24:1,1	0/0:0,127,1439:99:42:0,0,0,42:2,0	0/0:1,127,1426:99:42:0,0,0,42:2,0	0/0:1,230,2575:99:76:0,0,0,76:2,0	0/0:1,175,1981:99:58:0,0,0,58:2,0	0/0:0,78,904:99:26:0,0,0,26:2,0	0/0:0,121,1391:99:40:0,0,0,40:2,0	0/1:696,121,693:99:40:0,20,0,20:1,1	0/1:139,42,348:65:14:0,4,0,10:1,1	0/0:0,90,1043:99:30:0,0,0,30:2,0	0/0:0,139,1591:99:46:0,0,0,46:2,0	0/0:0,169,1939:99:56:0,0,0,56:2,0	0/1:623,78,270:99:26:0,18,0,8:1,1	0/0:0,66,765:93:22:0,0,0,22:2,0	0/1:548,108,693:99:36:0,16,0,20:1,1	0/0:0,24,278:51:8:0,0,0,8:2,0	0/0:17,74,656:75:20:0,0,1,19:2,0	0/0:0,36,417:63:12:0,0,0,12:2,0	1/1:348,30,0:57:10:0,10,0,0:0,2	0/0:0,109,1226:99:36:0,0,0,36:2,0
3370	25	.	T	A	255	.	NS=91;AN=2;AFS=168,14;OH=0.15;MAF=0.08	GT:PL:GQ:DP:BSDP:ACN	0/0:34,221,2160:99:64:0,0,2,62:2,0	0/1:1598,495,4017:99:164:46,0,0,118:1,1	0/0:1,410,4708:99:136:0,0,0,136:2,0	0/0:17,152,1578:99:46:0,0,1,45:2,0	0/0:0,265,3043:99:88:0,0,0,88:2,0	0/1:295,237,2266:27:74:8,0,1,65:1,1	0/1:452,237,1947:99:68:12,0,1,55:1,1	0/0:1,139,1555:99:46:0,0,0,46:2,0	0/0:1,169,1926:99:56:0,0,0,56:2,0	0/0:0,97,1095:99:32:0,0,0,32:2,0	0/0:70,78,835:40:26:2,0,0,24:2,0	0/0:1,283,3239:99:94:0,0,0,94:2,0	0/1:1217,193,1009:99:64:35,0,0,29:1,1	0/0:201,199,2050:30:66:6,0,0,60:2,0	0/0:54,739,7875:99:230:0,1,1,228:2,0	0/0:1,356,4058:99:118:0,0,0,118:2,0	0/0:1,260,2898:99:86:0,0,0,86:2,0	0/0:0,85,956:99:28:0,0,0,28:2,0	0/0:0,187,2145:99:62:0,0,0,62:2,0	0/0:1,392,4500:99:130:0,0,0,130:2,0	0/0:18,303,3281:99:96:0,1,0,95:2,0	0/0:4,930,10531:99:308:0,0,0,308:2,0	0/0:35,575,6347:99:186:1,0,1,184:2,0	0/1:1093,195,956:99:60:32,0,1,27:1,1	0/0:45,574,6076:99:178:0,0,2,176:2,0	0/0:17,267,2900:99:84:0,1,0,83:2,0	0/0:33,379,3962:99:116:0,0,1,115:2,0	0/1:835,127,608:99:42:24,0,0,18:1,1	0/0:71,733,7681:99:222:0,2,0,220:2,0	0/1:487,96,626:99:32:14,0,0,18:1,1	0/0:0,78,904:99:26:0,0,0,26:2,0	0/0:1,392,4477:99:130:0,0,0,130:2,0	0/0:0,205,2347:99:68:0,0,0,68:2,0	0/1:418,266,2582:99:88:12,0,0,76:1,1	0/0:0,90,1040:99:30:0,0,0,30:2,0	0/0:0,145,1669:99:48:0,0,0,48:2,0	0/0:210,278,2935:99:92:6,0,0,86:2,0	0/0:0,103,1161:99:34:0,0,0,34:2,0	0/0:0,30,348:57:10:0,0,0,10:2,0	./.:0,0,0:0:0:0,0,0,0:2,0	0/0:0,66,736:93:22:0,0,0,22:2,0
3370	92	.	C	T	255	.	NS=91;AN=2;AFS=167,15;OH=0.14;MAF=0.08	GT:PL:GQ:DP:BSDP:ACN	0/0:1,193,2189:99:64:0,64,0,0:2,0	0/0:1,494,5646:99:164:0,164,0,0:2,0	0/0:1,410,4700:99:136:0,136,0,0:2,0	0/0:0,139,1596:99:46:0,46,0,0:2,0	0/0:0,265,3035:99:88:0,88,0,0:2,0	0/0:0,223,2567:99:74:0,74,0,0:2,0	0/0:0,205,2342:99:68:0,68,0,0:2,0	0/0:0,139,1599:99:46:0,46,0,0:2,0	0/0:0,169,1947:99:56:0,56,0,0:2,0	0/1:348,96,765:99:32:0,22,0,10:1,1	0/0:0,79,886:99:26:0,26,0,0:2,0	0/1:1154,284,2055:99:94:0,60,0,34:1,1	0/1:313,225,1947:57:64:0,55,1,8:1,1	0/0:1,199,2277:99:66:0,66,0,0:2,0	0/0:1,693,7961:99:230:0,230,0,0:2,0	0/1:519,356,3574:99:118:0,103,0,15:1,1	0/1:557,259,2389:99:86:0,70,0,16:1,1	0/1:278,84,695:99:28:0,20,0,8:1,1	0/0:137,187,1988:82:62:0,58,0,4:2,0	0/0:1,392,4514:99:130:0,130,0,0:2,0	0/0:0,289,3316:99:96:0,96,0,0:2,0	0/0:2,928,10644:99:308:0,308,0,0:2,0	0/0:18,574,6412:99:186:1,185,0,0:2,0	0/0:1,181,2062:99:60:0,60,0,0:2,0	0/0:2,537,6097:99:178:0,178,0,0:2,0	0/0:1,253,2894:99:84:0,84,0,0:2,0	0/0:1,350,4025:99:116:0,116,0,0:2,0	0/0:17,140,1434:99:42:0,41,1,0:2,0	0/0:1,669,7676:99:222:0,222,0,0:2,0	0/0:0,96,1105:99:32:0,32,0,0:2,0	0/0:0,78,904:99:26:0,26,0,0:2,0	0/0:1,392,4467:99:130:0,130,0,0:2,0	0/0:1,205,2338:99:68:0,68,0,0:2,0	0/0:1,266,2974:99:88:0,88,0,0:2,0	0/0:0,90,1043:99:30:0,30,0,0:2,0	0/0:0,145,1669:99:48:0,48,0,0:2,0	0/0:0,277,3177:99:92:0,92,0,0:2,0	0/0:0,103,1161:99:34:0,34,0,0:2,0	0/0:0,30,348:57:10:0,10,0,0:2,0	./.:0,0,0:0:0:0,0,0,0:2,0	0/1:461,66,276:99:22:0,8,0,14:1,1
3469	7	.	A	C	255	.	NS=92;AN=2;AFS=124,60;OH=0.35;MAF=0.33	GT:PL:GQ:DP:BSDP:ACN	0/0:0,199,2295:99:66:66,0,0,0:2,0	0/0:0,175,2017:99:58:58,0,0,0:2,0	0/1:817,133,678:99:44:20,24,0,0:1,1	0/0:0,24,278:51:8:8,0,0,0:2,0	0/0:0,109,1234:99:36:36,0,0,0:2,0	0/0:0,36,399:63:12:12,0,0,0:2,0	0/0:0,36,399:63:12:12,0,0,0:2,0	0/0:70,54,556:16:18:16,2,0,0:2,0	0/1:799,85,140:23:28:4,24,0,0:1,1	0/0:0,60,695:87:20:20,0,0,0:2,0	1/1:105,12,17:27:4:1,3,0,0:0,2	0/1:688,169,1244:99:56:36,20,0,0:1,1	0/1:553,72,275:99:24:8,16,0,0:1,1	0/0:0,60,681:87:20:20,0,0,0:2,0	0/0:0,30,348:57:10:10,0,0,0:2,0	1/1:1960,175,1:99:58:0,58,0,0:0,2	0/0:0,48,556:75:16:16,0,0,0:2,0	0/0:0,102,1179:99:34:34,0,0,0:2,0	1/1:139,12,0:39:4:0,4,0,0:0,2	0/0:0,60,677:87:20:20,0,0,0:2,0	0/1:557,121,814:99:40:24,16,0,0:1,1	1/1:1918,169,1:99:56:0,56,0,0:0,2	0/1:1295,235,1391:99:78:40,38,0,0:1,1	./.:0,0,0:0:0:0,0,0,0:2,0	1/1:1912,169,1:99:56:0,56,0,0:0,2	0/1:479,169,1452:99:56:42,14,0,0:1,1	0/1:348,78,548:99:26:16,10,0,0:1,1	0/1:522,91,504:99:30:15,15,0,0:1,1	0/1:557,229,2047:99:76:60,16,0,0:1,1	1/1:414,36,0:63:12:0,12,0,0:0,2	0/1:340,60,345:99:20:10,10,0,0:1,1	./.:0,0,0:0:0:0,0,0,0:2,0	0/0:0,84,974:99:28:28,0,0,0:2,0	0/0:0,97,1087:99:32:32,0,0,0:2,0	0/0:0,18,209:45:6:6,0,0,0:2,0	0/0:0,90,1035:99:30:30,0,0,0:2,0	0/1:131,42,327:57:14:10,4,0,0:1,1	0/0:0,54,623:81:18:18,0,0,0:2,0	0/1:278,60,417:99:20:12,8,0,0:1,1	./.:0,0,0:0:0:0,0,0,0:2,0	0/0:0,139,1596:99:46:46,0,0,0:2,0
3454	89	.	A	G	255	.	NS=95;AN=2;AFS=169,21;OH=0.18;MAF=0.11	GT:PL:GQ:DP:BSDP:ACN	0/0:1,109,1208:99:36:36,0,0,0:2,0	0/0:2,254,2787:99:84:84,0,0,0:2,0	0/0:1,175,1980:99:58:58,0,0,0:2,0	0/0:0,115,1318:99:38:38,0,0,0:2,0	0/0:17,237,2523:99:74:73,1,0,0:2,0	0/0:49,71,441:39:14:12,1,1,0:2,0	0/0:0,90,1035:99:30:30,0,0,0:2,0	0/0:0,109,1228:99:36:36,0,0,0:2,0	0/0:0,36,417:63:12:12,0,0,0:2,0	0/1:252,42,201:99:14:6,0,8,0:1,1	0/1:139,54,481:53:18:14,0,4,0:1,1	0/0:1,145,1643:99:48:48,0,0,0:2,0	0/0:1,121,1334:99:40:40,0,0,0:2,0	0/0:0,60,695:87:20:20,0,0,0:2,0	0/0:27,241,2496:99:72:71,1,0,0:2,0	0/0:1,175,1985:99:58:58,0,0,0:2,0	0/0:44,278,3100:99:92:90,0,2,0:2,0	0/0:0,187,2142:99:62:62,0,0,0:2,0	0/0:0,36,414:63:12:12,0,0,0:2,0	0/0:0,127,1434:99:42:42,0,0,0:2,0	0/0:0,79,886:99:26:26,0,0,0:2,0	0/0:1,254,2856:99:84:84,0,0,0:2,0	0/0:0,223,2565:99:74:74,0,0,0:2,0	0/0:1,97,1077:99:32:32,0,0,0:2,0	0/1:765,121,626:99:40:18,0,22,0:1,1	0/0:1,157,1761:99:52:52,0,0,0:2,0	0/0:1,139,1562:99:46:46,0,0,0:2,0	0/0:35,205,2276:99:68:67,0,1,0:2,0	0/0:1,211,2376:99:70:70,0,0,0:2,0	0/1:604,153,914:99:46:27,1,18,0:1,1	0/0:70,66,689:28:22:20,0,2,0:2,0	0/0:0,127,1441:99:42:42,0,0,0:2,0	0/0:0,78,904:99:26:26,0,0,0:2,0	0/0:1,224,2497:99:74:74,0,0,0:2,0	0/0:0,36,409:63:12:12,0,0,0:2,0	0/0:1,175,1985:99:58:58,0,0,0:2,0	0/0:35,127,1423:99:42:41,0,1,0:2,0	0/0:0,187,2142:99:62:62,0,0,0:2,0	0/0:0,181,2086:99:60:60,0,0,0:2,0	0/0:0,24,278:51:8:8,0,0,0:2,0	0/0:0,151,1725:99:50:50,0,0,0:2,0
3487	80	.	A	G	255	.	NS=95;AN=2;AFS=178,12;OH=0.08;MAF=0.06	GT:PL:GQ:DP:BSDP:ACN	0/0:1,308,3439:99:102:102,0,0,0:2,0	0/0:1,229,2533:99:76:76,0,0,0:2,0	0/0:1,175,1960:99:58:58,0,0,0:2,0	0/0:0,54,605:81:18:18,0,0,0:2,0	0/0:1,217,2427:99:72:72,0,0,0:2,0	0/0:0,187,2090:99:62:62,0,0,0:2,0	0/0:0,79,850:99:26:26,0,0,0:2,0	0/0:0,48,520:75:16:16,0,0,0:2,0	0/0:1,67,697:93:22:22,0,0,0:2,0	0/0:0,36,405:63:12:12,0,0,0:2,0	0/0:0,48,550:75:16:16,0,0,0:2,0	0/0:0,157,1769:99:52:52,0,0,0:2,0	0/0:0,108,1234:99:36:36,0,0,0:2,0	0/0:0,84,947:99:28:28,0,0,0:2,0	0/0:1,115,1269:99:38:38,0,0,0:2,0	0/0:1,241,2689:99:80:80,0,0,0:2,0	0/0:1,163,1797:99:54:54,0,0,0:2,0	0/0:0,115,1279:99:38:38,0,0,0:2,0	0/0:0,96,1064:99:32:32,0,0,0:2,0	0/0:0,193,2155:99:64:64,0,0,0:2,0	0/0:0,78,880:99:26:26,0,0,0:2,0	0/0:0,247,2773:99:82:82,0,0,0:2,0	0/0:1,326,3642:99:108:108,0,0,0:2,0	0/0:1,199,2218:99:66:66,0,0,0:2,0	0/0:34,257,2518:99:76:74,2,0,0:2,0	0/0:1,133,1471:99:44:44,0,0,0:2,0	0/0:0,78,889:99:26:26,0,0,0:2,0	0/0:0,151,1688:99:50:50,0,0,0:2,0	0/0:1,187,2059:99:62:62,0,0,0:2,0	0/0:0,115,1281:99:38:38,0,0,0:2,0	0/0:0,103,1146:99:34:34,0,0,0:2,0	0/0:1,157,1731:99:52:52,0,0,0:2,0	0/0:1,127,1388:99:42:42,0,0,0:2,0	0/0:33,229,2516:99:76:75,0,1,0:2,0	0/0:1,121,1331:99:40:40,0,0,0:2,0	0/0:0,97,1074:99:32:32,0,0,0:2,0	0/0:0,109,1211:99:36:36,0,0,0:2,0	0/0:0,54,617:81:18:18,0,0,0:2,0	0/0:0,151,1691:99:50:50,0,0,0:2,0	0/0:0,85,932:99:28:28,0,0,0:2,0	0/0:0,133,1492:99:44:44,0,0,0:2,0
3445	30	.	G	C	255	.	NS=95;AN=2;AFS=178,12;OH=0.13;MAF=0.06	GT:PL:GQ:DP:BSDP:ACN	0/0:0,90,1043:99:30:0,0,30,0:2,0	0/1:766,434,4217:99:144:0,22,122,0:1,1	0/0:0,265,3044:99:88:0,0,88,0:2,0	0/0:0,96,1113:99:32:0,0,32,0:2,0	0/0:1,193,2204:99:64:0,0,64,0:2,0	0/0:1,175,1999:99:58:0,0,58,0:2,0	0/0:0,60,692:87:20:0,0,20,0:2,0	0/0:0,48,556:75:16:0,0,16,0:2,0	0/0:0,36,417:63:12:0,0,12,0:2,0	0/0:0,127,1460:99:42:0,0,42,0:2,0	0/0:0,97,1095:99:32:0,0,32,0:2,0	0/0:0,151,1733:99:50:0,0,50,0:2,0	0/0:1,241,2761:99:80:0,0,80,0:2,0	0/0:0,181,2086:99:60:0,0,60,0:2,0	0/0:1,512,5886:99:170:0,0,170,0:2,0	0/0:0,229,2640:99:76:0,0,76,0:2,0	0/1:765,145,904:99:48:0,22,26,0:1,1	0/1:487,157,1313:99:52:0,14,38,0:1,1	0/0:0,24,278:51:8:0,0,8,0:2,0	0/0:0,145,1663:99:48:0,0,48,0:2,0	0/0:0,181,2083:99:60:0,0,60,0:2,0	0/1:766,241,1983:99:80:0,22,58,0:1,1	0/0:1,416,4787:99:138:0,0,138,0:2,0	0/0:1,374,4283:99:124:0,0,124,0:2,0	0/0:0,151,1731:99:50:0,0,50,0:2,0	0/0:0,307,3539:99:102:0,0,102,0:2,0	0/0:0,84,974:99:28:0,0,28,0:2,0	0/0:1,211,2416:99:70:0,0,70,0:2,0	0/1:2555,434,2435:99:144:0,74,70,0:1,1	0/0:0,72,821:99:24:0,0,24,0:2,0	0/0:0,108,1244:99:36:0,0,36,0:2,0	0/0:0,235,2709:99:78:0,0,78,0:2,0	0/0:1,103,1146:99:34:0,0,34,0:2,0	0/1:418,217,2044:99:72:0,12,60,0:1,1	0/0:0,151,1739:99:50:0,0,50,0:2,0	0/1:835,308,2662:99:102:0,24,78,0:1,1	0/0:0,72,835:99:24:0,0,24,0:2,0	0/0:0,283,3265:99:94:0,0,94,0:2,0	0/0:0,163,1878:99:54:0,0,54,0:2,0	0/0:0,121,1391:99:40:0,0,40,0:2,0	0/0:0,271,3115:99:90:0,0,90,0:2,0
3445	45	.	A	G	255	.	NS=95;AN=2;AFS=172,18;OH=0.19;MAF=0.09	GT:PL:GQ:DP:BSDP:ACN	0/0:0,90,1040:99:30:30,0,0,0:2,0	0/0:17,448,4975:99:144:143,1,0,0:2,0	0/1:557,266,2468:99:88:72,0,16,0:1,1	0/1:139,96,974:11:32:28,0,4,0:1,1	0/0:1,193,2186:99:64:64,0,0,0:2,0	0/0:0,175,2009:99:58:58,0,0,0:2,0	0/0:17,60,661:75:20:19,0,1,0:2,0	0/0:0,48,556:75:16:16,0,0,0:2,0	0/0:17,50,399:51:12:11,0,0,1:2,0	0/0:0,127,1434:99:42:42,0,0,0:2,0	0/0:17,97,1078:99:32:31,0,1,0:2,0	0/1:209,151,1522:26:50:44,0,6,0:1,1	0/0:1,241,2737:99:80:80,0,0,0:2,0	0/1:487,181,1600:99:60:46,0,14,0:1,1	0/0:2,513,5854:99:170:170,0,0,0:2,0	0/0:0,229,2643:99:76:76,0,0,0:2,0	0/0:0,145,1651:99:48:48,0,0,0:2,0	0/1:278,157,1527:90:52:44,0,8,0:1,1	0/0:0,24,278:51:8:8,0,0,0:2,0	0/0:0,145,1645:99:48:48,0,0,0:2,0	0/1:487,181,1592:99:60:46,0,14,0:1,1	0/0:0,241,2782:99:80:80,0,0,0:2,0	0/1:1478,430,3317:99:138:95,1,42,0:1,1	0/0:1,374,4285:99:124:124,0,0,0:2,0	0/1:945,151,765:99:50:22,0,28,0:1,1	0/0:0,307,3547:99:102:102,0,0,0:2,0	0/0:52,130,956:65:28:26,2,0,0:2,0	0/1:278,211,2156:36:70:62,0,8,0:1,1	0/0:1,434,4983:99:144:144,0,0,0:2,0	0/0:0,72,835:99:24:24,0,0,0:2,0	0/1:348,108,904:99:36:26,0,10,0:1,1	0/0:0,235,2712:99:78:78,0,0,0:2,0	0/0:0,103,1164:99:34:34,0,0,0:2,0	0/0:0,217,2504:99:72:72,0,0,0:2,0	0/0:0,151,1725:99:50:50,0,0,0:2,0	0/0:1,308,3529:99:102:102,0,0,0:2,0	0/0:0,72,835:99:24:24,0,0,0:2,0	0/0:1,283,3239:99:94:94,0,0,0:2,0	0/1:487,163,1388:99:54:40,0,14,0:1,1	0/0:0,121,1388:99:40:40,0,0,0:2,0	0/0:34,299,3069:99:90:88,2,0,0:2,0
3445	82	.	C	T	255	.	NS=95;AN=2;AFS=177,13;OH=0.14;MAF=0.07	GT:PL:GQ:DP:BSDP:ACN	0/0:0,90,1043:99:30:0,30,0,0:2,0	0/0:1,434,4959:99:144:0,144,0,0:2,0	0/0:0,265,3041:99:88:0,88,0,0:2,0	0/1:278,96,835:99:32:0,24,0,8:1,1	0/0:0,193,2209:99:64:0,64,0,0:2,0	0/0:1,175,1978:99:58:0,58,0,0:2,0	0/1:139,60,538:47:20:0,16,0,4:1,1	0/1:278,48,278:99:16:0,8,0,8:1,1	0/0:0,36,417:63:12:0,12,0,0:2,0	0/1:209,127,1249:50:42:0,36,0,6:1,1	0/0:0,96,1113:99:32:0,32,0,0:2,0	0/0:0,151,1739:99:50:0,50,0,0:2,0	0/0:17,255,2737:99:80:1,79,0,0:2,0	0/0:0,181,2086:99:60:0,60,0,0:2,0	0/0:1,512,5871:99:170:0,170,0,0:2,0	0/0:1,229,2625:99:76:0,76,0,0:2,0	0/0:0,145,1669:99:48:0,48,0,0:2,0	0/0:0,157,1808:99:52:0,52,0,0:2,0	0/0:0,24,278:51:8:0,8,0,0:2,0	0/0:0,145,1666:99:48:0,48,0,0:2,0	0/0:1,181,2030:99:60:0,60,0,0:2,0	0/1:1249,241,1530:99:80:0,44,0,36:1,1	0/0:1,416,4764:99:138:0,138,0,0:2,0	0/0:1,374,4309:99:124:0,124,0,0:2,0	0/0:0,151,1721:99:50:0,50,0,0:2,0	0/0:0,307,3541:99:102:0,102,0,0:2,0	0/0:35,116,974:81:28:1,27,0,0:2,0	0/0:0,211,2426:99:70:0,70,0,0:2,0	0/0:1,434,4996:99:144:0,144,0,0:2,0	0/0:0,73,817:99:24:0,24,0,0:2,0	0/0:0,108,1252:99:36:0,36,0,0:2,0	0/0:1,235,2676:99:78:0,78,0,0:2,0	0/0:0,102,1179:99:34:0,34,0,0:2,0	0/0:0,217,2504:99:72:0,72,0,0:2,0	0/0:0,151,1731:99:50:0,50,0,0:2,0	0/0:1,308,3510:99:102:0,102,0,0:2,0	0/0:0,72,827:99:24:0,24,0,0:2,0	0/0:1,283,3247:99:94:0,94,0,0:2,0	0/0:0,163,1848:99:54:0,54,0,0:2,0	0/0:0,121,1388:99:40:0,40,0,0:2,0	0/0:0,271,3113:99:90:0,90,0,0:2,0
3499	51	.	T	C	255	.	NS=95;AN=2;AFS=179,11;OH=0.12;MAF=0.06	GT:PL:GQ:DP:BSDP:ACN	0/0:1,217,2475:99:72:0,0,0,72:2,0	0/0:1,133,1498:99:44:0,0,0,44:2,0	0/0:0,130,1492:99:43:0,0,0,43:2,0	0/0:0,51,591:78:17:0,0,0,17:2,0	0/0:0,100,1126:99:33:0,0,0,33:2,0	0/0:0,96,1110:99:32:0,0,0,32:2,0	0/0:0,63,712:90:21:0,0,0,21:2,0	0/0:0,39,431:66:13:0,0,0,13:2,0	0/0:0,48,545:75:16:0,0,0,16:2,0	0/0:0,66,757:93:22:0,0,0,22:2,0	0/0:0,27,313:54:9:0,0,0,9:2,0	0/0:0,130,1474:99:43:0,0,0,43:2,0	0/0:0,75,861:99:25:0,0,0,25:2,0	0/0:0,63,730:90:21:0,0,0,21:2,0	0/0:0,75,861:99:25:0,0,0,25:2,0	0/1:901,142,727:99:47:0,26,0,21:1,1	0/0:0,54,618:81:18:0,0,0,18:2,0	0/0:0,103,1161:99:34:0,0,0,34:2,0	0/0:0,51,588:78:17:0,0,0,17:2,0	0/0:0,66,765:93:22:0,0,0,22:2,0	0/0:0,94,1052:99:31:0,0,0,31:2,0	0/0:0,115,1300:99:38:0,0,0,38:2,0	0/0:1,145,1643:99:48:0,0,0,48:2,0	0/0:0,88,990:99:29:0,0,0,29:2,0	0/0:1,154,1746:99:51:0,0,0,51:2,0	0/0:0,124,1402:99:41:0,0,0,41:2,0	0/0:0,57,661:84:19:0,0,0,19:2,0	0/0:1,73,781:99:24:0,0,0,24:2,0	0/0:0,102,1179:99:34:0,0,0,34:2,0	0/0:0,27,313:54:9:0,0,0,9:2,0	0/0:0,79,883:99:26:0,0,0,26:2,0	0/0:0,60,695:87:20:0,0,0,20:2,0	0/0:0,88,987:99:29:0,0,0,29:2,0	0/0:17,104,991:99:30:1,0,0,29:2,0	0/0:0,39,452:66:13:0,0,0,13:2,0	0/0:0,42,487:69:14:0,0,0,14:2,0	0/0:0,76,848:99:25:0,0,0,25:2,0	0/0:17,83,782:84:23:1,0,0,22:2,0	0/0:0,12,139:39:4:0,0,0,4:2,0	0/0:0,54,605:81:18:0,0,0,18:2,0	0/0:0,96,1113:99:32:0,0,0,32:2,0
3468	24	.	T	C	255	.	NS=95;AN=2;AFS=180,10;OH=0.08;MAF=0.05	GT:PL:GQ:DP:BSDP:ACN	0/0:2,465,5285:99:154:0,0,0,154:2,0	0/0:1,331,3814:99:110:0,0,0,110:2,0	0/0:33,240,2392:99:70:0,0,1,69:2,0	0/0:0,103,1153:99:34:0,0,0,34:2,0	0/0:36,261,2604:99:76:0,0,1,75:2,0	0/0:32,185,1802:99:52:0,0,1,51:2,0	0/0:0,133,1504:99:44:0,0,0,44:2,0	0/0:1,157,1790:99:52:0,0,0,52:2,0	0/0:0,54,626:81:18:0,0,0,18:2,0	0/0:0,72,835:99:24:0,0,0,24:2,0	0/0:0,66,759:93:22:0,0,0,22:2,0	0/0:35,116,948:81:28:0,0,1,27:2,0	0/0:0,139,1578:99:46:0,0,0,46:2,0	0/0:0,84,974:99:28:0,0,0,28:2,0	0/0:36,243,2398:99:70:0,0,1,69:2,0	0/0:1,247,2825:99:82:0,0,0,82:2,0	0/0:1,175,1970:99:58:0,0,0,58:2,0	0/0:0,199,2284:99:66:0,0,0,66:2,0	0/0:0,102,1179:99:34:0,0,0,34:2,0	0/0:0,223,2565:99:74:0,0,0,74:2,0	0/0:0,145,1653:99:48:0,0,0,48:2,0	0/0:0,307,3539:99:102:0,0,0,102:2,0	0/0:36,326,3700:99:108:0,1,0,107:2,0	0/0:0,247,2843:99:82:0,0,0,82:2,0	0/0:0,283,3256:99:94:0,0,0,94:2,0	0/0:1,253,2884:99:84:0,0,0,84:2,0	0/0:0,96,1113:99:32:0,0,0,32:2,0	0/0:0,181,2083:99:60:0,0,0,60:2,0	0/0:1,229,2625:99:76:0,0,0,76:2,0	0/0:0,205,2350:99:68:0,0,0,68:2,0	0/0:1,115,1285:99:38:0,0,0,38:2,0	0/0:0,175,2017:99:58:0,0,0,58:2,0	0/0:0,217,2501:99:72:0,0,0,72:2,0	0/0:34,249,2657:99:78:1,1,0,76:2,0	0/0:0,157,1805:99:52:0,0,0,52:2,0	0/0:0,223,2565:99:74:0,0,0,74:2,0	0/0:0,115,1321:99:38:0,0,0,38:2,0	0/0:1,235,2683:99:78:0,0,0,78:2,0	0/0:17,129,1267:99:38:0,0,1,37:2,0	0/0:0,60,695:87:20:0,0,0,20:2,0	0/0:0,151,1731:99:50:0,0,0,50:2,0
3527	67	.	A	T	255	.	NS=93;AN=2;AFS=99,87;OH=0.38;MAF=0.47	GT:PL:GQ:DP:BSDP:ACN	0/1:626,66,139:41:22:4,0,0,18:1,1	0/0:0,133,1524:99:44:44,0,0,0:2,0	0/1:348,73,469:99:24:14,0,0,10:1,1	0/1:278,42,209:99:14:6,0,0,8:1,1	0/1:139,36,272:71:12:8,0,0,4:1,1	0/1:278,48,278:99:16:8,0,0,8:1,1	1/1:487,42,0:69:14:0,0,0,14:0,2	0/0:0,12,139:39:4:4,0,0,0:2,0	0/1:484,54,139:53:18:4,0,0,14:1,1	0/0:0,78,904:99:26:26,0,0,0:2,0	./.:0,0,0:0:0:0,0,0,0:2,0	0/1:675,91,330:99:30:10,0,0,20:1,1	0/0:0,48,556:75:16:16,0,0,0:2,0	0/1:340,54,278:99:18:8,0,0,10:1,1	0/1:626,90,417:99:30:12,0,0,18:1,1	0/0:0,102,1182:99:34:34,0,0,0:2,0	0/1:278,42,209:99:14:6,0,0,8:1,1	0/0:0,72,824:99:24:24,0,0,0:2,0	0/0:0,18,209:45:6:6,0,0,0:2,0	0/1:695,72,139:35:24:4,0,0,20:1,1	1/1:348,30,0:57:10:0,0,0,10:0,2	0/1:1003,204,1022:99:58:29,1,0,28:1,1	1/1:695,60,0:87:20:0,0,0,20:0,2	0/0:0,102,1168:99:34:34,0,0,0:2,0	0/0:0,84,974:99:28:28,0,0,0:2,0	0/0:70,102,1113:65:34:32,0,0,2:2,0	0/0:0,42,469:69:14:14,0,0,0:2,0	0/0:0,66,765:93:22:22,0,0,0:2,0	0/1:348,115,974:99:38:28,0,0,10:1,1	0/0:0,6,70:33:2:2,0,0,0:2,0	0/0:0,42,487:69:14:14,0,0,0:2,0	0/1:278,48,275:99:16:8,0,0,8:1,1	0/1:278,60,417:99:20:12,0,0,8:1,1	0/1:348,84,626:99:28:18,0,0,10:1,1	0/0:0,24,278:51:8:8,0,0,0:2,0	0/1:70,18,139:20:6:4,0,0,2:1,1	0/1:278,66,487:99:22:14,0,0,8:1,1	0/1:765,115,556:99:38:16,0,0,22:1,1	0/1:345,42,139:65:14:4,0,0,10:1,1	0/0:0,24,260:51:8:8,0,0,0:2,0	0/1:400,98,555:99:28:16,0,1,11:1,1
3524	41	.	A	T	255	.	NS=94;AN=2;AFS=122,66;OH=0.4;MAF=0.35	GT:PL:GQ:DP:BSDP:ACN	0/0:1,97,1074:99:32:32,0,0,0:2,0	0/0:0,85,956:99:28:28,0,0,0:2,0	1/1:641,74,17:75:20:0,0,1,19:0,2	0/0:0,6,70:33:2:2,0,0,0:2,0	0/0:71,109,1120:70:36:34,0,0,2:2,0	0/1:417,48,139:59:16:4,0,0,12:1,1	0/0:0,24,278:51:8:8,0,0,0:2,0	0/0:0,18,209:45:6:6,0,0,0:2,0	0/1:191,24,70:14:8:2,0,0,6:1,1	0/1:275,36,139:71:12:4,0,0,8:1,1	./.:0,0,0:0:0:0,0,0,0:2,0	0/1:984,212,1362:99:70:40,0,0,30:1,1	0/0:1,193,2170:99:64:64,0,0,0:2,0	0/1:678,122,547:99:36:16,0,1,19:1,1	0/1:279,97,817:99:32:24,0,0,8:1,1	0/1:937,164,779:99:50:22,0,1,27:1,1	0/1:481,79,399:99:26:12,0,0,14:1,1	0/0:1,139,1555:99:46:46,0,0,0:2,0	0/0:0,48,556:75:16:16,0,0,0:2,0	0/0:0,181,2080:99:60:60,0,0,0:2,0	0/0:1,181,2057:99:60:60,0,0,0:2,0	0/0:1,145,1627:99:48:48,0,0,0:2,0	0/0:1,241,2747:99:80:80,0,0,0:2,0	0/1:689,78,209:99:26:6,0,0,20:1,1	0/0:1,290,3235:99:96:96,0,0,0:2,0	0/0:0,133,1512:99:44:44,0,0,0:2,0	0/0:0,42,487:69:14:14,0,0,0:2,0	0/0:0,48,556:75:16:16,0,0,0:2,0	0/0:1,85,938:99:28:28,0,0,0:2,0	0/0:1,109,1216:99:36:36,0,0,0:2,0	0/0:1,103,1140:99:34:34,0,0,0:2,0	1/1:1945,196,19:99:60:0,1,0,59:0,2	0/0:0,133,1530:99:44:44,0,0,0:2,0	0/0:1,127,1418:99:42:42,0,0,0:2,0	0/1:70,12,70:23:4:2,0,0,2:1,1	0/1:209,90,829:87:30:24,0,0,6:1,1	0/1:400,121,948:99:40:28,0,0,12:1,1	0/0:0,30,327:57:10:10,0,0,0:2,0	0/0:0,66,765:93:22:22,0,0,0:2,0	0/1:260,30,70:8:10:2,0,0,8:1,1	0/1:684,96,417:99:32:12,0,0,20:1,1
3520	7	.	T	C	255	.	NS=95;AN=2;AFS=177,13;OH=0.14;MAF=0.07	GT:PL:GQ:DP:BSDP:ACN	0/1:279,91,711:99:30:0,8,0,22:1,1	0/0:70,250,2139:99:62:0,0,2,60:2,0	0/0:70,102,1097:65:34:0,2,0,32:2,0	0/0:0,54,615:81:18:0,0,0,18:2,0	0/0:70,102,1102:65:34:0,2,0,32:2,0	0/1:276,103,886:99:34:0,8,0,26:1,1	0/0:70,42,417:6:14:0,2,0,12:2,0	0/0:0,60,695:87:20:0,0,0,20:2,0	0/0:0,30,348:57:10:0,0,0,10:2,0	0/0:70,42,417:6:14:0,2,0,12:2,0	0/1:209,54,414:99:18:0,6,0,12:1,1	0/0:1,169,1923:99:56:0,0,0,56:2,0	0/0:149,224,2328:99:74:0,5,0,69:2,0	0/0:0,127,1460:99:42:0,0,0,42:2,0	0/0:0,223,2562:99:74:0,0,0,74:2,0	0/0:261,404,4378:99:134:0,8,0,126:2,0	0/0:0,145,1669:99:48:0,0,0,48:2,0	0/0:139,139,1460:31:46:0,4,0,42:2,0	0/0:0,66,765:93:22:0,0,0,22:2,0	0/0:0,175,2009:99:58:0,0,0,58:2,0	0/1:139,96,974:11:32:0,4,0,28:1,1	0/0:188,253,2712:97:84:0,6,0,78:2,0	0/0:166,241,2353:99:72:0,4,1,67:2,0	0/1:260,175,1728:54:58:0,8,0,50:1,1	0/0:70,356,4025:99:118:0,2,0,116:2,0	0/0:0,121,1362:99:40:0,0,0,40:2,0	0/1:70,30,278:8:10:0,2,0,8:1,1	0/0:18,273,2921:99:86:1,0,0,85:2,0	0/0:192,362,3914:99:120:0,6,0,114:2,0	0/1:67,30,278:6:10:0,2,0,8:1,1	0/1:226,157,1565:37:52:0,7,0,45:1,1	0/0:52,181,2017:99:60:0,2,0,58:2,0	0/0:0,96,1113:99:32:0,0,0,32:2,0	0/0:139,229,2504:99:76:0,4,0,72:2,0	0/1:70,36,348:4:12:0,2,0,10:1,1	0/0:52,42,418:23:14:0,2,0,12:2,0	0/0:70,229,2547:99:76:0,2,0,74:2,0	0/0:0,60,692:87:20:0,0,0,20:2,0	0/0:87,183,1821:99:56:0,2,1,53:2,0	0/0:0,48,553:75:16:0,0,0,16:2,0	0/0:0,115,1310:99:38:0,0,0,38:2,0
3523	66	.	A	C	255	.	NS=95;AN=2;AFS=176,14;OH=0.15;MAF=0.07	GT:PL:GQ:DP:BSDP:ACN	0/0:27,271,2814:99:82:81,0,0,1:2,0	0/0:0,121,1391:99:40:40,0,0,0:2,0	0/0:32,179,1736:99:50:49,0,1,0:2,0	0/0:0,36,417:63:12:12,0,0,0:2,0	0/0:1,235,2673:99:78:78,0,0,0:2,0	0/0:0,115,1318:99:38:38,0,0,0:2,0	0/0:0,42,487:69:14:14,0,0,0:2,0	0/0:0,36,399:63:12:12,0,0,0:2,0	0/1:348,42,136:62:14:4,10,0,0:1,1	0/0:0,84,958:99:28:28,0,0,0:2,0	0/1:278,30,70:8:10:2,8,0,0:1,1	0/0:70,217,2395:99:72:70,2,0,0:2,0	0/0:0,102,1182:99:34:34,0,0,0:2,0	0/1:330,103,832:99:34:24,10,0,0:1,1	0/1:530,74,156:50:20:4,15,1,0:1,1	0/0:17,127,1397:99:42:41,1,0,0:2,0	0/0:0,103,1164:99:34:34,0,0,0:2,0	0/0:0,139,1596:99:46:46,0,0,0:2,0	0/0:0,91,1025:99:30:30,0,0,0:2,0	0/0:1,199,2251:99:66:66,0,0,0:2,0	0/0:1,199,2256:99:66:66,0,0,0:2,0	0/1:2148,344,1715:99:114:50,64,0,0:1,1	0/0:1,290,3270:99:96:96,0,0,0:2,0	0/0:0,127,1460:99:42:42,0,0,0:2,0	0/1:1982,422,2826:99:140:82,58,0,0:1,1	0/0:0,229,2602:99:76:76,0,0,0:2,0	0/0:0,54,623:81:18:18,0,0,0:2,0	0/0:17,128,1300:99:38:37,0,1,0:2,0	0/0:0,133,1501:99:44:44,0,0,0:2,0	0/0:0,133,1527:99:44:44,0,0,0:2,0	0/0:0,127,1457:99:42:42,0,0,0:2,0	0/0:1,247,2825:99:82:82,0,0,0:2,0	0/0:0,139,1599:99:46:46,0,0,0:2,0	0/0:0,169,1938:99:56:56,0,0,0:2,0	0/0:1,139,1564:99:46:46,0,0,0:2,0	0/0:0,108,1252:99:36:36,0,0,0:2,0	0/1:415,73,399:99:24:12,12,0,0:1,1	0/0:0,66,762:93:22:22,0,0,0:2,0	0/0:0,90,1040:99:30:30,0,0,0:2,0	0/1:330,115,930:99:38:28,10,0,0:1,1	0/1:1292,163,546:99:54:16,38,0,0:1,1
3523	132	.	A	G	255	.	NS=95;AN=2;AFS=173,17;OH=0.14;MAF=0.09	GT:PL:GQ:DP:BSDP:ACN	0/0:36,279,2772:99:82:81,0,0,1:2,0	0/0:0,121,1373:99:40:40,0,0,0:2,0	0/0:35,151,1686:99:50:49,0,1,0:2,0	0/1:139,36,278:71:12:8,0,4,0:1,1	0/0:1,235,2654:99:78:78,0,0,0:2,0	0/0:0,115,1300:99:38:38,0,0,0:2,0	0/0:0,42,461:69:14:14,0,0,0:2,0	0/0:0,36,417:63:12:12,0,0,0:2,0	0/0:0,42,478:69:14:14,0,0,0:2,0	0/0:0,84,968:99:28:28,0,0,0:2,0	0/0:0,30,348:57:10:10,0,0,0:2,0	0/1:1319,241,1159:99:72:33,1,38,0:1,1	0/0:0,102,1179:99:34:34,0,0,0:2,0	0/0:1,103,1143:99:34:34,0,0,0:2,0	0/0:27,84,684:65:20:19,1,0,0:2,0	0/0:0,127,1433:99:42:42,0,0,0:2,0	0/0:0,103,1164:99:34:34,0,0,0:2,0	0/1:696,139,896:99:46:26,0,20,0:1,1	0/0:1,91,1007:99:30:30,0,0,0:2,0	0/1:1041,213,1210:99:66:35,1,30,0:1,1	0/0:34,226,2256:99:66:64,2,0,0:2,0	0/0:34,371,3902:99:114:112,2,0,0:2,0	0/0:35,318,3199:99:96:94,2,0,0:2,0	0/0:0,127,1457:99:42:42,0,0,0:2,0	0/0:1,422,4841:99:140:140,0,0,0:2,0	0/0:1,229,2555:99:76:76,0,0,0:2,0	0/0:0,54,605:81:18:18,0,0,0:2,0	1/1:1269,128,17:99:38:0,1,37,0:0,2	0/0:1,133,1480:99:44:44,0,0,0:2,0	0/0:1,133,1491:99:44:44,0,0,0:2,0	0/0:0,127,1457:99:42:42,0,0,0:2,0	0/0:1,248,2786:99:82:82,0,0,0:2,0	0/1:974,139,623:99:46:18,0,28,0:1,1	0/1:968,169,945:99:56:28,0,28,0:1,1	0/1:324,153,1251:99:46:36,1,9,0:1,1	0/0:0,109,1231:99:36:36,0,0,0:2,0	0/0:0,73,817:99:24:24,0,0,0:2,0	0/0:0,66,762:93:22:22,0,0,0:2,0	0/0:17,104,1022:99:30:29,1,0,0:2,0	0/0:0,115,1295:99:38:38,0,0,0:2,0	0/0:1,163,1831:99:54:54,0,0,0:2,0
3488	14	.	G	A	255	.	NS=95;AN=2;AFS=173,17;OH=0.18;MAF=0.09	GT:PL:GQ:DP:BSDP:ACN	0/1:174,76,677:67:25:5,0,20,0:1,1	0/1:383,157,1408:99:52:11,0,41,0:1,1	0/0:0,157,1802:99:52:0,0,52,0:2,0	0/0:0,54,618:81:18:0,0,18,0:2,0	0/0:104,93,974:21:31:3,0,28,0:2,0	0/0:17,177,1834:99:54:0,0,53,1:2,0	0/0:0,60,695:87:20:0,0,20,0:2,0	0/0:0,27,313:54:9:0,0,9,0:2,0	0/0:0,94,1057:99:31:0,0,31,0:2,0	0/0:0,72,835:99:24:0,0,24,0:2,0	0/1:104,21,139:51:7:3,0,4,0:1,1	0/1:278,139,1321:99:46:8,0,38,0:1,1	0/0:0,75,866:99:25:0,0,25,0:2,0	0/0:1,163,1860:99:54:0,0,54,0:2,0	0/0:0,142,1634:99:47:0,0,47,0:2,0	0/0:0,148,1704:99:49:0,0,49,0:2,0	0/0:0,66,765:93:22:0,0,22,0:2,0	0/1:383,72,452:99:24:11,0,13,0:1,1	0/0:0,63,730:90:21:0,0,21,0:2,0	0/0:1,256,2924:99:85:0,0,85,0:2,0	0/0:0,45,504:72:15:0,0,15,0:2,0	0/0:1,347,3985:99:115:0,0,115,0:2,0	0/0:0,247,2843:99:82:0,0,82,0:2,0	0/0:17,131,1338:99:39:0,0,38,1:2,0	0/0:1,202,2312:99:67:0,0,67,0:2,0	0/1:313,87,695:99:29:9,0,20,0:1,1	0/0:35,99,1102:96:33:1,0,32,0:2,0	0/0:0,69,782:96:23:0,0,23,0:2,0	0/0:0,63,730:90:21:0,0,21,0:2,0	0/0:0,54,626:81:18:0,0,18,0:2,0	0/0:0,39,449:66:13:0,0,13,0:2,0	0/0:0,136,1565:99:45:0,0,45,0:2,0	0/1:139,60,556:47:20:4,0,16,0:1,1	0/0:0,78,904:99:26:0,0,26,0:2,0	0/0:0,42,469:69:14:0,0,14,0:2,0	0/1:417,130,1078:99:43:12,0,31,0:1,1	0/1:260,85,688:99:28:8,0,20,0:1,1	0/0:0,72,832:99:24:0,0,24,0:2,0	0/1:313,57,348:99:19:9,0,10,0:1,1	0/0:0,78,896:99:26:0,0,26,0:2,0	0/0:0,96,1097:99:32:0,0,32,0:2,0
3488	21	.	A	G	255	.	NS=95;AN=2;AFS=176,14;OH=0.15;MAF=0.07	GT:PL:GQ:DP:BSDP:ACN	0/0:0,76,840:99:25:25,0,0,0:2,0	0/1:244,157,1565:55:52:45,0,7,0:1,1	0/0:0,157,1808:99:52:52,0,0,0:2,0	0/1:104,54,522:18:18:15,0,3,0:1,1	0/0:0,94,1060:99:31:31,0,0,0:2,0	0/0:35,163,1810:99:54:53,0,1,0:2,0	0/0:0,60,692:87:20:20,0,0,0:2,0	0/0:0,27,295:54:9:9,0,0,0:2,0	0/0:0,93,1061:99:31:31,0,0,0:2,0	0/0:70,73,747:34:24:22,0,2,0:2,0	0/0:0,21,243:48:7:7,0,0,0:2,0	0/0:140,139,1442:31:46:42,0,4,0:2,0	0/1:191,89,677:70:25:19,1,5,0:1,1	0/0:105,163,1773:90:54:51,0,3,0:2,0	0/0:139,142,1476:34:47:43,0,4,0:2,0	0/0:36,148,1619:99:49:48,0,1,0:2,0	0/0:0,66,765:93:22:22,0,0,0:2,0	0/1:104,72,727:3:24:21,0,3,0:1,1	0/0:0,63,727:90:21:21,0,0,0:2,0	0/0:139,256,2813:99:85:81,0,4,0:2,0	0/0:0,45,519:72:15:15,0,0,0:2,0	0/0:349,347,3611:30:115:105,0,10,0:2,0	0/1:557,247,2289:99:82:66,0,16,0:1,1	0/1:174,118,1179:25:39:34,0,5,0:1,1	0/0:0,202,2319:99:67:67,0,0,0:2,0	0/0:104,87,904:15:29:26,0,3,0:2,0	0/0:0,100,1129:99:33:33,0,0,0:2,0	0/1:209,69,591:99:23:17,0,6,0:1,1	0/0:0,63,722:90:21:21,0,0,0:2,0	0/1:235,54,383:99:18:11,0,7,0:1,1	0/0:0,39,434:66:13:13,0,0,0:2,0	0/0:0,136,1557:99:45:45,0,0,0:2,0	0/0:35,60,658:57:20:19,0,1,0:2,0	0/0:0,78,904:99:26:26,0,0,0:2,0	0/0:0,42,466:69:14:14,0,0,0:2,0	0/0:0,130,1495:99:43:43,0,0,0:2,0	0/1:174,85,782:58:28:23,0,5,0:1,1	0/0:0,72,835:99:24:24,0,0,0:2,0	0/0:70,57,591:19:19:17,0,2,0:2,0	0/0:70,78,835:40:26:24,0,2,0:2,0	0/0:0,96,1110:99:32:32,0,0,0:2,0
3488	64	.	A	T	255	.	NS=95;AN=2;AFS=174,16;OH=0.17;MAF=0.08	GT:PL:GQ:DP:BSDP:ACN	0/0:0,75,869:99:25:25,0,0,0:2,0	0/0:0,157,1786:99:52:52,0,0,0:2,0	0/0:35,157,1765:99:52:51,0,0,1:2,0	0/0:35,54,591:51:18:17,0,0,1:2,0	0/0:35,93,1040:90:31:30,0,0,1:2,0	0/1:345,163,1512:99:54:44,0,0,10:1,1	0/1:104,60,591:13:20:17,0,0,3:1,1	0/1:70,27,225:11:9:7,0,0,2:1,1	0/1:138,94,905:13:31:26,0,0,5:1,1	0/0:0,72,835:99:24:24,0,0,0:2,0	0/1:70,21,174:17:7:5,0,0,2:1,1	0/1:174,139,1426:5:46:41,0,0,5:1,1	0/1:174,75,695:67:25:20,0,0,5:1,1	0/0:1,163,1860:99:54:54,0,0,0:2,0	0/0:105,142,1494:69:47:44,0,0,3:2,0	0/0:70,148,1625:99:49:47,0,0,2:2,0	0/0:35,66,727:63:22:21,0,0,1:2,0	0/0:0,72,835:99:24:24,0,0,0:2,0	0/0:70,63,661:25:21:19,0,0,2:2,0	0/0:261,270,2668:41:85:77,1,0,7:2,0	0/0:70,45,449:8:15:13,0,0,2:2,0	0/0:1,347,3946:99:115:115,0,0,0:2,0	0/0:139,247,2701:99:82:78,0,0,4:2,0	0/0:139,118,1217:10:39:35,0,0,4:2,0	0/0:171,202,2156:63:67:62,0,0,5:2,0	0/0:70,87,939:49:29:27,0,0,2:2,0	0/0:104,99,1040:27:33:30,0,0,3:2,0	0/0:0,69,784:96:23:23,0,0,0:2,0	0/0:70,63,661:25:21:19,0,0,2:2,0	0/0:70,54,556:16:18:16,0,0,2:2,0	0/0:35,39,417:36:13:12,0,0,1:2,0	0/1:348,136,1217:99:45:35,0,0,10:1,1	0/0:0,60,695:87:20:20,0,0,0:2,0	0/0:0,78,901:99:26:26,0,0,0:2,0	0/0:0,42,487:69:14:14,0,0,0:2,0	0/0:70,130,1426:92:43:41,0,0,2:2,0	0/0:35,84,939:81:28:27,0,0,1:2,0	0/1:191,73,626:86:24:18,0,0,6:1,1	0/0:0,57,661:84:19:19,0,0,0:2,0	0/1:217,116,704:70:26:19,0,2,5:1,1	0/1:139,97,950:11:32:28,0,0,4:1,1
3607	94	.	T	C	255	.	NS=95;AN=2;AFS=140,50;OH=0.38;MAF=0.26	GT:PL:GQ:DP:BSDP:ACN	1/1:396,42,70:6:14:0,12,0,2:0,2	0/0:29,170,1500:99:48:0,0,1,47:2,0	1/1:201,18,0:45:6:0,6,0,0:0,2	0/0:0,6,70:33:2:0,0,0,2:2,0	0/0:0,60,660:87:20:0,0,0,20:2,0	0/0:0,18,209:45:6:0,0,0,6:2,0	0/0:0,24,270:51:8:0,0,0,8:2,0	0/0:34,64,346:35:12:0,0,2,10:2,0	0/0:0,6,70:33:2:0,0,0,2:2,0	0/0:18,39,220:39:8:0,0,1,7:2,0	0/0:0,60,695:87:20:0,0,0,20:2,0	0/0:2,116,1206:99:38:0,0,0,38:2,0	0/0:0,102,1174:99:34:0,0,0,34:2,0	0/1:726,97,340:99:32:0,22,0,10:1,1	0/0:1,127,1420:99:42:0,0,0,42:2,0	0/1:1025,157,749:99:52:0,30,0,22:1,1	0/0:0,78,901:99:26:0,0,0,26:2,0	0/1:375,102,512:99:26:0,10,1,15:1,1	0/0:0,18,209:45:6:0,0,0,6:2,0	0/0:13,88,846:97:26:0,0,1,25:2,0	0/0:0,66,765:93:22:0,0,0,22:2,0	0/0:1,97,1069:99:32:0,0,0,32:2,0	0/1:1504,229,1092:99:76:0,44,0,32:1,1	0/0:1,103,1129:99:34:0,0,0,34:2,0	0/1:1182,175,819:99:58:0,34,0,24:1,1	0/1:696,115,623:99:38:0,20,0,18:1,1	0/1:278,48,278:99:16:0,8,0,8:1,1	0/0:0,97,1089:99:32:0,0,0,32:2,0	0/0:0,96,1113:99:32:0,0,0,32:2,0	0/1:330,79,557:99:26:0,10,0,16:1,1	0/1:261,127,1143:99:42:0,8,0,34:1,1	0/0:0,97,1076:99:32:0,0,0,32:2,0	0/0:14,137,1386:99:42:0,0,1,41:2,0	0/0:35,92,687:57:20:0,0,1,19:2,0	0/1:278,30,70:8:10:0,8,0,2:1,1	0/0:0,60,677:87:20:0,0,0,20:2,0	0/0:0,12,139:39:4:0,0,0,4:2,0	0/1:201,104,406:64:16:0,4,2,10:1,1	0/1:487,66,278:99:22:0,14,0,8:1,1	0/0:0,24,278:51:8:0,0,0,8:2,0	0/0:1,181,2047:99:60:0,0,0,60:2,0
3603	73	.	T	C	255	.	NS=94;AN=2;AFS=171,17;OH=0.16;MAF=0.09	GT:PL:GQ:DP:BSDP:ACN	0/0:0,79,886:99:26:0,0,0,26:2,0	0/1:417,48,139:59:16:0,12,0,4:1,1	0/1:209,48,348:99:16:0,6,0,10:1,1	0/1:270,36,139:71:12:0,8,0,4:1,1	0/0:0,30,345:57:10:0,0,0,10:2,0	0/0:0,6,70:33:2:0,0,0,2:2,0	0/0:0,84,974:99:28:0,0,0,28:2,0	0/0:0,66,762:93:22:0,0,0,22:2,0	0/0:0,24,275:51:8:0,0,0,8:2,0	0/1:70,12,70:23:4:0,2,0,2:1,1	0/1:139,18,52:4:6:0,4,0,2:1,1	0/0:1,169,1926:99:56:0,0,0,56:2,0	0/1:623,108,626:99:36:0,18,0,18:1,1	0/0:1,115,1285:99:38:0,0,0,38:2,0	0/0:0,96,1113:99:32:0,0,0,32:2,0	0/0:0,66,762:93:22:0,0,0,22:2,0	0/0:0,48,556:75:16:0,0,0,16:2,0	0/0:17,43,434:57:14:0,1,0,13:2,0	0/0:0,78,904:99:26:0,0,0,26:2,0	0/0:0,42,487:69:14:0,0,0,14:2,0	0/1:626,72,209:99:24:0,18,0,6:1,1	0/0:17,187,2100:99:62:0,1,0,61:2,0	0/1:487,151,1231:99:50:0,14,0,36:1,1	0/0:0,121,1385:99:40:0,0,0,40:2,0	0/0:0,229,2643:99:76:0,0,0,76:2,0	0/0:0,96,1102:99:32:0,0,0,32:2,0	0/1:348,54,278:99:18:0,10,0,8:1,1	0/0:0,90,1043:99:30:0,0,0,30:2,0	0/0:0,96,1102:99:32:0,0,0,32:2,0	0/1:209,72,623:99:24:0,6,0,18:1,1	0/1:121,30,209:59:10:0,4,0,6:1,1	0/0:0,145,1669:99:48:0,0,0,48:2,0	0/0:0,121,1383:99:40:0,0,0,40:2,0	0/0:0,42,487:69:14:0,0,0,14:2,0	0/0:0,72,832:99:24:0,0,0,24:2,0	0/0:0,66,762:93:22:0,0,0,22:2,0	0/1:835,145,835:99:48:0,24,0,24:1,1	0/0:0,18,209:45:6:0,0,0,6:2,0	0/0:0,24,278:51:8:0,0,0,8:2,0	0/0:0,6,70:33:2:0,0,0,2:2,0	0/0:0,145,1666:99:48:0,0,0,48:2,0
3627	86	.	A	G	255	.	NS=94;AN=2;AFS=176,12;OH=0.11;MAF=0.06	GT:PL:GQ:DP:BSDP:ACN	1/1:1164,103,0:99:34:0,0,34,0:0,2	0/0:1,181,2068:99:60:60,0,0,0:2,0	0/1:966,151,765:99:50:22,0,28,0:1,1	0/0:0,18,209:45:6:6,0,0,0:2,0	0/1:626,145,1025:99:48:30,0,18,0:1,1	0/0:1,127,1424:99:42:42,0,0,0:2,0	0/0:0,36,417:63:12:12,0,0,0:2,0	0/0:0,12,139:39:4:4,0,0,0:2,0	0/0:0,72,827:99:24:24,0,0,0:2,0	0/0:0,84,974:99:28:28,0,0,0:2,0	0/0:0,24,278:51:8:8,0,0,0:2,0	0/0:1,169,1929:99:56:56,0,0,0:2,0	0/0:0,85,956:99:28:28,0,0,0:2,0	0/0:0,139,1591:99:46:46,0,0,0:2,0	0/0:0,78,904:99:26:26,0,0,0:2,0	0/0:0,151,1739:99:50:50,0,0,0:2,0	0/0:0,102,1182:99:34:34,0,0,0:2,0	0/0:0,60,692:87:20:20,0,0,0:2,0	0/1:260,48,278:99:16:8,0,8,0:1,1	0/1:209,54,399:99:18:12,0,6,0:1,1	0/0:0,151,1728:99:50:50,0,0,0:2,0	0/0:17,201,2130:99:62:61,1,0,0:2,0	0/0:1,272,3074:99:90:90,0,0,0:2,0	0/0:0,90,1043:99:30:30,0,0,0:2,0	0/0:0,163,1878:99:54:54,0,0,0:2,0	0/0:0,108,1252:99:36:36,0,0,0:2,0	0/0:0,115,1318:99:38:38,0,0,0:2,0	0/1:677,97,418:99:32:12,0,20,0:1,1	0/0:0,115,1313:99:38:38,0,0,0:2,0	0/0:0,78,904:99:26:26,0,0,0:2,0	0/0:0,127,1449:99:42:42,0,0,0:2,0	0/0:0,115,1321:99:38:38,0,0,0:2,0	0/0:0,121,1373:99:40:40,0,0,0:2,0	0/0:17,122,1213:99:36:35,1,0,0:2,0	0/0:0,85,956:99:28:28,0,0,0:2,0	0/1:835,121,556:99:40:16,0,24,0:1,1	0/0:0,97,1087:99:32:32,0,0,0:2,0	0/0:0,84,968:99:28:28,0,0,0:2,0	0/0:0,73,817:99:24:24,0,0,0:2,0	0/0:0,66,762:93:22:22,0,0,0:2,0	0/0:0,30,340:57:10:10,0,0,0:2,0
3675	110	.	C	T	255	.	NS=92;AN=2;AFS=127,57;OH=0.36;MAF=0.31	GT:PL:GQ:DP:BSDP:ACN	0/0:0,133,1519:99:44:0,44,0,0:2,0	0/1:556,108,695:99:36:0,20,0,16:1,1	0/0:0,115,1303:99:38:0,38,0,0:2,0	0/0:0,18,209:45:6:0,6,0,0:2,0	0/0:0,121,1373:99:40:0,40,0,0:2,0	0/0:0,78,904:99:26:0,26,0,0:2,0	0/1:348,78,556:99:26:0,16,0,10:1,1	0/1:131,24,139:75:8:0,4,0,4:1,1	0/1:70,12,70:23:4:0,2,0,2:1,1	./.:0,0,0:0:0:0,0,0,0:2,0	0/1:487,55,103:17:18:0,4,0,14:1,1	0/0:0,211,2431:99:70:0,70,0,0:2,0	0/1:1512,163,348:99:54:0,10,0,44:1,1	0/1:415,175,1553:99:58:0,46,0,12:1,1	0/0:0,66,759:93:22:0,22,0,0:2,0	0/0:17,249,2691:99:78:1,77,0,0:2,0	0/1:226,91,774:99:30:0,23,0,7:1,1	0/0:1,85,938:99:28:0,28,0,0:2,0	./.:139,211,974:0:28:4,24,0,0:2,0	0/0:2,344,3884:99:114:0,114,0,0:2,0	0/1:414,96,695:99:32:0,20,0,12:1,1	0/0:2,410,4640:99:136:0,136,0,0:2,0	0/1:1127,247,1686:99:82:0,49,0,33:1,1	0/1:556,108,695:99:36:0,20,0,16:1,1	1/1:2496,217,0:99:72:0,0,0,72:0,2	0/1:870,145,782:99:48:0,23,0,25:1,1	0/0:0,60,695:87:20:0,20,0,0:2,0	0/0:0,84,974:99:28:0,28,0,0:2,0	0/1:757,133,747:99:44:0,22,0,22:1,1	0/0:0,54,626:81:18:0,18,0,0:2,0	0/0:0,66,757:93:22:0,22,0,0:2,0	0/0:35,38,70:2:2:1,1,0,0:2,0	0/0:1,199,2214:99:66:0,66,0,0:2,0	0/0:1,248,2797:99:82:0,82,0,0:2,0	0/1:206,48,348:99:16:0,10,0,6:1,1	0/1:487,102,695:99:34:0,20,0,14:1,1	0/1:209,66,530:99:22:0,16,0,6:1,1	0/1:121,79,757:11:26:0,22,0,4:1,1	0/0:0,78,904:99:26:0,26,0,0:2,0	0/0:0,60,677:87:20:0,20,0,0:2,0	0/0:1,187,2101:99:62:0,62,0,0:2,0
3702	41	.	G	A	255	.	NS=95;AN=2;AFS=175,15;OH=0.14;MAF=0.08	GT:PL:GQ:DP:BSDP:ACN	0/0:17,170,1782:99:52:0,0,51,1:2,0	0/0:0,163,1878:99:54:0,0,54,0:2,0	0/0:0,90,1035:99:30:0,0,30,0:2,0	0/0:0,18,209:45:6:0,0,6,0:2,0	0/0:0,42,461:69:14:0,0,14,0:2,0	0/1:417,96,695:99:32:12,0,20,0:1,1	0/0:0,115,1318:99:38:0,0,38,0:2,0	0/0:0,36,417:63:12:0,0,12,0:2,0	0/0:0,42,487:69:14:0,0,14,0:2,0	0/0:0,73,806:99:24:0,0,24,0:2,0	0/0:0,18,191:45:6:0,0,6,0:2,0	0/1:295,74,393:99:20:8,0,11,1:1,1	0/1:209,42,278:99:14:6,0,8,0:1,1	0/0:0,42,487:69:14:0,0,14,0:2,0	0/0:17,98,956:99:28:0,1,27,0:2,0	0/0:0,121,1375:99:40:0,0,40,0:2,0	0/0:0,102,1179:99:34:0,0,34,0:2,0	0/0:0,42,487:69:14:0,0,14,0:2,0	0/1:896,133,626:99:44:26,0,18,0:1,1	0/1:623,133,883:99:44:18,0,26,0:1,1	0/1:279,103,883:99:34:8,0,26,0:1,1	0/1:1069,139,488:99:46:32,0,14,0:1,1	0/0:1,229,2614:99:76:0,0,76,0:2,0	0/0:0,66,736:93:22:0,0,22,0:2,0	0/0:0,241,2782:99:80:0,0,80,0:2,0	0/0:0,139,1599:99:46:0,0,46,0:2,0	0/0:0,78,904:99:26:0,0,26,0:2,0	0/0:27,108,963:89:28:0,1,27,0:2,0	0/0:35,207,2003:99:58:0,1,57,0:2,0	0/0:34,74,635:69:20:1,0,18,1:2,0	0/0:0,60,692:87:20:0,0,20,0:2,0	0/0:0,108,1249:99:36:0,0,36,0:2,0	0/0:0,48,548:75:16:0,0,16,0:2,0	0/0:0,103,1156:99:34:0,0,34,0:2,0	0/0:0,108,1252:99:36:0,0,36,0:2,0	0/0:0,78,901:99:26:0,0,26,0:2,0	0/1:765,90,270:99:30:22,0,8,0:1,1	0/0:0,30,348:57:10:0,0,10,0:2,0	0/1:348,66,414:99:22:10,0,12,0:1,1	0/0:0,30,340:57:10:0,0,10,0:2,0	0/0:0,103,1164:99:34:0,0,34,0:2,0
3691	17	.	A	G	255	.	NS=96;AN=2;AFS=146,46;OH=0.46;MAF=0.24	GT:PL:GQ:DP:BSDP:ACN	0/1:904,145,747:99:48:22,0,26,0:1,1	0/1:1130,272,1946:99:90:57,0,33,0:1,1	0/0:0,124,1420:99:41:41,0,0,0:2,0	0/0:0,75,869:99:25:25,0,0,0:2,0	0/0:0,85,953:99:28:28,0,0,0:2,0	0/0:0,51,591:78:17:17,0,0,0:2,0	0/0:0,15,174:42:5:5,0,0,0:2,0	0/0:0,18,209:45:6:6,0,0,0:2,0	0/1:174,45,348:97:15:10,0,5,0:1,1	0/0:0,24,278:51:8:8,0,0,0:2,0	0/0:0,9,104:36:3:3,0,0,0:2,0	0/1:484,178,1547:99:59:45,0,14,0:1,1	0/0:0,85,956:99:28:28,0,0,0:2,0	0/0:0,60,695:87:20:20,0,0,0:2,0	0/0:0,160,1843:99:53:53,0,0,0:2,0	0/1:504,157,1266:99:52:37,0,15,0:1,1	0/0:0,108,1252:99:36:36,0,0,0:2,0	0/0:0,84,974:99:28:28,0,0,0:2,0	0/0:0,21,243:48:7:7,0,0,0:2,0	0/0:0,109,1231:99:36:36,0,0,0:2,0	0/0:0,115,1313:99:38:38,0,0,0:2,0	0/0:0,347,3999:99:115:115,0,0,0:2,0	0/1:844,208,1494:99:69:44,0,25,0:1,1	0/1:904,223,1666:99:74:48,0,26,0:1,1	0/0:0,157,1805:99:52:52,0,0,0:2,0	0/0:0,163,1878:99:54:54,0,0,0:2,0	0/0:0,69,782:96:23:23,0,0,0:2,0	0/1:724,124,693:99:41:20,0,21,0:1,1	0/1:1217,229,1426:99:76:41,0,35,0:1,1	0/1:365,63,348:99:21:10,0,11,0:1,1	0/1:469,118,852:99:39:25,0,14,0:1,1	0/0:0,127,1460:99:42:42,0,0,0:2,0	0/0:0,66,765:93:22:22,0,0,0:2,0	0/0:0,139,1596:99:46:46,0,0,0:2,0	0/1:522,133,1008:99:44:29,0,15,0:1,1	0/1:713,175,1248:99:58:37,0,21,0:1,1	0/0:0,72,835:99:24:24,0,0,0:2,0	0/1:487,139,1113:99:46:32,0,14,0:1,1	0/0:0,96,1110:99:32:32,0,0,0:2,0	0/1:348,69,452:99:23:13,0,10,0:1,1	0/0:0,36,417:63:12:12,0,0,0:2,0
3691	53	.	G	T	255	.	NS=96;AN=2;AFS=181,11;OH=0.11;MAF=0.06	GT:PL:GQ:DP:BSDP:ACN	0/0:0,145,1651:99:48:0,0,48,0:2,0	0/0:0,271,3121:99:90:0,0,90,0:2,0	0/1:446,124,974:99:41:0,0,28,13:1,1	0/1:240,75,626:99:25:0,0,18,7:1,1	0/0:0,84,963:99:28:0,0,28,0:2,0	0/1:104,51,487:21:17:0,0,14,3:1,1	0/0:0,15,174:42:5:0,0,5,0:2,0	0/0:0,18,191:45:6:0,0,6,0:2,0	0/0:0,45,522:72:15:0,0,15,0:2,0	0/0:0,24,278:51:8:0,0,8,0:2,0	0/0:35,9,70:7:3:0,0,2,1:2,0	0/0:0,178,2022:99:59:0,0,59,0:2,0	0/0:0,84,974:99:28:0,0,28,0:2,0	0/0:0,60,692:87:20:0,0,20,0:2,0	0/0:0,160,1835:99:53:0,0,53,0:2,0	0/0:0,157,1808:99:52:0,0,52,0:2,0	0/0:0,108,1244:99:36:0,0,36,0:2,0	0/0:0,84,966:99:28:0,0,28,0:2,0	0/0:0,21,240:48:7:0,0,7,0:2,0	0/0:0,108,1249:99:36:0,0,36,0:2,0	0/0:0,115,1313:99:38:0,0,38,0:2,0	0/0:1,347,3982:99:115:0,0,115,0:2,0	0/0:0,208,2399:99:69:0,0,69,0:2,0	0/0:0,223,2554:99:74:0,0,74,0:2,0	0/0:1,157,1790:99:52:0,0,52,0:2,0	0/0:1,163,1849:99:54:0,0,54,0:2,0	0/1:340,69,452:99:23:0,0,13,10:1,1	0/0:0,124,1426:99:41:0,0,41,0:2,0	0/1:345,229,2271:84:76:0,0,66,10:1,1	0/0:0,63,719:90:21:0,0,21,0:2,0	0/0:0,118,1345:99:39:0,0,39,0:2,0	0/0:0,127,1452:99:42:0,0,42,0:2,0	0/1:174,66,591:76:22:0,0,17,5:1,1	0/0:0,139,1588:99:46:0,0,46,0:2,0	0/0:0,133,1522:99:44:0,0,44,0:2,0	0/0:0,175,2003:99:58:0,0,58,0:2,0	0/1:295,73,522:99:24:0,0,15,9:1,1	0/0:0,139,1585:99:46:0,0,46,0:2,0	0/1:236,96,869:99:32:0,0,25,7:1,1	0/0:0,69,800:96:23:0,0,23,0:2,0	0/0:0,36,417:63:12:0,0,12,0:2,0
3725	56	.	A	T	255	.	NS=95;AN=2;AFS=168,22;OH=0.15;MAF=0.12	GT:PL:GQ:DP:BSDP:ACN	0/1:1587,298,1577:99:94:47,1,0,46:1,1	0/0:1,193,2186:99:64:64,0,0,0:2,0	0/1:348,115,974:99:38:28,0,0,10:1,1	0/1:399,60,279:99:20:8,0,0,12:1,1	0/0:1,175,1999:99:58:58,0,0,0:2,0	0/0:0,133,1519:99:44:44,0,0,0:2,0	0/0:0,102,1179:99:34:34,0,0,0:2,0	0/0:0,60,695:87:20:20,0,0,0:2,0	0/0:0,78,898:99:26:26,0,0,0:2,0	0/0:0,54,626:81:18:18,0,0,0:2,0	0/0:0,30,348:57:10:10,0,0,0:2,0	1/1:1249,129,18:99:38:0,0,1,37:0,2	0/1:209,72,615:99:24:18,0,0,6:1,1	0/0:1,175,1963:99:58:58,0,0,0:2,0	0/0:0,151,1733:99:50:50,0,0,0:2,0	0/0:1,235,2675:99:78:78,0,0,0:2,0	0/0:0,102,1182:99:34:34,0,0,0:2,0	0/1:348,90,692:99:30:20,0,0,10:1,1	0/0:0,54,626:81:18:18,0,0,0:2,0	0/1:623,90,417:99:30:12,0,0,18:1,1	0/0:17,147,1483:99:44:43,0,1,0:2,0	0/0:2,278,3119:99:92:92,0,0,0:2,0	1/1:3550,314,1:99:104:0,0,0,104:0,2	0/0:1,121,1352:99:40:40,0,0,0:2,0	0/1:835,151,870:99:50:26,0,0,24:1,1	0/0:0,175,2003:99:58:58,0,0,0:2,0	0/1:409,121,974:99:40:28,0,0,12:1,1	0/0:1,169,1921:99:56:56,0,0,0:2,0	0/0:0,85,956:99:28:28,0,0,0:2,0	0/0:0,73,814:99:24:24,0,0,0:2,0	0/0:0,79,886:99:26:26,0,0,0:2,0	0/0:1,163,1833:99:54:54,0,0,0:2,0	0/0:1,199,2227:99:66:66,0,0,0:2,0	0/0:17,153,1536:99:46:45,1,0,0:2,0	0/0:0,60,695:87:20:20,0,0,0:2,0	0/0:1,175,1957:99:58:58,0,0,0:2,0	0/0:1,85,917:99:28:28,0,0,0:2,0	0/0:1,91,989:99:30:30,0,0,0:2,0	0/1:345,66,417:99:22:12,0,0,10:1,1	0/0:0,30,337:57:10:10,0,0,0:2,0	0/0:18,133,1441:99:44:43,0,0,1:2,0
3725	68	.	A	G	255	.	NS=95;AN=2;AFS=164,26;OH=0.21;MAF=0.14	GT:PL:GQ:DP:BSDP:ACN	0/0:18,297,3197:99:94:93,1,0,0:2,0	0/1:1380,193,835:99:64:24,0,40,0:1,1	0/0:0,115,1321:99:38:38,0,0,0:2,0	0/0:0,60,687:87:20:20,0,0,0:2,0	0/0:0,175,2017:99:58:58,0,0,0:2,0	0/0:17,146,1509:99:44:43,0,0,1:2,0	0/0:0,102,1182:99:34:34,0,0,0:2,0	0/1:209,60,479:99:20:14,0,6,0:1,1	0/0:0,79,886:99:26:26,0,0,0:2,0	0/0:0,54,623:81:18:18,0,0,0:2,0	0/1:139,30,209:77:10:6,0,4,0:1,1	0/0:0,115,1300:99:38:38,0,0,0:2,0	0/0:0,72,835:99:24:24,0,0,0:2,0	0/0:1,175,1996:99:58:58,0,0,0:2,0	0/0:1,151,1718:99:50:50,0,0,0:2,0	0/0:0,235,2709:99:78:78,0,0,0:2,0	0/0:0,102,1182:99:34:34,0,0,0:2,0	0/0:0,91,1014:99:30:30,0,0,0:2,0	0/0:0,54,626:81:18:18,0,0,0:2,0	0/0:0,90,1043:99:30:30,0,0,0:2,0	0/0:0,133,1522:99:44:44,0,0,0:2,0	0/1:1527,277,1669:99:92:48,0,44,0:1,1	0/0:33,314,3527:99:104:103,0,1,0:2,0	0/0:0,121,1391:99:40:40,0,0,0:2,0	0/0:0,151,1736:99:50:50,0,0,0:2,0	0/0:1,175,1993:99:58:58,0,0,0:2,0	0/0:0,121,1391:99:40:40,0,0,0:2,0	0/1:1107,169,832:99:56:24,0,32,0:1,1	0/0:0,84,966:99:28:28,0,0,0:2,0	0/0:0,72,835:99:24:24,0,0,0:2,0	0/1:345,78,556:99:26:16,0,10,0:1,1	0/0:0,163,1867:99:54:54,0,0,0:2,0	0/0:1,199,2225:99:66:66,0,0,0:2,0	0/1:1171,139,414:99:46:12,0,34,0:1,1	0/0:0,60,695:87:20:20,0,0,0:2,0	0/0:17,189,1993:99:58:57,0,0,1:2,0	0/1:597,85,327:99:28:10,0,18,0:1,1	1/1:1014,104,17:99:30:0,0,29,1:0,2	0/0:0,66,765:93:22:22,0,0,0:2,0	0/0:0,30,348:57:10:10,0,0,0:2,0	0/0:0,133,1514:99:44:44,0,0,0:2,0
3605	41	.	C	T	255	.	NS=92;AN=2;AFS=174,10;OH=0.11;MAF=0.05	GT:PL:GQ:DP:BSDP:ACN	0/0:1,223,2549:99:74:0,74,0,0:2,0	0/0:1,320,3662:99:106:0,106,0,0:2,0	0/0:0,166,1909:99:55:0,55,0,0:2,0	0/0:0,81,928:99:27:0,27,0,0:2,0	0/1:417,202,1909:99:67:0,55,0,12:1,1	0/0:105,154,1666:81:51:0,48,0,3:2,0	0/0:0,142,1631:99:47:0,47,0,0:2,0	0/0:0,33,382:60:11:0,11,0,0:2,0	0/0:0,84,960:99:28:0,28,0,0:2,0	0/0:1,133,1495:99:44:0,44,0,0:2,0	0/0:0,118,1335:99:39:0,39,0,0:2,0	0/1:503,344,3396:99:114:0,98,0,16:1,1	0/0:0,157,1805:99:52:0,52,0,0:2,0	0/0:0,90,1040:99:30:0,30,0,0:2,0	0/0:0,196,2260:99:65:0,65,0,0:2,0	0/0:175,295,3216:99:98:0,93,0,5:2,0	0/0:0,115,1310:99:38:0,38,0,0:2,0	0/0:0,90,1027:99:30:0,30,0,0:2,0	0/0:0,99,1144:99:33:0,33,0,0:2,0	0/0:1,305,3483:99:101:0,101,0,0:2,0	0/0:1,217,2457:99:72:0,72,0,0:2,0	0/0:1,350,4004:99:116:0,116,0,0:2,0	0/0:0,244,2802:99:81:0,81,0,0:2,0	0/0:0,121,1380:99:40:0,40,0,0:2,0	0/1:1009,648,6448:99:215:0,186,0,29:1,1	0/0:1,151,1703:99:50:0,50,0,0:2,0	0/0:0,106,1199:99:35:0,35,0,0:2,0	0/1:380,283,2880:65:94:0,83,0,11:1,1	0/0:1,211,2413:99:70:0,70,0,0:2,0	0/0:0,54,626:81:18:0,18,0,0:2,0	0/0:0,127,1460:99:42:0,42,0,0:2,0	0/0:0,121,1391:99:40:0,40,0,0:2,0	0/0:0,108,1244:99:36:0,36,0,0:2,0	0/0:0,163,1875:99:54:0,54,0,0:2,0	0/0:0,90,1043:99:30:0,30,0,0:2,0	0/0:0,84,974:99:28:0,28,0,0:2,0	0/0:0,115,1318:99:38:0,38,0,0:2,0	0/1:730,244,2080:99:81:0,60,0,21:1,1	0/0:0,72,835:99:24:0,24,0,0:2,0	0/0:70,115,1252:77:38:0,36,0,2:2,0	0/0:0,118,1336:99:39:0,39,0,0:2,0
3694	64	.	A	T	255	.	NS=94;AN=2;AFS=154,34;OH=0.3;MAF=0.18	GT:PL:GQ:DP:BSDP:ACN	0/0:0,54,608:81:18:18,0,0,0:2,0	0/0:1,175,1996:99:58:58,0,0,0:2,0	0/0:0,84,974:99:28:28,0,0,0:2,0	0/0:1,61,651:87:20:20,0,0,0:2,0	0/0:0,115,1295:99:38:38,0,0,0:2,0	0/0:0,96,1105:99:32:32,0,0,0:2,0	0/0:0,48,556:75:16:16,0,0,0:2,0	0/0:0,60,695:87:20:20,0,0,0:2,0	0/0:0,90,1043:99:30:30,0,0,0:2,0	0/0:0,54,626:81:18:18,0,0,0:2,0	0/0:0,24,278:51:8:8,0,0,0:2,0	0/0:1,181,2065:99:60:60,0,0,0:2,0	0/0:1,145,1629:99:48:48,0,0,0:2,0	0/1:479,84,487:99:28:14,0,0,14:1,1	0/0:0,115,1321:99:38:38,0,0,0:2,0	0/0:0,145,1669:99:48:48,0,0,0:2,0	0/1:615,72,209:99:24:6,0,0,18:1,1	0/1:278,66,479:99:22:14,0,0,8:1,1	0/0:0,66,762:93:22:22,0,0,0:2,0	0/1:913,140,538:99:42:15,1,0,26:1,1	0/0:0,181,2075:99:60:60,0,0,0:2,0	0/0:1,241,2756:99:80:80,0,0,0:2,0	0/0:18,304,3241:99:96:95,1,0,0:2,0	0/0:0,91,1025:99:30:30,0,0,0:2,0	0/0:1,229,2625:99:76:76,0,0,0:2,0	0/0:0,78,904:99:26:26,0,0,0:2,0	0/0:0,42,479:69:14:14,0,0,0:2,0	0/0:0,91,1017:99:30:30,0,0,0:2,0	0/1:1600,211,835:99:70:24,0,0,46:1,1	0/0:0,30,348:57:10:10,0,0,0:2,0	0/1:479,114,562:99:30:16,1,0,13:1,1	0/1:549,169,1367:99:56:40,0,0,16:1,1	0/0:0,115,1300:99:38:38,0,0,0:2,0	0/1:670,183,1248:99:56:36,1,0,19:1,1	0/0:0,48,556:75:16:16,0,0,0:2,0	0/0:0,79,883:99:26:26,0,0,0:2,0	0/0:0,30,345:57:10:10,0,0,0:2,0	0/0:0,90,1040:99:30:30,0,0,0:2,0	0/0:0,24,260:51:8:8,0,0,0:2,0	0/1:417,48,139:59:16:4,0,0,12:1,1	0/0:0,90,1035:99:30:30,0,0,0:2,0
3751	50	.	T	A	255	.	NS=95;AN=2;AFS=176,14;OH=0.13;MAF=0.07	GT:PL:GQ:DP:BSDP:ACN	0/0:70,341,3170:99:92:0,2,0,90:2,0	0/0:34,203,1936:99:58:0,1,1,56:2,0	0/0:0,115,1305:99:38:0,0,0,38:2,0	0/0:1,109,1208:99:36:0,0,0,36:2,0	0/0:0,66,739:93:22:0,0,0,22:2,0	0/0:1,115,1249:99:38:0,0,0,38:2,0	0/0:0,42,484:69:14:0,0,0,14:2,0	0/0:0,36,396:63:12:0,0,0,12:2,0	0/0:0,60,695:87:20:0,0,0,20:2,0	0/0:0,24,267:51:8:0,0,0,8:2,0	0/0:0,67,714:93:22:0,0,0,22:2,0	0/0:0,79,883:99:26:0,0,0,26:2,0	0/0:0,60,695:87:20:0,0,0,20:2,0	0/0:0,60,692:87:20:0,0,0,20:2,0	0/0:0,102,1166:99:34:0,0,0,34:2,0	0/0:0,109,1223:99:36:0,0,0,36:2,0	0/0:0,66,736:93:22:0,0,0,22:2,0	0/0:0,42,487:69:14:0,0,0,14:2,0	0/0:1,85,927:99:28:0,0,0,28:2,0	0/0:0,96,1105:99:32:0,0,0,32:2,0	0/0:0,127,1442:99:42:0,0,0,42:2,0	0/1:764,225,1633:99:70:22,0,1,47:1,1	0/0:18,237,2495:99:74:0,0,1,73:2,0	0/0:0,145,1658:99:48:0,0,0,48:2,0	0/0:17,183,1921:99:56:0,0,1,55:2,0	0/0:1,133,1490:99:44:0,0,0,44:2,0	0/0:0,60,695:87:20:0,0,0,20:2,0	0/0:1,67,726:93:22:0,0,0,22:2,0	0/0:0,127,1454:99:42:0,0,0,42:2,0	0/0:0,79,878:99:26:0,0,0,26:2,0	0/0:0,97,1092:99:32:0,0,0,32:2,0	0/0:0,90,1043:99:30:0,0,0,30:2,0	0/0:0,84,966:99:28:0,0,0,28:2,0	0/0:1,175,1981:99:58:0,0,0,58:2,0	0/0:0,42,487:69:14:0,0,0,14:2,0	0/0:0,48,556:75:16:0,0,0,16:2,0	0/0:1,103,1143:99:34:0,0,0,34:2,0	0/1:417,48,131:51:16:12,0,0,4:1,1	0/0:0,36,409:63:12:0,0,0,12:2,0	0/1:348,49,173:92:16:10,0,0,6:1,1	0/0:0,84,968:99:28:0,0,0,28:2,0
3812	101	.	T	C	255	.	NS=95;AN=2;AFS=180,10;OH=0.08;MAF=0.05	GT:PL:GQ:DP:BSDP:ACN	0/0:0,115,1294:99:38:0,0,0,38:2,0	0/0:17,249,2641:99:78:0,0,1,77:2,0	0/0:1,241,2750:99:80:0,0,0,80:2,0	0/0:18,99,894:99:28:1,0,0,27:2,0	0/0:0,139,1582:99:46:0,0,0,46:2,0	0/0:1,175,1962:99:58:0,0,0,58:2,0	0/0:0,97,1095:99:32:0,0,0,32:2,0	0/0:0,18,209:45:6:0,0,0,6:2,0	0/0:0,102,1182:99:34:0,0,0,34:2,0	0/0:1,217,2472:99:72:0,0,0,72:2,0	0/0:0,48,556:75:16:0,0,0,16:2,0	0/0:1,217,2467:99:72:0,0,0,72:2,0	0/0:0,145,1658:99:48:0,0,0,48:2,0	0/0:0,145,1669:99:48:0,0,0,48:2,0	0/0:1,139,1565:99:46:0,0,0,46:2,0	0/0:0,211,2434:99:70:0,0,0,70:2,0	0/0:0,60,677:87:20:0,0,0,20:2,0	0/0:0,133,1527:99:44:0,0,0,44:2,0	0/0:0,72,835:99:24:0,0,0,24:2,0	0/0:1,187,2127:99:62:0,0,0,62:2,0	0/0:0,127,1449:99:42:0,0,0,42:2,0	0/0:1,362,4136:99:120:0,0,0,120:2,0	0/0:1,242,2690:99:80:0,0,0,80:2,0	0/0:1,163,1860:99:54:0,0,0,54:2,0	0/0:1,175,1973:99:58:0,0,0,58:2,0	0/0:0,96,1097:99:32:0,0,0,32:2,0	0/0:17,110,1087:99:32:1,0,0,31:2,0	0/0:1,211,2400:99:70:0,0,0,70:2,0	0/0:0,102,1182:99:34:0,0,0,34:2,0	0/0:0,97,1092:99:32:0,0,0,32:2,0	0/0:70,134,1131:93:34:0,1,1,32:2,0	0/0:34,159,1617:99:48:1,1,0,46:2,0	0/0:49,186,1753:99:52:0,1,1,50:2,0	0/0:0,163,1875:99:54:0,0,0,54:2,0	0/0:0,54,626:81:18:0,0,0,18:2,0	0/0:0,169,1947:99:56:0,0,0,56:2,0	0/0:0,108,1249:99:36:0,0,0,36:2,0	0/0:0,72,835:99:24:0,0,0,24:2,0	0/0:0,42,487:69:14:0,0,0,14:2,0	0/0:0,121,1366:99:40:0,0,0,40:2,0	0/0:0,72,832:99:24:0,0,0,24:2,0
3955	35	.	C	A	255	.	NS=95;AN=2;AFS=175,15;OH=0.16;MAF=0.08	GT:PL:GQ:DP:BSDP:ACN	0/0:0,6,70:33:2:0,2,0,0:2,0	0/0:0,30,348:57:10:0,10,0,0:2,0	0/0:0,36,414:63:12:0,12,0,0:2,0	0/0:0,24,278:51:8:0,8,0,0:2,0	0/0:0,66,756:93:22:0,22,0,0:2,0	0/0:0,24,278:51:8:0,8,0,0:2,0	0/0:0,36,399:63:12:0,12,0,0:2,0	0/0:0,18,209:45:6:0,6,0,0:2,0	0/0:0,36,391:63:12:0,12,0,0:2,0	0/0:0,48,556:75:16:0,16,0,0:2,0	0/0:0,6,70:33:2:0,2,0,0:2,0	0/0:0,78,904:99:26:0,26,0,0:2,0	0/0:0,145,1645:99:48:0,48,0,0:2,0	0/0:0,90,1040:99:30:0,30,0,0:2,0	0/0:0,54,626:81:18:0,18,0,0:2,0	0/1:1040,169,901:99:56:30,26,0,0:1,1	0/1:693,91,330:99:30:20,10,0,0:1,1	0/0:0,48,556:75:16:0,16,0,0:2,0	0/0:0,90,1043:99:30:0,30,0,0:2,0	0/1:1182,157,626:99:52:34,18,0,0:1,1	0/0:0,115,1321:99:38:0,38,0,0:2,0	0/1:695,96,417:99:32:20,12,0,0:1,1	0/0:0,145,1663:99:48:0,48,0,0:2,0	0/0:0,54,618:81:18:0,18,0,0:2,0	0/1:2069,314,1504:99:104:60,44,0,0:1,1	0/1:417,72,417:99:24:12,12,0,0:1,1	0/0:27,24,243:29:8:1,7,0,0:2,0	0/1:678,133,835:99:44:20,24,0,0:1,1	0/0:0,91,1017:99:30:0,30,0,0:2,0	0/1:487,54,131:45:18:14,4,0,0:1,1	0/0:70,54,538:16:18:2,16,0,0:2,0	0/0:0,127,1457:99:42:0,42,0,0:2,0	0/0:0,78,904:99:26:0,26,0,0:2,0	0/1:206,54,417:99:18:6,12,0,0:1,1	0/0:70,42,417:6:14:2,12,0,0:2,0	0/1:765,139,817:99:46:22,24,0,0:1,1	0/1:139,72,695:35:24:4,20,0,0:1,1	0/0:0,54,626:81:18:0,18,0,0:2,0	0/0:0,54,623:81:18:0,18,0,0:2,0	0/0:0,30,348:57:10:0,10,0,0:2,0	0/0:0,108,1244:99:36:0,36,0,0:2,0
3948	86	.	G	T	255	.	NS=95;AN=2;AFS=126,64;OH=0.38;MAF=0.34	GT:PL:GQ:DP:BSDP:ACN	0/0:1,278,3139:99:92:0,0,92,0:2,0	1/1:4252,381,2:99:126:0,0,0,126:0,2	0/1:967,193,1221:99:64:0,0,36,28:1,1	0/1:696,109,534:99:36:0,0,16,20:1,1	0/1:1947,249,763:99:82:0,0,24,58:1,1	0/0:2,206,2269:99:68:0,0,68,0:2,0	0/1:1043,181,1037:99:60:0,0,30,30:1,1	0/1:549,67,184:85:22:0,0,6,16:1,1	0/0:0,96,1110:99:32:0,0,32,0:2,0	0/0:0,90,1026:99:30:0,0,30,0:2,0	1/1:487,42,0:69:14:0,0,0,14:0,2	0/0:1,194,2171:99:64:0,0,64,0:2,0	0/1:931,140,602:99:46:0,0,18,28:1,1	0/0:0,145,1650:99:48:0,0,48,0:2,0	0/0:1,133,1481:99:44:0,0,44,0:2,0	0/1:1074,199,1172:99:66:0,0,34,32:1,1	0/0:1,115,1256:99:38:0,0,38,0:2,0	0/0:13,73,763:91:24:0,0,23,1:2,0	1/1:623,54,0:81:18:0,0,0,18:0,2	0/1:1041,181,1002:99:60:0,0,30,30:1,1	0/1:693,115,610:99:38:0,0,18,20:1,1	1/1:3077,272,1:99:90:0,0,0,90:0,2	0/1:1012,206,1268:99:68:0,0,38,30:1,1	0/0:0,151,1728:99:50:0,0,50,0:2,0	0/0:19,273,2996:99:90:0,0,89,1:2,0	0/1:556,164,1233:99:54:0,0,38,16:1,1	0/1:349,115,904:99:38:0,0,28,10:1,1	1/1:1395,141,18:99:42:1,0,0,41:0,2	0/0:1,181,2046:99:60:0,0,60,0:2,0	0/0:2,158,1734:99:52:0,0,52,0:2,0	0/0:1,49,534:75:16:0,0,16,0:2,0	0/1:883,139,685:99:46:0,0,20,26:1,1	0/0:32,157,1744:99:52:0,0,51,1:2,0	0/0:14,284,3177:99:94:0,0,93,1:2,0	0/1:345,97,738:99:32:0,0,22,10:1,1	0/0:1,175,1982:99:58:0,0,58,0:2,0	0/0:0,84,950:99:28:0,0,28,0:2,0	0/0:14,98,1021:99:32:0,0,31,1:2,0	0/0:1,115,1263:99:38:0,0,38,0:2,0	0/0:0,66,762:93:22:0,0,22,0:2,0	0/1:755,193,1399:99:64:0,0,42,22:1,1
3964	74	.	G	A	255	.	NS=95;AN=2;AFS=133,57;OH=0.31;MAF=0.3	GT:PL:GQ:DP:BSDP:ACN	0/0:0,48,553:75:16:0,0,16,0:2,0	0/0:0,54,626:81:18:0,0,18,0:2,0	0/0:0,6,70:33:2:0,0,2,0:2,0	0/0:0,6,70:33:2:0,0,2,0:2,0	0/0:0,84,974:99:28:0,0,28,0:2,0	0/0:0,6,70:33:2:0,0,2,0:2,0	0/0:0,18,209:45:6:0,0,6,0:2,0	0/0:67,36,348:4:12:2,0,10,0:2,0	0/0:0,48,538:75:16:0,0,16,0:2,0	1/1:695,60,0:87:20:20,0,0,0:0,2	0/1:67,18,139:17:6:2,0,4,0:1,1	0/0:1,181,2057:99:60:0,0,60,0:2,0	0/0:0,72,835:99:24:0,0,24,0:2,0	0/1:348,79,535:99:26:10,0,16,0:1,1	0/0:0,84,974:99:28:0,0,28,0:2,0	0/0:1,139,1555:99:46:0,0,46,0:2,0	0/1:139,36,278:71:12:4,0,8,0:1,1	0/0:0,36,409:63:12:0,0,12,0:2,0	0/0:0,66,765:93:22:0,0,22,0:2,0	0/1:455,85,481:99:28:14,0,14,0:1,1	0/0:0,97,1092:99:32:0,0,32,0:2,0	0/1:479,157,1313:99:52:14,0,38,0:1,1	0/0:0,205,2353:99:68:0,0,68,0:2,0	0/0:0,78,893:99:26:0,0,26,0:2,0	0/0:0,229,2615:99:76:0,0,76,0:2,0	0/1:340,90,692:99:30:10,0,20,0:1,1	0/0:1,115,1274:99:38:0,0,38,0:2,0	0/1:1231,169,680:99:56:36,0,20,0:1,1	0/0:0,42,481:69:14:0,0,14,0:2,0	0/0:0,6,70:33:2:0,0,2,0:2,0	0/0:70,84,901:46:28:2,0,26,0:2,0	0/0:17,116,1164:99:34:0,0,33,1:2,0	0/1:901,133,608:99:44:26,0,18,0:1,1	0/0:0,90,1043:99:30:0,0,30,0:2,0	0/0:0,24,278:51:8:0,0,8,0:2,0	0/1:835,151,886:99:50:24,0,26,0:1,1	0/1:278,48,275:99:16:8,0,8,0:1,1	0/0:0,48,556:75:16:0,0,16,0:2,0	0/0:0,60,695:87:20:0,0,20,0:2,0	0/0:0,12,139:39:4:0,0,4,0:2,0	0/0:0,103,1161:99:34:0,0,34,0:2,0
3993	76	.	T	C	255	.	NS=91;AN=2;AFS=110,72;OH=0.46;MAF=0.4	GT:PL:GQ:DP:BSDP:ACN	0/1:417,48,139:59:16:0,12,0,4:1,1	0/0:17,30,310:45:10:0,1,0,9:2,0	0/0:0,30,348:57:10:0,0,0,10:2,0	./.:0,0,0:0:0:0,0,0,0:2,0	0/1:209,66,556:99:22:0,6,0,16:1,1	0/0:0,6,70:33:2:0,0,0,2:2,0	0/0:0,66,762:93:22:0,0,0,22:2,0	0/0:0,12,139:39:4:0,0,0,4:2,0	0/0:0,6,70:33:2:0,0,0,2:2,0	0/1:278,30,70:8:10:0,8,0,2:1,1	0/0:0,6,70:33:2:0,0,0,2:2,0	0/1:556,90,476:99:30:0,16,0,14:1,1	0/1:348,78,556:99:26:0,10,0,16:1,1	0/0:0,60,671:87:20:0,0,0,20:2,0	0/0:17,56,451:57:14:0,0,1,13:2,0	0/0:1,127,1424:99:42:0,0,0,42:2,0	0/0:0,42,471:69:14:0,0,0,14:2,0	0/1:626,84,348:99:28:0,18,0,10:1,1	1/1:417,42,70:6:14:0,12,0,2:0,2	0/1:487,84,487:99:28:0,14,0,14:1,1	0/1:209,36,209:99:12:0,6,0,6:1,1	0/1:960,151,765:99:50:0,28,0,22:1,1	0/0:17,133,1466:99:44:0,1,0,43:2,0	1/1:757,66,0:93:22:0,22,0,0:0,2	0/1:945,181,1084:99:60:0,28,0,32:1,1	0/1:487,108,765:99:36:0,14,0,22:1,1	0/1:278,30,70:8:10:0,8,0,2:1,1	1/1:1782,157,1:99:52:0,52,0,0:0,2	0/0:1,139,1555:99:46:0,0,0,46:2,0	0/1:70,18,139:20:6:0,2,0,4:1,1	1/1:1303,115,0:99:38:0,38,0,0:0,2	0/1:348,48,209:99:16:0,10,0,6:1,1	0/1:209,54,417:99:18:0,6,0,12:1,1	0/1:418,67,312:99:22:0,12,0,10:1,1	0/1:52,18,139:4:6:0,2,0,4:1,1	0/1:348,54,278:99:18:0,10,0,8:1,1	./.:0,0,0:0:0:0,0,0,0:2,0	1/1:70,6,0:33:2:0,2,0,0:0,2	0/1:209,24,70:14:8:0,6,0,2:1,1	0/0:0,42,487:69:14:0,0,0,14:2,0	0/0:0,72,821:99:24:0,0,0,24:2,0
4006	141	.	A	G	255	.	NS=94;AN=2;AFS=151,37;OH=0.29;MAF=0.2	GT:PL:GQ:DP:BSDP:ACN	0/0:2,236,2606:99:78:78,0,0,0:2,0	0/1:709,115,583:99:38:17,0,21,0:1,1	0/0:0,42,484:69:14:14,0,0,0:2,0	0/1:139,36,278:71:12:8,0,4,0:1,1	0/0:0,96,1113:99:32:32,0,0,0:2,0	0/0:0,79,886:99:26:26,0,0,0:2,0	0/0:52,100,590:48:18:16,1,0,1:2,0	0/1:260,42,209:99:14:6,0,8,0:1,1	0/0:0,12,139:39:4:4,0,0,0:2,0	0/1:392,49,121:41:16:4,0,12,0:1,1	0/0:0,54,623:81:18:18,0,0,0:2,0	0/0:18,123,1180:99:36:35,0,0,1:2,0	0/1:536,73,253:99:24:8,0,16,0:1,1	0/1:786,133,730:99:44:21,0,23,0:1,1	0/1:278,48,270:99:16:8,0,8,0:1,1	1/1:1472,153,69:99:46:2,0,43,1:0,2	0/0:0,79,886:99:26:26,0,0,0:2,0	0/1:600,121,757:99:40:22,0,18,0:1,1	0/0:113,148,627:1:20:16,3,1,0:2,0	0/0:0,90,1043:99:30:30,0,0,0:2,0	1/1:626,54,0:81:18:0,0,18,0:0,2	0/0:1,175,1973:99:58:58,0,0,0:2,0	1/1:2712,242,1:99:80:0,0,80,0:0,2	0/0:0,103,1164:99:34:34,0,0,0:2,0	0/1:1179,121,209:56:40:6,0,34,0:1,1	0/0:0,108,1252:99:36:36,0,0,0:2,0	0/0:0,66,757:93:22:22,0,0,0:2,0	0/1:712,97,383:99:32:11,0,21,0:1,1	1/1:835,72,0:99:24:0,0,24,0:0,2	0/0:17,31,279:45:10:9,0,1,0:2,0	0/1:400,73,382:99:24:12,0,12,0:1,1	0/0:0,115,1304:99:38:38,0,0,0:2,0	0/0:0,72,824:99:24:24,0,0,0:2,0	0/1:819,121,556:99:40:16,0,24,0:1,1	0/1:600,73,209:99:24:6,0,18,0:1,1	0/0:0,79,886:99:26:26,0,0,0:2,0	0/1:688,103,469:99:34:14,0,20,0:1,1	0/0:0,48,530:75:16:16,0,0,0:2,0	0/1:418,79,458:99:26:14,0,12,0:1,1	0/0:0,54,626:81:18:18,0,0,0:2,0	0/0:0,30,348:57:10:10,0,0,0:2,0
3939	5	.	A	T	255	.	NS=95;AN=2;AFS=158,32;OH=0.23;MAF=0.17	GT:PL:GQ:DP:BSDP:ACN	0/0:54,255,2314:99:70:67,3,0,0:2,0	0/1:2333,369,1769:99:122:52,0,0,70:1,1	0/0:14,246,2576:99:78:77,1,0,0:2,0	0/0:0,91,1017:99:30:30,0,0,0:2,0	0/0:3,267,2901:99:88:88,0,0,0:2,0	0/0:0,211,2411:99:70:70,0,0,0:2,0	0/0:17,211,2340:99:70:69,0,0,1:2,0	0/0:28,145,1571:99:48:47,0,0,1:2,0	0/1:728,116,513:99:38:16,0,0,22:1,1	0/1:724,142,772:99:44:22,1,0,21:1,1	0/1:105,36,295:37:12:9,0,0,3:1,1	0/0:19,274,2866:99:86:85,1,0,0:2,0	0/0:46,171,1417:99:44:42,2,0,0:2,0	0/0:96,249,2479:99:76:72,2,0,2:2,0	0/0:1,151,1677:99:50:50,0,0,0:2,0	0/1:1793,422,2365:99:128:71,2,1,54:1,1	0/0:2,182,1994:99:60:60,0,0,0:2,0	0/0:16,349,3709:99:112:111,1,0,0:2,0	0/0:1,175,1958:99:58:58,0,0,0:2,0	0/0:14,263,2801:99:84:83,1,0,0:2,0	0/0:85,207,2074:99:66:62,1,0,2:2,0	0/0:18,458,4909:99:148:147,1,0,0:2,0	0/0:2,369,4141:99:122:122,0,0,0:2,0	0/0:28,286,2923:99:88:86,2,0,0:2,0	0/0:33,531,5626:99:168:166,2,0,0:2,0	0/0:61,313,2900:99:88:84,4,0,0:2,0	0/1:793,103,314:99:34:10,0,0,24:1,1	0/0:28,376,3951:99:118:116,1,1,0:2,0	0/1:1783,282,1151:99:90:35,1,0,54:1,1	0/0:37,285,3088:99:94:93,0,0,1:2,0	0/0:15,240,2525:99:76:75,1,0,0:2,0	0/0:16,319,3405:99:102:101,1,0,0:2,0	0/0:14,288,3111:99:92:91,0,1,0:2,0	0/0:28,280,2847:99:86:84,2,0,0:2,0	0/0:1,109,1230:99:36:36,0,0,0:2,0	0/0:0,109,1231:99:36:36,0,0,0:2,0	0/1:1153,203,1017:99:64:30,1,0,33:1,1	0/0:36,121,1317:99:40:39,0,0,1:2,0	0/1:880,179,1020:99:56:30,1,0,25:1,1	0/0:17,153,1549:99:46:45,1,0,0:2,0	0/0:118,259,2355:99:72:68,0,2,2:2,0
3939	107	.	A	G	255	.	NS=94;AN=2;AFS=177,11;OH=0.12;MAF=0.06	GT:PL:GQ:DP:BSDP:ACN	0/0:35,239,2325:99:70:68,2,0,0:2,0	0/0:1,368,4226:99:122:122,0,0,0:2,0	0/0:1,236,2649:99:78:78,0,0,0:2,0	0/0:0,90,1037:99:30:30,0,0,0:2,0	0/0:18,279,2977:99:88:87,1,0,0:2,0	0/0:1,211,2416:99:70:70,0,0,0:2,0	0/0:35,243,2410:99:70:69,1,0,0:2,0	0/0:35,177,1651:99:48:47,1,0,0:2,0	0/0:0,115,1295:99:38:38,0,0,0:2,0	0/0:36,165,1491:99:44:43,1,0,0:2,0	./.:104,131,414:0:12:9,3,0,0:2,0	0/0:1,260,2915:99:86:86,0,0,0:2,0	0/0:18,147,1447:99:44:43,1,0,0:2,0	0/0:70,293,2582:99:76:74,2,0,0:2,0	0/0:0,151,1721:99:50:50,0,0,0:2,0	0/0:3,387,4239:99:128:128,0,0,0:2,0	0/0:17,195,2042:99:60:59,1,0,0:2,0	0/0:1,338,3854:99:112:112,0,0,0:2,0	0/0:1,175,1999:99:58:58,0,0,0:2,0	0/0:1,253,2874:99:84:84,0,0,0:2,0	0/0:101,287,2186:99:66:62,4,0,0:2,0	0/0:19,460,5031:99:148:147,1,0,0:2,0	0/0:1,368,4176:99:122:122,0,0,0:2,0	0/0:18,279,2998:99:88:87,1,0,0:2,0	0/0:3,508,5674:99:168:168,0,0,0:2,0	0/0:44,303,2997:99:88:86,2,0,0:2,0	0/0:0,102,1182:99:34:34,0,0,0:2,0	0/0:1,356,4030:99:118:118,0,0,0:2,0	0/0:1,271,3097:99:90:90,0,0,0:2,0	0/0:35,315,3247:99:94:93,1,0,0:2,0	0/0:1,230,2589:99:76:76,0,0,0:2,0	0/0:0,307,3530:99:102:102,0,0,0:2,0	0/0:18,291,3121:99:92:91,1,0,0:2,0	0/0:2,260,2898:99:86:86,0,0,0:2,0	0/0:0,109,1226:99:36:36,0,0,0:2,0	0/0:1,109,1210:99:36:36,0,0,0:2,0	0/0:1,193,2186:99:64:64,0,0,0:2,0	0/0:35,152,1388:99:40:39,1,0,0:2,0	0/0:0,169,1936:99:56:56,0,0,0:2,0	0/0:0,139,1599:99:46:46,0,0,0:2,0	0/0:87,281,2407:99:72:69,2,1,0:2,0
4065	92	.	C	T	255	.	NS=94;AN=2;AFS=169,19;OH=0.14;MAF=0.1	GT:PL:GQ:DP:BSDP:ACN	0/0:0,108,1246:99:36:0,36,0,0:2,0	0/0:35,195,1857:99:54:1,53,0,0:2,0	0/0:0,54,626:81:18:0,18,0,0:2,0	0/0:0,48,556:75:16:0,16,0,0:2,0	0/0:0,127,1434:99:42:0,42,0,0:2,0	./.:0,0,0:0:0:0,0,0,0:2,0	0/1:139,54,487:53:18:0,14,0,4:1,1	0/0:1,151,1718:99:50:0,50,0,0:2,0	0/1:348,55,242:99:18:0,8,0,10:1,1	0/0:0,66,747:93:22:0,22,0,0:2,0	0/0:70,72,765:34:24:0,22,0,2:2,0	1/1:2364,237,35:99:68:0,0,1,67:0,2	0/1:401,60,278:99:20:0,8,0,12:1,1	0/1:904,163,963:99:54:0,28,0,26:1,1	0/0:1,277,3178:99:92:0,92,0,0:2,0	0/1:1183,187,935:99:62:0,28,0,34:1,1	0/0:0,127,1460:99:42:0,42,0,0:2,0	0/0:1,199,2274:99:66:0,66,0,0:2,0	0/0:0,66,765:93:22:0,22,0,0:2,0	0/0:0,169,1947:99:56:0,56,0,0:2,0	0/0:0,121,1373:99:40:0,40,0,0:2,0	0/1:1110,259,1870:99:86:0,54,0,32:1,1	0/0:1,314,3592:99:104:0,104,0,0:2,0	0/0:17,201,2135:99:62:0,61,1,0:2,0	0/1:2078,325,1666:99:108:0,48,0,60:1,1	1/1:1860,163,1:99:54:0,0,0,54:0,2	0/0:0,108,1249:99:36:0,36,0,0:2,0	0/0:1,133,1451:99:44:0,44,0,0:2,0	0/0:1,175,1999:99:58:0,58,0,0:2,0	0/0:0,102,1182:99:34:0,34,0,0:2,0	0/0:0,115,1310:99:38:0,38,0,0:2,0	0/0:17,170,1790:99:52:0,51,1,0:2,0	0/0:0,90,1043:99:30:0,30,0,0:2,0	0/1:1447,211,974:99:70:0,28,0,42:1,1	0/0:0,121,1391:99:40:0,40,0,0:2,0	0/0:0,108,1252:99:36:0,36,0,0:2,0	0/0:1,181,2042:99:60:0,60,0,0:2,0	0/1:1043,121,348:99:40:0,10,0,30:1,1	0/0:0,66,747:93:22:0,22,0,0:2,0	1/1:417,42,70:6:14:0,2,0,12:0,2	0/0:0,145,1645:99:48:0,48,0,0:2,0
4033	83	.	T	C	255	.	NS=95;AN=2;AFS=157,33;OH=0.26;MAF=0.17	GT:PL:GQ:DP:BSDP:ACN	1/1:5735,500,1:99:166:0,166,0,0:0,2	0/0:18,478,5245:99:154:0,0,1,153:2,0	1/1:2485,217,0:99:72:0,72,0,0:0,2	0/1:966,139,618:99:46:0,28,0,18:1,1	0/1:1599,211,782:99:70:0,47,0,23:1,1	0/1:1941,283,1316:99:94:0,56,0,38:1,1	0/1:1391,217,1084:99:72:0,40,0,32:1,1	0/1:675,115,626:99:38:0,20,0,18:1,1	0/1:696,109,530:99:36:0,20,0,16:1,1	0/0:0,108,1244:99:36:0,0,0,36:2,0	0/0:0,115,1318:99:38:0,0,0,38:2,0	0/1:1870,295,1512:99:98:0,54,0,44:1,1	0/1:1611,253,1266:99:84:0,47,0,37:1,1	0/1:1808,241,947:99:80:0,52,0,28:1,1	0/0:0,109,1226:99:36:0,0,0,36:2,0	0/1:2313,441,2692:99:146:0,67,0,79:1,1	0/1:1035,163,835:99:54:0,30,0,24:1,1	0/1:2351,326,1373:99:108:0,68,0,40:1,1	0/0:0,78,904:99:26:0,0,0,26:2,0	0/0:1,187,2114:99:62:0,0,0,62:2,0	0/0:1,260,2920:99:86:0,0,0,86:2,0	0/1:2387,466,2779:99:150:0,69,1,80:1,1	1/1:5974,552,35:99:174:2,172,0,0:0,2	1/1:3569,320,68:99:106:0,104,0,2:0,2	0/0:2,561,6364:99:186:0,0,0,186:2,0	0/1:2970,482,2574:99:160:0,86,0,74:1,1	0/0:0,139,1599:99:46:0,0,0,46:2,0	0/1:1579,211,835:99:70:0,46,0,24:1,1	0/0:1,350,3986:99:116:0,0,0,116:2,0	0/0:1,145,1632:99:48:0,0,0,48:2,0	0/0:1,235,2665:99:78:0,0,0,78:2,0	0/0:18,332,3748:99:110:0,1,0,109:2,0	0/1:2785,404,1838:99:134:0,81,0,53:1,1	0/0:1,374,4258:99:124:0,0,0,124:2,0	0/1:626,139,974:99:46:0,18,0,28:1,1	0/0:1,175,1973:99:58:0,0,0,58:2,0	0/0:0,193,2225:99:64:0,0,0,64:2,0	0/0:0,169,1941:99:56:0,0,0,56:2,0	0/0:17,157,1766:99:52:0,1,0,51:2,0	0/0:34,182,1967:99:60:0,2,0,58:2,0	0/0:35,314,3502:99:104:0,2,0,102:2,0
4075	70	.	C	T	255	.	NS=95;AN=2;AFS=154,36;OH=0.25;MAF=0.19	GT:PL:GQ:DP:BSDP:ACN	0/0:1,181,2059:99:60:0,60,0,0:2,0	0/0:1,223,2547:99:74:0,74,0,0:2,0	0/1:553,72,278:99:24:0,8,0,16:1,1	0/0:0,133,1530:99:44:0,44,0,0:2,0	0/1:139,90,904:17:30:0,26,0,4:1,1	0/0:0,72,835:99:24:0,24,0,0:2,0	0/0:0,102,1160:99:34:0,34,0,0:2,0	0/0:0,30,345:57:10:0,10,0,0:2,0	0/1:418,79,469:99:26:0,14,0,12:1,1	0/1:835,133,693:99:44:0,20,0,24:1,1	0/1:209,133,1313:44:44:0,38,0,6:1,1	0/0:0,187,2156:99:62:0,62,0,0:2,0	0/0:1,181,2051:99:60:0,60,0,0:2,0	0/0:0,72,827:99:24:0,24,0,0:2,0	0/0:0,157,1802:99:52:0,52,0,0:2,0	0/0:1,211,2389:99:70:0,70,0,0:2,0	0/0:0,102,1174:99:34:0,34,0,0:2,0	0/0:1,151,1705:99:50:0,50,0,0:2,0	1/1:409,66,96:4:14:0,2,1,11:0,2	0/0:1,139,1573:99:46:0,46,0,0:2,0	0/0:1,91,1007:99:30:0,30,0,0:2,0	0/0:1,338,3876:99:112:0,112,0,0:2,0	0/0:0,193,2217:99:64:0,64,0,0:2,0	0/0:0,223,2562:99:74:0,74,0,0:2,0	0/0:1,302,3442:99:100:0,100,0,0:2,0	0/1:453,54,139:53:18:0,4,0,14:1,1	0/0:0,139,1578:99:46:0,46,0,0:2,0	0/0:0,79,886:99:26:0,26,0,0:2,0	0/0:0,307,3535:99:102:0,102,0,0:2,0	0/1:484,78,417:99:26:0,12,0,14:1,1	0/0:0,103,1161:99:34:0,34,0,0:2,0	0/0:1,157,1787:99:52:0,52,0,0:2,0	0/1:345,84,626:99:28:0,18,0,10:1,1	0/0:1,235,2646:99:78:0,78,0,0:2,0	0/1:139,24,139:80:8:0,4,0,4:1,1	0/0:1,217,2467:99:72:0,72,0,0:2,0	0/0:0,18,209:45:6:0,6,0,0:2,0	0/0:0,96,1091:99:32:0,32,0,0:2,0	0/0:0,72,827:99:24:0,24,0,0:2,0	0/0:0,72,835:99:24:0,24,0,0:2,0	0/0:0,217,2493:99:72:0,72,0,0:2,0
4103	81	.	T	A	255	.	NS=93;AN=2;AFS=141,45;OH=0.27;MAF=0.24	GT:PL:GQ:DP:BSDP:ACN	0/0:0,133,1509:99:44:0,0,0,44:2,0	0/0:1,163,1841:99:54:0,0,0,54:2,0	1/1:348,30,0:57:10:10,0,0,0:0,2	0/0:0,48,556:75:16:0,0,0,16:2,0	0/1:139,72,692:35:24:4,0,0,20:1,1	0/0:0,18,209:45:6:0,0,0,6:2,0	0/0:17,50,388:51:12:0,1,0,11:2,0	1/1:70,6,0:33:2:2,0,0,0:0,2	0/0:0,12,139:39:4:0,0,0,4:2,0	0/1:191,54,418:99:18:6,0,0,12:1,1	0/1:417,60,278:99:20:12,0,0,8:1,1	0/1:1113,157,696:99:52:32,0,0,20:1,1	0/1:757,163,1102:99:54:22,0,0,32:1,1	0/0:0,115,1313:99:38:0,0,0,38:2,0	0/0:17,219,2340:99:68:0,1,0,67:2,0	0/0:1,139,1567:99:46:0,0,0,46:2,0	0/1:417,90,618:99:30:12,0,0,18:1,1	0/1:557,139,1025:99:46:16,0,0,30:1,1	0/1:136,78,765:26:26:4,0,0,22:1,1	0/0:0,163,1872:99:54:0,0,0,54:2,0	0/0:1,199,2277:99:66:0,0,0,66:2,0	0/1:566,157,1199:99:52:17,0,0,35:1,1	0/0:1,181,2068:99:60:0,0,0,60:2,0	0/0:1,175,1978:99:58:0,0,0,58:2,0	1/1:1797,157,0:99:52:52,0,0,0:0,2	0/1:1014,127,418:99:42:30,0,0,12:1,1	0/0:52,36,348:17:12:2,0,0,10:2,0	0/1:418,66,330:99:22:12,0,0,10:1,1	0/0:1,109,1198:99:36:0,0,0,36:2,0	0/1:209,54,399:99:18:6,0,0,12:1,1	0/1:139,60,556:47:20:4,0,0,16:1,1	1/1:1332,121,17:99:40:39,0,0,1:0,2	0/0:0,102,1171:99:34:0,0,0,34:2,0	0/1:605,110,504:99:32:17,1,0,14:1,1	0/1:417,48,139:59:16:12,0,0,4:1,1	0/0:0,84,963:99:28:0,0,0,28:2,0	0/0:0,36,414:63:12:0,0,0,12:2,0	0/0:0,90,1037:99:30:0,0,0,30:2,0	0/1:417,66,348:99:22:12,0,0,10:1,1	0/1:209,42,278:99:14:6,0,0,8:1,1	1/1:695,60,0:87:20:20,0,0,0:0,2
4133	7	.	A	G	255	.	NS=94;AN=2;AFS=178,10;OH=0.06;MAF=0.05	GT:PL:GQ:DP:BSDP:ACN	0/0:0,73,814:99:24:24,0,0,0:2,0	0/0:0,18,209:45:6:6,0,0,0:2,0	0/0:0,6,70:33:2:2,0,0,0:2,0	./.:0,0,0:0:0:0,0,0,0:2,0	0/0:0,30,348:57:10:10,0,0,0:2,0	0/0:0,54,608:81:18:18,0,0,0:2,0	0/0:0,12,136:39:4:4,0,0,0:2,0	0/0:0,6,70:33:2:2,0,0,0:2,0	0/0:0,30,348:57:10:10,0,0,0:2,0	0/0:0,66,765:93:22:22,0,0,0:2,0	1/1:417,36,0:63:12:0,0,12,0:0,2	0/0:0,90,1043:99:30:30,0,0,0:2,0	0/0:0,90,1043:99:30:30,0,0,0:2,0	0/1:348,73,469:99:24:14,0,10,0:1,1	0/0:0,18,209:45:6:6,0,0,0:2,0	0/0:0,48,556:75:16:16,0,0,0:2,0	0/1:209,36,209:99:12:6,0,6,0:1,1	0/0:0,60,695:87:20:20,0,0,0:2,0	0/0:0,36,399:63:12:12,0,0,0:2,0	0/0:0,66,765:93:22:22,0,0,0:2,0	0/0:0,24,278:51:8:8,0,0,0:2,0	0/0:0,169,1931:99:56:56,0,0,0:2,0	0/0:1,169,1929:99:56:56,0,0,0:2,0	0/0:0,54,626:81:18:18,0,0,0:2,0	0/0:0,90,1043:99:30:30,0,0,0:2,0	0/0:27,115,999:95:30:29,1,0,0:2,0	1/1:139,12,0:39:4:0,0,4,0:0,2	0/1:278,66,487:99:22:14,0,8,0:1,1	0/0:0,42,487:69:14:14,0,0,0:2,0	0/0:0,24,278:51:8:8,0,0,0:2,0	0/0:0,66,747:93:22:22,0,0,0:2,0	0/1:206,48,340:99:16:10,0,6,0:1,1	0/0:0,66,765:93:22:22,0,0,0:2,0	0/1:191,133,1311:26:44:38,0,6,0:1,1	0/1:209,24,70:14:8:2,0,6,0:1,1	0/0:0,42,487:69:14:14,0,0,0:2,0	0/0:0,54,626:81:18:18,0,0,0:2,0	0/0:0,72,835:99:24:24,0,0,0:2,0	0/0:0,30,348:57:10:10,0,0,0:2,0	0/0:0,30,340:57:10:10,0,0,0:2,0	0/0:0,54,618:81:18:18,0,0,0:2,0
4153	53	.	G	T	255	.	NS=93;AN=2;AFS=134,52;OH=0.39;MAF=0.28	GT:PL:GQ:DP:BSDP:ACN	0/0:0,30,348:57:10:0,0,10,0:2,0	0/1:418,91,600:99:30:0,0,18,12:1,1	0/0:0,18,209:45:6:0,0,6,0:2,0	0/0:0,36,417:63:12:0,0,12,0:2,0	0/1:835,90,209:87:30:0,0,6,24:1,1	0/0:0,6,70:33:2:0,0,2,0:2,0	0/0:0,42,487:69:14:0,0,14,0:2,0	0/0:0,6,70:33:2:0,0,2,0:2,0	0/1:487,54,139:53:18:0,0,4,14:1,1	0/1:604,78,275:99:26:0,0,8,18:1,1	./.:0,0,0:0:0:0,0,0,0:2,0	1/1:1252,108,0:99:36:0,0,0,36:0,2	0/0:0,127,1454:99:42:0,0,42,0:2,0	0/1:624,157,1143:99:52:0,0,34,18:1,1	1/1:461,42,0:69:14:0,0,0,14:0,2	0/1:365,128,956:99:38:1,0,27,10:1,1	0/0:0,66,757:93:22:0,0,22,0:2,0	0/1:139,48,417:59:16:0,0,12,4:1,1	0/0:0,12,139:39:4:0,0,4,0:2,0	0/0:0,133,1522:99:44:0,0,44,0:2,0	0/0:0,84,971:99:28:0,0,28,0:2,0	0/0:139,163,1731:55:54:0,0,50,4:2,0	0/0:0,175,1987:99:58:0,0,58,0:2,0	0/0:0,73,817:99:24:0,0,24,0:2,0	0/1:1391,193,835:99:64:0,0,24,40:1,1	0/1:469,79,418:99:26:0,0,12,14:1,1	0/0:0,30,348:57:10:0,0,10,0:2,0	0/1:487,60,201:99:20:0,0,6,14:1,1	0/1:1043,108,209:69:36:0,0,6,30:1,1	0/1:139,42,348:65:14:0,0,10,4:1,1	0/1:1113,175,893:99:58:0,0,26,32:1,1	0/0:0,79,886:99:26:0,0,26,0:2,0	0/0:1,127,1413:99:42:0,0,42,0:2,0	1/1:1174,102,0:99:34:0,0,0,34:0,2	1/1:765,66,0:93:22:0,0,0,22:0,2	1/1:278,24,0:51:8:0,0,0,8:0,2	0/1:487,78,417:99:26:0,0,12,14:1,1	0/0:0,42,461:69:14:0,0,14,0:2,0	0/0:0,42,487:69:14:0,0,14,0:2,0	0/0:0,42,466:69:14:0,0,14,0:2,0	0/0:0,36,417:63:12:0,0,12,0:2,0
4101	122	.	G	A	255	.	NS=95;AN=2;AFS=179,11;OH=0.09;MAF=0.06	GT:PL:GQ:DP:BSDP:ACN	0/0:71,320,3571:99:106:2,0,104,0:2,0	0/0:17,175,1963:99:58:1,0,57,0:2,0	0/0:0,325,3752:99:108:0,0,108,0:2,0	0/0:0,127,1454:99:42:0,0,42,0:2,0	0/0:1,205,2306:99:68:0,0,68,0:2,0	0/0:1,230,2570:99:76:0,0,76,0:2,0	0/0:0,103,1140:99:34:0,0,34,0:2,0	0/0:0,145,1669:99:48:0,0,48,0:2,0	0/0:0,72,821:99:24:0,0,24,0:2,0	0/0:0,72,824:99:24:0,0,24,0:2,0	0/0:0,72,835:99:24:0,0,24,0:2,0	0/0:0,265,3044:99:88:0,0,88,0:2,0	0/0:1,169,1895:99:56:0,0,56,0:2,0	0/0:1,109,1207:99:36:0,0,36,0:2,0	0/0:1,127,1408:99:42:0,0,42,0:2,0	0/0:1,157,1743:99:52:0,0,52,0:2,0	0/0:1,229,2608:99:76:0,0,76,0:2,0	0/0:0,151,1739:99:50:0,0,50,0:2,0	0/0:0,42,487:69:14:0,0,14,0:2,0	0/0:0,163,1856:99:54:0,0,54,0:2,0	0/0:0,157,1805:99:52:0,0,52,0:2,0	0/0:1,428,4916:99:142:0,0,142,0:2,0	0/0:2,399,4481:99:132:0,0,132,0:2,0	0/0:1,211,2405:99:70:0,0,70,0:2,0	0/0:1,404,4622:99:134:0,0,134,0:2,0	0/0:0,163,1875:99:54:0,0,54,0:2,0	0/0:1,145,1633:99:48:0,0,48,0:2,0	0/1:1007,157,766:99:52:30,0,22,0:1,1	0/0:1,235,2662:99:78:0,0,78,0:2,0	0/0:17,98,919:99:28:0,0,27,1:2,0	0/0:0,115,1303:99:38:0,0,38,0:2,0	0/0:1,248,2780:99:82:0,0,82,0:2,0	0/0:1,151,1695:99:50:0,0,50,0:2,0	0/0:1,248,2781:99:82:0,0,82,0:2,0	0/0:0,127,1457:99:42:0,0,42,0:2,0	0/0:1,193,2207:99:64:0,0,64,0:2,0	0/0:0,103,1148:99:34:0,0,34,0:2,0	0/0:0,121,1388:99:40:0,0,40,0:2,0	0/0:1,187,2083:99:62:0,0,62,0:2,0	0/0:0,84,958:99:28:0,0,28,0:2,0	0/1:1666,259,1301:99:86:48,0,38,0:1,1
4168	70	.	A	G	255	.	NS=93;AN=2;AFS=170,16;OH=0.11;MAF=0.09	GT:PL:GQ:DP:BSDP:ACN	0/0:0,6,70:33:2:2,0,0,0:2,0	0/0:1,175,1978:99:58:58,0,0,0:2,0	0/0:0,30,340:57:10:10,0,0,0:2,0	0/0:0,18,209:45:6:6,0,0,0:2,0	0/0:0,115,1295:99:38:38,0,0,0:2,0	0/0:0,24,278:51:8:8,0,0,0:2,0	0/0:0,48,553:75:16:16,0,0,0:2,0	0/0:0,66,747:93:22:22,0,0,0:2,0	0/0:0,18,209:45:6:6,0,0,0:2,0	0/0:0,12,139:39:4:4,0,0,0:2,0	0/0:0,24,278:51:8:8,0,0,0:2,0	0/1:1113,187,1043:99:62:30,0,32,0:1,1	0/1:276,109,950:99:36:28,0,8,0:1,1	0/0:0,127,1460:99:42:42,0,0,0:2,0	0/0:1,157,1779:99:52:52,0,0,0:2,0	0/0:0,102,1168:99:34:34,0,0,0:2,0	0/0:0,48,521:75:16:16,0,0,0:2,0	0/0:0,48,537:75:16:16,0,0,0:2,0	0/0:0,108,1246:99:36:36,0,0,0:2,0	0/0:1,320,3654:99:106:106,0,0,0:2,0	0/0:0,96,1113:99:32:32,0,0,0:2,0	0/0:0,157,1800:99:52:52,0,0,0:2,0	0/0:18,286,3036:99:90:89,1,0,0:2,0	0/0:0,133,1519:99:44:44,0,0,0:2,0	0/0:1,235,2673:99:78:78,0,0,0:2,0	0/1:712,116,461:99:34:13,1,20,0:1,1	0/0:0,78,904:99:26:26,0,0,0:2,0	./.:0,0,0:0:0:0,0,0,0:2,0	0/0:0,133,1530:99:44:44,0,0,0:2,0	0/0:0,97,1092:99:32:32,0,0,0:2,0	0/0:0,103,1164:99:34:34,0,0,0:2,0	0/0:0,265,3046:99:88:88,0,0,0:2,0	0/0:0,78,904:99:26:26,0,0,0:2,0	0/0:0,115,1303:99:38:38,0,0,0:2,0	0/0:70,72,762:34:24:22,0,2,0:2,0	0/0:0,115,1310:99:38:38,0,0,0:2,0	0/1:696,109,538:99:36:16,0,20,0:1,1	0/0:0,121,1377:99:40:40,0,0,0:2,0	0/0:1,103,1143:99:34:34,0,0,0:2,0	0/0:0,108,1252:99:36:36,0,0,0:2,0	0/0:0,91,1025:99:30:30,0,0,0:2,0
4063	10	.	A	G	255	.	NS=95;AN=2;AFS=176,14;OH=0.15;MAF=0.07	GT:PL:GQ:DP:BSDP:ACN	0/0:13,227,2465:99:72:71,0,0,1:2,0	0/0:1,302,3404:99:100:100,0,0,0:2,0	0/0:18,424,4666:99:136:135,0,0,1:2,0	0/0:0,78,893:99:26:26,0,0,0:2,0	0/0:83,317,3428:99:102:99,1,2,0:2,0	0/1:626,229,2000:99:76:58,0,18,0:1,1	0/0:1,169,1918:99:56:56,0,0,0:2,0	0/0:0,108,1249:99:36:36,0,0,0:2,0	0/0:0,108,1249:99:36:36,0,0,0:2,0	0/1:969,147,531:99:44:15,0,28,1:1,1	0/0:0,48,540:75:16:16,0,0,0:2,0	0/0:15,541,5982:99:176:175,1,0,0:2,0	0/0:0,265,3060:99:88:88,0,0,0:2,0	0/0:2,266,2980:99:88:88,0,0,0:2,0	0/0:2,405,4563:99:134:134,0,0,0:2,0	0/0:27,598,6597:99:192:190,0,0,2:2,0	0/0:63,310,2906:99:86:82,2,0,2:2,0	0/0:140,218,2288:99:72:68,0,4,0:2,0	0/0:1,169,1912:99:56:56,0,0,0:2,0	0/0:19,515,5627:99:166:165,0,0,1:2,0	0/1:796,335,2712:99:102:78,2,22,0:1,1	0/1:2681,609,4261:99:202:124,0,78,0:1,1	0/0:29,658,7414:99:218:217,0,1,0:2,0	0/0:401,380,3861:12:126:114,0,12,0:2,0	0/0:38,717,7701:99:228:226,0,0,2:2,0	0/0:18,357,3909:99:114:113,0,0,1:2,0	0/0:1,169,1921:99:56:56,0,0,0:2,0	0/0:31,422,4476:99:132:130,2,0,0:2,0	0/0:19,399,4428:99:132:131,0,1,0:2,0	0/0:18,285,3053:99:90:89,0,0,1:2,0	0/0:18,364,3952:99:116:115,0,0,1:2,0	0/1:904,498,4466:99:156:129,2,25,0:1,1	0/1:488,338,3374:99:112:98,0,14,0:1,1	0/0:2,369,4099:99:122:122,0,0,0:2,0	0/0:0,73,817:99:24:24,0,0,0:2,0	0/0:17,225,2408:99:70:69,0,0,1:2,0	0/0:1,302,3447:99:100:100,0,0,0:2,0	0/1:418,205,1911:99:68:56,0,12,0:1,1	0/1:557,223,1988:99:74:58,0,16,0:1,1	0/1:1159,241,1579:99:80:46,0,34,0:1,1	0/1:1875,450,2949:99:140:85,0,53,2:1,1
4063	63	.	G	A	255	.	NS=95;AN=2;AFS=177,13;OH=0.14;MAF=0.07	GT:PL:GQ:DP:BSDP:ACN	0/0:1,217,2438:99:72:0,0,72,0:2,0	0/0:18,315,3409:99:100:0,0,99,1:2,0	0/0:18,410,4646:99:136:1,0,135,0:2,0	0/0:0,78,898:99:26:0,0,26,0:2,0	0/1:609,308,2900:99:102:18,0,84,0:1,1	0/0:1,229,2606:99:76:0,0,76,0:2,0	0/1:555,183,1370:99:56:16,0,39,1:1,1	0/0:0,109,1234:99:36:0,0,36,0:2,0	0/0:0,108,1241:99:36:0,0,36,0:2,0	0/1:295,133,1206:99:44:9,0,35,0:1,1	0/0:0,48,553:75:16:0,0,16,0:2,0	0/0:1,531,6071:99:176:0,0,176,0:2,0	0/0:0,265,3038:99:88:0,0,88,0:2,0	0/0:2,266,2928:99:88:0,0,88,0:2,0	0/1:505,418,4090:55:134:14,0,119,1:1,1	0/0:2,579,6579:99:192:0,0,192,0:2,0	0/0:1,259,2950:99:86:0,0,86,0:2,0	0/0:0,217,2480:99:72:0,0,72,0:2,0	0/0:1,169,1929:99:56:0,0,56,0:2,0	0/0:2,501,5674:99:166:0,0,166,0:2,0	0/1:694,308,2791:99:102:20,0,82,0:1,1	0/1:1874,609,5086:99:202:55,0,147,0:1,1	0/0:2,658,7475:99:218:0,0,218,0:2,0	0/0:1,380,4314:99:126:0,0,126,0:2,0	0/0:19,701,7806:99:228:0,0,227,1:2,0	0/0:18,358,3867:99:114:0,0,113,1:2,0	0/0:0,169,1947:99:56:0,0,56,0:2,0	0/0:1,398,4517:99:132:0,0,132,0:2,0	0/0:1,398,4528:99:132:0,0,132,0:2,0	0/0:18,286,3030:99:90:0,0,89,1:2,0	0/0:1,350,4030:99:116:0,0,116,0:2,0	0/1:1232,485,4099:99:156:37,0,118,1:1,1	0/0:1,338,3862:99:112:0,0,112,0:2,0	0/1:1005,368,3145:99:122:30,0,92,0:1,1	0/0:0,72,835:99:24:0,0,24,0:2,0	0/0:0,211,2423:99:70:0,0,70,0:2,0	0/0:1,302,3448:99:100:0,0,100,0:2,0	0/0:209,205,2145:28:68:6,0,62,0:2,0	0/0:1,223,2555:99:74:0,0,74,0:2,0	0/1:1571,241,1172:99:80:46,0,34,0:1,1	0/1:984,460,3824:99:140:27,2,111,0:1,1
4187	108	.	T	C	255	.	NS=95;AN=2;AFS=151,39;OH=0.39;MAF=0.21	GT:PL:GQ:DP:BSDP:ACN	0/1:672,127,741:99:42:0,20,0,22:1,1	0/1:539,115,721:99:38:0,16,0,22:1,1	0/0:0,91,1017:99:30:0,0,0,30:2,0	0/0:0,96,1110:99:32:0,0,0,32:2,0	0/1:156,86,677:38:24:1,4,0,19:1,1	0/1:1508,181,549:99:60:0,44,0,16:1,1	0/0:1,121,1331:99:40:0,0,0,40:2,0	0/0:0,6,70:33:2:0,0,0,2:2,0	0/1:278,78,623:99:26:0,8,0,18:1,1	0/0:0,103,1161:99:34:0,0,0,34:2,0	0/0:0,12,139:39:4:0,0,0,4:2,0	0/0:50,232,2343:99:72:0,1,1,70:2,0	0/1:835,145,832:99:48:0,24,0,24:1,1	0/1:557,115,720:99:38:0,16,0,22:1,1	1/1:1607,159,18:99:48:1,47,0,0:0,2	0/0:3,297,3207:99:98:0,0,0,98:2,0	0/0:0,60,677:87:20:0,0,0,20:2,0	0/0:0,66,762:93:22:0,0,0,22:2,0	0/1:209,72,626:99:24:0,6,0,18:1,1	0/1:1032,151,685:99:50:0,30,0,20:1,1	0/1:619,177,1234:99:54:0,18,1,35:1,1	0/1:1841,314,1721:99:104:0,54,0,50:1,1	0/0:53,219,2190:99:68:0,1,1,66:2,0	0/0:0,66,747:93:22:0,0,0,22:2,0	0/0:34,255,2705:99:80:0,1,1,78:2,0	0/1:871,139,642:99:46:0,26,0,20:1,1	0/0:0,36,399:63:12:0,0,0,12:2,0	0/1:1006,207,1196:99:64:1,29,0,34:1,1	0/0:2,218,2388:99:72:0,0,0,72:2,0	0/1:643,117,496:99:34:1,18,0,15:1,1	0/0:140,145,1457:37:48:0,4,0,44:2,0	0/0:0,85,953:99:28:0,0,0,28:2,0	0/0:71,236,2581:99:78:0,2,0,76:2,0	0/1:471,127,966:99:42:0,14,0,28:1,1	0/1:209,42,260:99:14:0,6,0,8:1,1	0/0:1,79,868:99:26:0,0,0,26:2,0	0/0:1,109,1208:99:36:0,0,0,36:2,0	0/1:285,111,712:99:32:1,10,0,21:1,1	0/0:1,43,451:69:14:0,0,0,14:2,0	0/0:0,42,487:69:14:0,0,0,14:2,0	0/1:762,175,1252:99:58:0,22,0,36:1,1
4233	81	.	C	T	255	.	NS=95;AN=2;AFS=178,12;OH=0.11;MAF=0.06	GT:PL:GQ:DP:BSDP:ACN	0/0:1,181,2068:99:60:0,60,0,0:2,0	0/0:0,115,1315:99:38:0,38,0,0:2,0	0/0:0,72,829:99:24:0,24,0,0:2,0	0/0:0,60,677:87:20:0,20,0,0:2,0	0/0:70,121,1315:83:40:0,38,0,2:2,0	0/0:0,102,1171:99:34:0,34,0,0:2,0	0/0:0,78,901:99:26:0,26,0,0:2,0	0/0:0,42,487:69:14:0,14,0,0:2,0	0/0:0,78,904:99:26:0,26,0,0:2,0	0/0:0,42,487:69:14:0,14,0,0:2,0	0/0:17,98,948:99:28:0,27,1,0:2,0	0/0:1,193,2204:99:64:0,64,0,0:2,0	0/0:0,60,695:87:20:0,20,0,0:2,0	0/0:67,97,1022:61:32:0,30,0,2:2,0	0/1:688,157,1113:99:52:0,32,0,20:1,1	0/0:0,145,1669:99:48:0,48,0,0:2,0	0/0:0,127,1460:99:42:0,42,0,0:2,0	0/1:556,78,348:99:26:0,10,0,16:1,1	0/0:0,42,487:69:14:0,14,0,0:2,0	0/0:0,169,1936:99:56:0,56,0,0:2,0	0/0:1,115,1279:99:38:0,38,0,0:2,0	0/0:0,163,1878:99:54:0,54,0,0:2,0	0/0:0,151,1739:99:50:0,50,0,0:2,0	0/0:0,78,896:99:26:0,26,0,0:2,0	0/0:1,169,1895:99:56:0,56,0,0:2,0	0/0:0,96,1104:99:32:0,32,0,0:2,0	0/0:0,30,348:57:10:0,10,0,0:2,0	0/1:466,86,365:99:24:0,10,1,13:1,1	0/1:747,145,904:99:48:0,26,0,22:1,1	0/0:0,24,278:51:8:0,8,0,0:2,0	0/1:139,85,817:23:28:0,24,0,4:1,1	0/0:0,115,1295:99:38:0,38,0,0:2,0	0/0:0,115,1321:99:38:0,38,0,0:2,0	0/1:904,163,966:99:54:0,28,0,26:1,1	0/0:0,42,487:69:14:0,14,0,0:2,0	0/0:0,85,948:99:28:0,28,0,0:2,0	1/1:209,18,0:45:6:0,0,0,6:0,2	0/0:1,103,1143:99:34:0,34,0,0:2,0	0/0:0,78,904:99:26:0,26,0,0:2,0	0/0:0,42,484:69:14:0,14,0,0:2,0	0/0:0,78,904:99:26:0,26,0,0:2,0
4248	143	.	A	G	255	.	NS=92;AN=2;AFS=132,52;OH=0.33;MAF=0.28	GT:PL:GQ:DP:BSDP:ACN	0/0:0,6,70:33:2:2,0,0,0:2,0	0/0:1,61,653:87:20:20,0,0,0:2,0	1/1:278,24,0:51:8:0,0,8,0:0,2	0/1:139,18,70:20:6:2,0,4,0:1,1	0/1:600,115,696:99:38:20,0,18,0:1,1	0/0:0,6,70:33:2:2,0,0,0:2,0	./.:0,0,0:0:0:0,0,0,0:2,0	0/1:278,48,278:99:16:8,0,8,0:1,1	0/0:0,6,70:33:2:2,0,0,0:2,0	0/0:0,6,70:33:2:2,0,0,0:2,0	0/0:0,18,209:45:6:6,0,0,0:2,0	0/1:1040,127,411:99:42:12,0,30,0:1,1	0/1:626,127,835:99:42:24,0,18,0:1,1	0/0:1,157,1761:99:52:52,0,0,0:2,0	0/1:557,133,953:99:44:28,0,16,0:1,1	1/1:1218,109,0:99:36:0,0,36,0:0,2	1/1:1182,102,0:99:34:0,0,34,0:0,2	0/1:827,108,417:99:36:12,0,24,0:1,1	0/0:17,56,469:57:14:13,1,0,0:2,0	0/0:0,48,548:75:16:16,0,0,0:2,0	0/0:0,90,1043:99:30:30,0,0,0:2,0	0/1:1721,225,694:99:70:20,0,49,1:1,1	0/0:0,115,1313:99:38:38,0,0,0:2,0	0/1:835,90,201:79:30:6,0,24,0:1,1	0/0:0,187,2156:99:62:62,0,0,0:2,0	0/1:993,103,140:6:34:4,0,30,0:1,1	0/0:0,42,487:69:14:14,0,0,0:2,0	1/1:971,84,0:99:28:0,0,28,0:0,2	0/0:0,115,1318:99:38:38,0,0,0:2,0	0/0:0,24,278:51:8:8,0,0,0:2,0	0/1:417,60,278:99:20:8,0,12,0:1,1	0/0:0,127,1460:99:42:42,0,0,0:2,0	0/0:0,78,904:99:26:26,0,0,0:2,0	0/0:27,108,963:89:28:27,1,0,0:2,0	0/0:0,36,409:63:12:12,0,0,0:2,0	0/0:0,48,556:75:16:16,0,0,0:2,0	1/1:465,43,1:69:14:0,0,14,0:0,2	0/0:0,30,348:57:10:10,0,0,0:2,0	1/1:982,97,63:66:32:2,0,30,0:0,2	0/0:0,42,487:69:14:14,0,0,0:2,0	0/1:548,133,966:99:44:28,0,16,0:1,1
4087	5	.	A	G	255	.	NS=95;AN=2;AFS=170,20;OH=0.15;MAF=0.11	GT:PL:GQ:DP:BSDP:ACN	0/0:73,369,4043:99:122:120,0,2,0:2,0	0/0:55,859,9524:99:280:278,1,1,0:2,0	0/0:36,388,4021:99:118:117,1,0,0:2,0	0/0:3,387,4310:99:128:128,0,0,0:2,0	0/0:53,293,2721:99:82:80,2,0,0:2,0	0/0:2,248,2793:99:82:82,0,0,0:2,0	0/0:36,121,1313:99:40:39,0,1,0:2,0	0/0:1,224,2503:99:74:74,0,0,0:2,0	0/0:1,301,3441:99:100:100,0,0,0:2,0	0/0:15,174,1758:99:54:53,1,0,0:2,0	0/0:0,121,1374:99:40:40,0,0,0:2,0	0/0:101,455,4140:99:122:118,3,0,1:2,0	0/0:107,410,3510:99:104:101,1,0,2:2,0	0/0:2,158,1701:99:52:52,0,0,0:2,0	0/0:50,600,6244:99:186:183,1,0,2:2,0	0/0:69,438,4188:99:126:123,3,0,0:2,0	0/0:31,291,3227:99:96:94,0,2,0:2,0	0/0:60,318,3022:99:92:89,2,1,0:2,0	0/0:17,92,860:93:26:25,1,0,0:2,0	0/0:45,274,2655:99:78:76,2,0,0:2,0	0/0:145,449,3628:99:106:101,1,0,4:2,0	0/0:86,525,5811:99:174:171,0,3,0:2,0	0/0:2,405,4560:99:134:134,0,0,0:2,0	0/0:15,366,3977:99:118:117,1,0,0:2,0	0/0:106,528,5016:99:150:145,2,1,2:2,0	0/0:20,281,2904:99:88:87,1,0,0:2,0	0/1:2208,326,1497:99:108:44,0,64,0:1,1	0/0:60,239,2215:99:68:64,3,1,0:2,0	0/0:25,669,7222:99:216:215,1,0,0:2,0	0/0:71,251,2081:99:62:60,1,0,1:2,0	0/0:28,248,2490:99:74:73,1,0,0:2,0	0/0:61,407,4022:99:118:115,2,0,1:2,0	0/0:49,298,2972:99:88:86,1,1,0:2,0	0/0:2,513,5821:99:170:170,0,0,0:2,0	0/0:72,294,2506:99:76:74,2,0,0:2,0	0/0:1,470,5412:99:156:156,0,0,0:2,0	0/0:17,187,2092:99:62:61,0,1,0:2,0	0/0:92,439,4222:99:128:123,3,2,0:2,0	0/0:31,241,2362:99:72:70,2,0,0:2,0	0/0:3,170,1849:99:56:56,0,0,0:2,0	0/0:1,266,2986:99:88:88,0,0,0:2,0
4302	83	.	G	A	255	.	NS=95;AN=2;AFS=146,44;OH=0.27;MAF=0.23	GT:PL:GQ:DP:BSDP:ACN	0/1:553,72,278:99:24:16,0,8,0:1,1	0/1:278,133,1249:99:44:8,0,36,0:1,1	0/0:0,48,556:75:16:0,0,16,0:2,0	1/1:70,6,0:33:2:2,0,0,0:0,2	0/1:209,78,695:99:26:6,0,20,0:1,1	0/0:0,66,747:93:22:0,0,22,0:2,0	0/1:348,54,278:99:18:10,0,8,0:1,1	0/0:0,6,70:33:2:0,0,2,0:2,0	0/0:0,18,209:45:6:0,0,6,0:2,0	0/0:0,12,139:39:4:0,0,4,0:2,0	0/1:399,80,365:99:22:11,1,10,0:1,1	0/1:610,170,757:99:38:16,0,20,2:1,1	0/1:348,72,487:99:24:10,0,14,0:1,1	0/0:0,66,765:93:22:0,0,22,0:2,0	0/1:348,72,487:99:24:10,0,14,0:1,1	0/1:1005,207,1043:99:58:28,0,29,1:1,1	0/0:0,66,757:93:22:0,0,22,0:2,0	0/0:0,151,1739:99:50:0,0,50,0:2,0	0/1:139,72,695:35:24:4,0,20,0:1,1	0/0:0,72,835:99:24:0,0,24,0:2,0	0/0:35,110,904:75:26:0,0,25,1:2,0	0/0:17,121,1353:99:40:1,0,39,0:2,0	0/1:1171,175,835:99:58:34,0,24,0:1,1	0/0:0,175,2017:99:58:0,0,58,0:2,0	0/0:0,289,3322:99:96:0,0,96,0:2,0	0/0:0,157,1808:99:52:0,0,52,0:2,0	0/0:0,72,835:99:24:0,0,24,0:2,0	0/0:0,115,1292:99:38:0,0,38,0:2,0	0/0:0,139,1599:99:46:0,0,46,0:2,0	0/0:0,109,1234:99:36:0,0,36,0:2,0	0/0:70,190,1442:88:42:0,0,40,2:2,0	0/0:0,60,695:87:20:0,0,20,0:2,0	0/0:70,208,1669:99:48:0,0,46,2:2,0	0/0:0,169,1944:99:56:0,0,56,0:2,0	0/0:0,54,623:81:18:0,0,18,0:2,0	0/0:0,96,1110:99:32:0,0,32,0:2,0	0/0:70,154,1035:52:30:0,0,28,2:2,0	0/0:17,74,677:75:20:0,0,19,1:2,0	0/0:0,96,1113:99:32:0,0,32,0:2,0	0/0:0,60,695:87:20:0,0,20,0:2,0	0/0:18,213,2222:99:66:0,0,65,1:2,0
4320	7	.	C	A	255	.	NS=95;AN=2;AFS=178,12;OH=0.13;MAF=0.06	GT:PL:GQ:DP:BSDP:ACN	0/0:0,344,3961:99:114:0,114,0,0:2,0	0/0:0,91,1025:99:30:0,30,0,0:2,0	0/0:0,115,1321:99:38:0,38,0,0:2,0	0/0:0,78,904:99:26:0,26,0,0:2,0	0/0:0,60,692:87:20:0,20,0,0:2,0	0/0:0,108,1252:99:36:0,36,0,0:2,0	0/0:0,108,1244:99:36:0,36,0,0:2,0	0/1:348,66,417:99:22:10,12,0,0:1,1	0/0:0,18,209:45:6:0,6,0,0:2,0	0/0:0,48,556:75:16:0,16,0,0:2,0	0/0:0,12,136:39:4:0,4,0,0:2,0	0/0:0,84,974:99:28:0,28,0,0:2,0	0/1:365,66,383:99:22:11,11,0,0:1,1	0/0:0,48,556:75:16:0,16,0,0:2,0	0/0:0,66,765:93:22:0,22,0,0:2,0	0/1:1322,217,1164:99:72:38,34,0,0:1,1	0/0:0,72,835:99:24:0,24,0,0:2,0	0/0:17,153,1560:99:46:0,45,0,1:2,0	0/0:0,48,556:75:16:0,16,0,0:2,0	0/0:0,108,1252:99:36:0,36,0,0:2,0	0/0:0,30,348:57:10:0,10,0,0:2,0	0/0:35,188,1808:99:52:0,51,1,0:2,0	0/0:17,201,2120:99:62:0,61,0,1:2,0	0/0:0,85,956:99:28:0,28,0,0:2,0	0/0:1,193,2199:99:64:0,64,0,0:2,0	0/0:0,108,1252:99:36:0,36,0,0:2,0	0/0:0,54,626:81:18:0,18,0,0:2,0	0/0:0,48,556:75:16:0,16,0,0:2,0	0/0:0,133,1530:99:44:0,44,0,0:2,0	0/0:0,54,626:81:18:0,18,0,0:2,0	0/0:52,79,832:59:26:2,24,0,0:2,0	0/0:0,145,1666:99:48:0,48,0,0:2,0	0/0:49,151,1231:92:36:0,34,0,2:2,0	0/0:0,139,1581:99:46:0,46,0,0:2,0	0/0:0,54,626:81:18:0,18,0,0:2,0	0/0:0,78,904:99:26:0,26,0,0:2,0	0/1:696,85,260:99:28:20,8,0,0:1,1	0/1:539,109,678:99:36:16,20,0,0:1,1	0/0:0,24,278:51:8:0,8,0,0:2,0	0/0:0,36,417:63:12:0,12,0,0:2,0	0/0:0,66,765:93:22:0,22,0,0:2,0
4266	57	.	G	A	255	.	NS=95;AN=2;AFS=179,11;OH=0.09;MAF=0.06	GT:PL:GQ:DP:BSDP:ACN	0/0:0,157,1805:99:52:0,0,52,0:2,0	0/0:0,289,3327:99:96:0,0,96,0:2,0	0/0:70,281,2480:99:72:0,0,70,2:2,0	0/0:1,139,1559:99:46:0,0,46,0:2,0	0/0:0,229,2632:99:76:0,0,76,0:2,0	0/0:17,189,1999:99:58:0,0,57,1:2,0	0/0:0,139,1593:99:46:0,0,46,0:2,0	0/0:0,42,487:69:14:0,0,14,0:2,0	0/0:0,163,1870:99:54:0,0,54,0:2,0	0/0:1,193,2186:99:64:0,0,64,0:2,0	0/0:0,72,832:99:24:0,0,24,0:2,0	0/0:1,283,3233:99:94:0,0,94,0:2,0	0/0:17,176,1857:99:54:0,1,53,0:2,0	0/0:1,157,1764:99:52:0,0,52,0:2,0	0/0:0,199,2292:99:66:0,0,66,0:2,0	0/0:1,235,2654:99:78:0,0,78,0:2,0	0/0:0,139,1596:99:46:0,0,46,0:2,0	0/0:0,157,1808:99:52:0,0,52,0:2,0	0/0:1,97,1063:99:32:0,0,32,0:2,0	0/0:0,193,2197:99:64:0,0,64,0:2,0	0/0:1,224,2476:99:74:0,0,74,0:2,0	0/0:1,446,5118:99:148:0,0,148,0:2,0	0/0:1,320,3652:99:106:0,0,106,0:2,0	0/0:17,213,2268:99:66:0,0,65,1:2,0	0/0:35,358,3804:99:114:1,1,112,0:2,0	0/0:1,169,1891:99:56:0,0,56,0:2,0	0/0:0,102,1158:99:34:0,0,34,0:2,0	0/0:0,169,1944:99:56:0,0,56,0:2,0	0/0:0,211,2426:99:70:0,0,70,0:2,0	0/0:0,151,1723:99:50:0,0,50,0:2,0	0/0:1,259,2958:99:86:0,0,86,0:2,0	0/0:1,163,1854:99:54:0,0,54,0:2,0	0/0:1,205,2340:99:68:0,0,68,0:2,0	0/0:1,205,2332:99:68:0,0,68,0:2,0	0/0:0,96,1113:99:32:0,0,32,0:2,0	0/0:0,145,1661:99:48:0,0,48,0:2,0	0/0:0,163,1878:99:54:0,0,54,0:2,0	0/0:0,175,2017:99:58:0,0,58,0:2,0	0/0:1,169,1887:99:56:0,0,56,0:2,0	0/0:0,66,739:93:22:0,0,22,0:2,0	0/0:1,289,3312:99:96:0,0,96,0:2,0
4266	111	.	A	C	255	.	NS=95;AN=2;AFS=103,87;OH=0.49;MAF=0.46	GT:PL:GQ:DP:BSDP:ACN	0/1:1087,157,696:99:52:20,32,0,0:1,1	1/1:3312,289,1:99:96:0,96,0,0:0,2	0/1:1435,281,1095:99:72:30,40,0,2:1,1	0/1:557,139,1014:99:46:30,16,0,0:1,1	0/1:1589,229,1035:99:76:30,46,0,0:1,1	1/1:2014,175,0:99:58:0,58,0,0:0,2	0/1:696,139,887:99:46:26,20,0,0:1,1	1/1:487,42,0:69:14:0,14,0,0:0,2	0/1:904,163,974:99:54:28,26,0,0:1,1	1/1:2217,193,0:99:64:0,64,0,0:0,2	0/1:487,72,348:99:24:10,14,0,0:1,1	0/1:1927,284,1277:99:94:38,56,0,0:1,1	0/1:1014,163,832:99:54:24,30,0,0:1,1	0/1:885,157,904:99:52:26,26,0,0:1,1	0/0:18,200,2195:99:66:65,1,0,0:2,0	0/1:1244,235,1461:99:78:42,36,0,0:1,1	1/1:1591,139,0:99:46:0,46,0,0:0,2	0/1:886,157,904:99:52:26,26,0,0:1,1	0/1:209,97,868:81:32:26,6,0,0:1,1	0/1:832,193,1391:99:64:40,24,0,0:1,1	0/0:1,223,2528:99:74:74,0,0,0:2,0	0/1:2768,446,2347:99:148:68,80,0,0:1,1	1/1:3659,319,1:99:106:0,106,0,0:0,2	0/0:87,199,2180:99:66:63,3,0,0:2,0	1/1:3909,344,1:99:114:0,114,0,0:0,2	1/1:1933,169,0:99:56:0,56,0,0:0,2	1/1:1174,102,0:99:34:0,34,0,0:0,2	0/1:963,169,974:99:56:28,28,0,0:1,1	0/1:1304,211,1077:99:70:32,38,0,0:1,1	1/1:1731,151,0:99:50:0,50,0,0:0,2	0/1:619,259,2328:99:86:68,18,0,0:1,1	0/0:27,163,1835:99:54:53,1,0,0:2,0	0/0:1,205,2343:99:68:68,0,0,0:2,0	1/1:2356,205,0:99:68:0,68,0,0:0,2	1/1:1113,96,0:99:32:0,32,0,0:0,2	0/0:0,145,1666:99:48:48,0,0,0:2,0	1/1:1875,163,0:99:54:0,54,0,0:0,2	0/1:1182,175,835:99:58:24,34,0,0:1,1	0/1:1179,169,765:99:56:22,34,0,0:1,1	0/1:466,80,295:99:22:8,13,1,0:1,1	0/1:1663,289,1669:99:96:48,48,0,0:1,1
4337	48	.	A	G	255	.	NS=93;AN=2;AFS=174,12;OH=0.11;MAF=0.06	GT:PL:GQ:DP:BSDP:ACN	0/0:0,175,2014:99:58:58,0,0,0:2,0	0/1:1306,169,608:99:56:18,0,38,0:1,1	0/0:0,48,538:75:16:16,0,0,0:2,0	0/0:0,24,278:51:8:8,0,0,0:2,0	0/0:0,48,530:75:16:16,0,0,0:2,0	0/0:0,6,70:33:2:2,0,0,0:2,0	0/0:0,12,136:39:4:4,0,0,0:2,0	0/0:0,18,209:45:6:6,0,0,0:2,0	0/0:0,6,70:33:2:2,0,0,0:2,0	0/0:0,18,209:45:6:6,0,0,0:2,0	0/0:0,12,139:39:4:4,0,0,0:2,0	0/0:1,103,1135:99:34:34,0,0,0:2,0	0/0:0,90,1043:99:30:30,0,0,0:2,0	0/0:0,6,70:33:2:2,0,0,0:2,0	0/0:0,133,1506:99:44:44,0,0,0:2,0	0/0:0,103,1156:99:34:34,0,0,0:2,0	1/1:340,30,0:57:10:0,0,10,0:0,2	0/0:0,12,139:39:4:4,0,0,0:2,0	0/0:0,60,695:87:20:20,0,0,0:2,0	0/0:1,103,1127:99:34:34,0,0,0:2,0	0/1:243,86,417:99:18:11,0,6,1:1,1	0/0:36,249,2439:99:72:71,1,0,0:2,0	0/0:53,263,2403:99:72:70,2,0,0:2,0	0/0:0,36,414:63:12:12,0,0,0:2,0	0/0:36,292,2910:99:86:85,0,0,1:2,0	0/1:461,60,209:99:20:6,0,14,0:1,1	0/0:17,80,739:81:22:21,1,0,0:2,0	0/1:270,66,484:99:22:14,0,8,0:1,1	0/0:0,66,765:93:22:22,0,0,0:2,0	0/0:0,12,139:39:4:4,0,0,0:2,0	0/0:0,24,252:51:8:8,0,0,0:2,0	0/0:0,54,623:81:18:18,0,0,0:2,0	0/0:0,90,1027:99:30:30,0,0,0:2,0	0/0:0,90,1037:99:30:30,0,0,0:2,0	0/0:0,42,487:69:14:14,0,0,0:2,0	0/1:105,73,706:3:24:21,0,3,0:1,1	0/0:1,67,726:93:22:22,0,0,0:2,0	0/0:0,48,538:75:16:16,0,0,0:2,0	0/0:32,18,171:18:6:5,0,1,0:2,0	0/0:0,12,131:39:4:4,0,0,0:2,0	0/1:345,42,139:65:14:4,0,10,0:1,1
4294	53	.	A	G	255	.	NS=94;AN=2;AFS=126,62;OH=0.38;MAF=0.33	GT:PL:GQ:DP:BSDP:ACN	0/1:710,201,1421:99:62:41,0,20,1:1,1	0/1:1443,248,1352:99:82:40,0,42,0:1,1	0/0:1,169,1910:99:56:56,0,0,0:2,0	0/0:0,42,487:69:14:14,0,0,0:2,0	0/0:0,151,1739:99:50:50,0,0,0:2,0	0/0:0,139,1578:99:46:46,0,0,0:2,0	0/0:0,115,1315:99:38:38,0,0,0:2,0	0/0:0,54,608:81:18:18,0,0,0:2,0	0/0:0,72,835:99:24:24,0,0,0:2,0	0/1:209,48,327:99:16:10,0,6,0:1,1	0/1:484,85,463:99:28:14,0,14,0:1,1	0/0:1,205,2322:99:68:68,0,0,0:2,0	0/0:0,96,1110:99:32:32,0,0,0:2,0	0/0:0,103,1164:99:34:34,0,0,0:2,0	0/0:62,265,2963:99:88:86,0,2,0:2,0	0/0:0,247,2832:99:82:82,0,0,0:2,0	0/0:0,145,1653:99:48:48,0,0,0:2,0	0/1:608,115,696:99:38:20,0,18,0:1,1	0/0:0,30,345:57:10:10,0,0,0:2,0	0/1:540,102,626:99:34:18,0,16,0:1,1	0/1:689,84,278:99:28:8,0,20,0:1,1	0/1:2426,458,2824:99:152:82,0,70,0:1,1	0/0:0,139,1578:99:46:46,0,0,0:2,0	0/0:1,211,2374:99:70:70,0,0,0:2,0	./.:0,0,0:0:0:0,0,0,0:2,0	0/1:209,54,417:99:18:12,0,6,0:1,1	0/0:139,163,1720:55:54:50,0,4,0:2,0	0/1:1197,157,557:99:52:16,0,36,0:1,1	0/1:1338,187,797:99:62:23,0,39,0:1,1	1/1:1182,166,70:65:34:0,0,32,2:0,2	0/1:481,66,275:99:22:8,0,14,0:1,1	0/1:548,115,765:99:38:22,0,16,0:1,1	1/1:886,85,70:46:28:2,0,26,0:0,2	0/0:0,102,1166:99:34:34,0,0,0:2,0	0/1:417,78,487:99:26:14,0,12,0:1,1	0/0:1,199,2248:99:66:66,0,0,0:2,0	0/0:0,78,893:99:26:26,0,0,0:2,0	0/0:0,103,1156:99:34:34,0,0,0:2,0	0/0:1,175,1962:99:58:58,0,0,0:2,0	1/1:747,66,0:93:22:0,0,22,0:0,2	0/0:0,211,2410:99:70:70,0,0,0:2,0
4419	2	.	A	T	255	.	NS=94;AN=2;AFS=156,32;OH=0.28;MAF=0.17	GT:PL:GQ:DP:BSDP:ACN	0/1:1040,108,209:69:36:6,0,0,30:1,1	0/0:0,66,757:93:22:22,0,0,0:2,0	0/1:136,42,330:62:14:10,0,0,4:1,1	0/0:0,24,278:51:8:8,0,0,0:2,0	0/1:557,91,451:99:30:14,0,0,16:1,1	1/1:414,36,0:63:12:0,0,0,12:0,2	0/1:209,60,487:99:20:14,0,0,6:1,1	0/0:0,12,128:39:4:4,0,0,0:2,0	./.:0,0,0:0:0:0,0,0,0:2,0	0/1:139,42,348:65:14:10,0,0,4:1,1	0/0:0,18,209:45:6:6,0,0,0:2,0	0/0:1,223,2541:99:74:74,0,0,0:2,0	0/0:0,73,814:99:24:24,0,0,0:2,0	0/1:414,84,556:99:28:16,0,0,12:1,1	0/0:0,78,898:99:26:26,0,0,0:2,0	0/0:0,109,1231:99:36:36,0,0,0:2,0	0/0:0,90,1027:99:30:30,0,0,0:2,0	0/0:70,48,487:11:16:14,0,0,2:2,0	0/0:0,54,626:81:18:18,0,0,0:2,0	0/0:0,115,1294:99:38:38,0,0,0:2,0	0/0:0,12,139:39:4:4,0,0,0:2,0	0/0:0,157,1800:99:52:52,0,0,0:2,0	0/1:626,145,1043:99:48:30,0,0,18:1,1	1/1:1179,102,0:99:34:0,0,0,34:0,2	0/0:0,163,1867:99:54:54,0,0,0:2,0	0/1:739,91,279:99:30:8,0,0,22:1,1	0/0:0,36,417:63:12:12,0,0,0:2,0	0/0:0,72,835:99:24:24,0,0,0:2,0	0/0:0,24,260:51:8:8,0,0,0:2,0	0/1:414,54,209:99:18:6,0,0,12:1,1	0/1:209,48,348:99:16:10,0,0,6:1,1	0/0:0,97,1076:99:32:32,0,0,0:2,0	0/1:487,121,896:99:40:26,0,0,14:1,1	0/1:278,66,487:99:22:14,0,0,8:1,1	0/0:0,18,191:45:6:6,0,0,0:2,0	0/1:279,91,711:99:30:22,0,0,8:1,1	0/1:139,72,695:35:24:20,0,0,4:1,1	0/0:1,61,659:87:20:20,0,0,0:2,0	0/0:0,54,607:81:18:18,0,0,0:2,0	0/0:0,103,1164:99:34:34,0,0,0:2,0	0/1:556,127,901:99:42:26,0,0,16:1,1
4419	5	.	C	T	255	.	NS=94;AN=2;AFS=153,35;OH=0.29;MAF=0.19	GT:PL:GQ:DP:BSDP:ACN	0/0:0,108,1252:99:36:0,36,0,0:2,0	0/1:193,66,556:95:22:0,16,0,6:1,1	0/1:345,42,139:65:14:0,4,0,10:1,1	0/0:0,24,278:51:8:0,8,0,0:2,0	0/0:0,90,1040:99:30:0,30,0,0:2,0	0/0:0,36,417:63:12:0,12,0,0:2,0	0/0:0,60,677:87:20:0,20,0,0:2,0	0/1:70,12,70:23:4:0,2,0,2:1,1	./.:0,0,0:0:0:0,0,0,0:2,0	0/0:0,42,487:69:14:0,14,0,0:2,0	0/0:0,18,209:45:6:0,6,0,0:2,0	0/0:0,223,2570:99:74:0,74,0,0:2,0	0/1:689,72,139:35:24:0,4,0,20:1,1	0/0:0,85,956:99:28:0,28,0,0:2,0	0/1:348,78,556:99:26:0,16,0,10:1,1	0/0:0,109,1231:99:36:0,36,0,0:2,0	0/0:0,90,1043:99:30:0,30,0,0:2,0	1/1:487,48,70:11:16:0,2,0,14:0,2	0/0:0,54,626:81:18:0,18,0,0:2,0	0/0:0,115,1307:99:38:0,38,0,0:2,0	1/1:139,12,0:39:4:0,0,0,4:0,2	0/0:1,157,1782:99:52:0,52,0,0:2,0	0/0:0,145,1669:99:48:0,48,0,0:2,0	0/0:1,103,1140:99:34:0,34,0,0:2,0	0/0:0,163,1878:99:54:0,54,0,0:2,0	0/0:0,90,1040:99:30:0,30,0,0:2,0	0/1:209,36,209:99:12:0,6,0,6:1,1	0/0:0,72,835:99:24:0,24,0,0:2,0	0/0:0,24,260:51:8:0,8,0,0:2,0	0/1:209,54,399:99:18:0,12,0,6:1,1	0/1:278,48,278:99:16:0,8,0,8:1,1	0/0:1,97,1066:99:32:0,32,0,0:2,0	0/0:0,121,1383:99:40:0,40,0,0:2,0	0/0:0,66,762:93:22:0,22,0,0:2,0	0/0:0,18,209:45:6:0,6,0,0:2,0	0/0:0,90,1032:99:30:0,30,0,0:2,0	0/0:0,72,827:99:24:0,24,0,0:2,0	0/0:70,60,623:22:20:0,18,0,2:2,0	0/0:1,55,579:81:18:0,18,0,0:2,0	0/0:0,102,1182:99:34:0,34,0,0:2,0	0/0:0,127,1457:99:42:0,42,0,0:2,0
4419	38	.	C	T	255	.	NS=94;AN=2;AFS=177,11;OH=0.12;MAF=0.06	GT:PL:GQ:DP:BSDP:ACN	0/0:0,108,1241:99:36:0,36,0,0:2,0	0/0:0,66,757:93:22:0,22,0,0:2,0	0/0:0,42,469:69:14:0,14,0,0:2,0	0/1:139,24,139:80:8:0,4,0,4:1,1	0/0:0,90,1035:99:30:0,30,0,0:2,0	0/0:0,36,417:63:12:0,12,0,0:2,0	0/0:0,60,674:87:20:0,20,0,0:2,0	0/0:0,12,139:39:4:0,4,0,0:2,0	./.:0,0,0:0:0:0,0,0,0:2,0	0/0:0,42,487:69:14:0,14,0,0:2,0	0/0:0,18,209:45:6:0,6,0,0:2,0	0/0:0,223,2551:99:74:0,74,0,0:2,0	0/0:0,72,827:99:24:0,24,0,0:2,0	0/0:0,84,966:99:28:0,28,0,0:2,0	0/0:0,78,904:99:26:0,26,0,0:2,0	0/0:0,109,1231:99:36:0,36,0,0:2,0	0/0:0,90,1040:99:30:0,30,0,0:2,0	0/0:0,48,556:75:16:0,16,0,0:2,0	0/0:0,54,626:81:18:0,18,0,0:2,0	0/0:0,115,1295:99:38:0,38,0,0:2,0	0/0:0,12,139:39:4:0,4,0,0:2,0	0/0:1,157,1779:99:52:0,52,0,0:2,0	0/1:1043,145,626:99:48:0,18,0,30:1,1	0/0:1,103,1143:99:34:0,34,0,0:2,0	0/0:0,163,1870:99:54:0,54,0,0:2,0	0/1:278,90,757:99:30:0,22,0,8:1,1	0/0:0,36,417:63:12:0,12,0,0:2,0	0/0:70,72,757:34:24:0,22,0,2:2,0	0/0:0,24,260:51:8:0,8,0,0:2,0	0/0:0,54,615:81:18:0,18,0,0:2,0	0/0:0,48,556:75:16:0,16,0,0:2,0	0/0:0,97,1089:99:32:0,32,0,0:2,0	0/0:0,121,1382:99:40:0,40,0,0:2,0	0/0:0,66,762:93:22:0,22,0,0:2,0	0/0:0,18,206:45:6:0,6,0,0:2,0	0/0:0,91,1025:99:30:0,30,0,0:2,0	0/0:70,72,765:34:24:0,22,0,2:2,0	0/1:139,60,556:47:20:0,16,0,4:1,1	0/0:0,54,607:81:18:0,18,0,0:2,0	0/0:0,102,1182:99:34:0,34,0,0:2,0	0/0:0,127,1442:99:42:0,42,0,0:2,0
4419	48	.	G	A	255	.	NS=94;AN=2;AFS=164,24;OH=0.21;MAF=0.13	GT:PL:GQ:DP:BSDP:ACN	0/1:209,108,1035:69:36:6,0,30,0:1,1	0/1:549,66,191:92:22:16,0,6,0:1,1	0/0:0,42,487:69:14:0,0,14,0:2,0	0/0:0,24,278:51:8:0,0,8,0:2,0	0/1:487,90,556:99:30:14,0,16,0:1,1	0/0:0,36,411:63:12:0,0,12,0:2,0	0/1:487,60,209:99:20:14,0,6,0:1,1	0/1:70,12,70:23:4:2,0,2,0:1,1	./.:0,0,0:0:0:0,0,0,0:2,0	0/1:348,42,139:65:14:10,0,4,0:1,1	0/0:0,18,209:45:6:0,0,6,0:2,0	0/1:1311,223,1234:99:74:38,0,36,0:1,1	0/1:139,72,692:35:24:4,0,20,0:1,1	0/1:556,84,417:99:28:16,0,12,0:1,1	0/1:549,79,330:99:26:16,0,10,0:1,1	0/1:817,109,412:99:36:24,0,12,0:1,1	0/1:348,91,677:99:30:10,0,20,0:1,1	0/0:0,48,556:75:16:0,0,16,0:2,0	0/0:0,54,626:81:18:0,0,18,0:2,0	0/0:0,115,1289:99:38:0,0,38,0:2,0	0/0:0,12,139:39:4:0,0,4,0:2,0	0/0:1,157,1755:99:52:0,0,52,0:2,0	0/0:0,145,1666:99:48:0,0,48,0:2,0	0/0:0,103,1161:99:34:0,0,34,0:2,0	0/0:0,163,1875:99:54:0,0,54,0:2,0	0/0:0,90,1040:99:30:0,0,30,0:2,0	0/0:0,36,417:63:12:0,0,12,0:2,0	0/0:0,73,817:99:24:0,0,24,0:2,0	0/0:0,24,278:51:8:0,0,8,0:2,0	0/0:0,54,626:81:18:0,0,18,0:2,0	0/0:0,48,556:75:16:0,0,16,0:2,0	0/1:765,96,348:99:32:22,0,10,0:1,1	0/0:0,121,1359:99:40:0,0,40,0:2,0	0/1:469,66,279:99:22:14,0,8,0:1,1	1/1:209,18,0:45:6:6,0,0,0:0,2	0/0:17,105,983:99:30:0,0,29,1:2,0	0/0:0,72,835:99:24:0,0,24,0:2,0	0/0:0,60,692:87:20:0,0,20,0:2,0	0/1:330,54,278:99:18:10,0,8,0:1,1	0/0:0,102,1182:99:34:0,0,34,0:2,0	0/0:0,127,1449:99:42:0,0,42,0:2,0
4326	52	.	G	A	255	.	NS=94;AN=2;AFS=170,18;OH=0.13;MAF=0.1	GT:PL:GQ:DP:BSDP:ACN	0/0:2,591,6728:99:196:0,0,196,0:2,0	0/0:1,229,2614:99:76:0,0,76,0:2,0	0/1:1442,217,1017:99:72:42,0,30,0:1,1	0/0:35,176,1669:99:48:0,1,47,0:2,0	0/0:1,145,1643:99:48:0,0,48,0:2,0	0/0:0,108,1241:99:36:0,0,36,0:2,0	0/0:0,102,1182:99:34:0,0,34,0:2,0	0/0:0,90,1032:99:30:0,0,30,0:2,0	0/0:0,72,835:99:24:0,0,24,0:2,0	0/1:696,169,1252:99:56:20,0,36,0:1,1	0/1:754,102,414:99:34:22,0,12,0:1,1	0/0:1,241,2756:99:80:0,0,80,0:2,0	0/0:35,159,1426:99:42:0,0,41,1:2,0	0/0:1,163,1857:99:54:0,0,54,0:2,0	0/0:1,127,1426:99:42:0,0,42,0:2,0	0/0:1,151,1718:99:50:0,0,50,0:2,0	1/1:1011,104,17:99:30:29,1,0,0:0,2	0/0:0,127,1452:99:42:0,0,42,0:2,0	0/0:0,151,1736:99:50:0,0,50,0:2,0	0/0:1,187,2130:99:62:0,0,62,0:2,0	0/0:0,163,1851:99:54:0,0,54,0:2,0	0/0:1,253,2889:99:84:0,0,84,0:2,0	0/0:1,277,3162:99:92:0,0,92,0:2,0	0/0:0,217,2504:99:72:0,0,72,0:2,0	0/0:0,283,3260:99:94:0,0,94,0:2,0	0/0:35,291,2971:99:86:0,0,85,1:2,0	0/0:1,169,1895:99:56:0,0,56,0:2,0	0/1:835,229,1800:99:76:24,0,52,0:1,1	0/1:1458,392,3060:99:130:42,0,88,0:1,1	0/1:553,72,278:99:24:16,0,8,0:1,1	0/0:70,163,1799:99:54:2,0,52,0:2,0	0/0:0,217,2501:99:72:0,0,72,0:2,0	0/0:17,273,2935:99:86:0,0,85,1:2,0	0/0:0,223,2567:99:74:0,0,74,0:2,0	0/0:0,66,765:93:22:0,0,22,0:2,0	0/1:418,115,852:99:38:12,0,26,0:1,1	0/0:0,145,1666:99:48:0,0,48,0:2,0	0/0:17,164,1699:99:50:0,0,49,1:2,0	0/0:0,85,956:99:28:0,0,28,0:2,0	0/0:0,66,765:93:22:0,0,22,0:2,0	0/0:0,66,765:93:22:0,0,22,0:2,0
4418	14	.	C	T	255	.	NS=95;AN=2;AFS=174,16;OH=0.17;MAF=0.08	GT:PL:GQ:DP:BSDP:ACN	0/0:1,163,1849:99:54:0,54,0,0:2,0	0/0:0,259,2990:99:86:0,86,0,0:2,0	0/1:712,148,974:99:49:0,28,0,21:1,1	0/0:0,33,364:60:11:0,11,0,0:2,0	0/0:0,96,1113:99:32:0,32,0,0:2,0	0/0:0,136,1562:99:45:0,45,0,0:2,0	0/0:0,48,556:75:16:0,16,0,0:2,0	0/0:0,51,591:78:17:0,17,0,0:2,0	0/0:0,27,292:54:9:0,9,0,0:2,0	0/0:0,112,1279:99:37:0,37,0,0:2,0	0/0:0,24,278:51:8:0,8,0,0:2,0	0/0:0,145,1651:99:48:0,48,0,0:2,0	0/0:0,60,695:87:20:0,20,0,0:2,0	0/0:0,78,904:99:26:0,26,0,0:2,0	0/0:0,148,1696:99:49:0,49,0,0:2,0	0/0:0,178,2036:99:59:0,59,0,0:2,0	0/0:0,66,765:93:22:0,22,0,0:2,0	0/0:0,99,1147:99:33:0,33,0,0:2,0	0/0:0,21,243:48:7:0,7,0,0:2,0	0/0:0,102,1182:99:34:0,34,0,0:2,0	0/0:0,87,1000:99:29:0,29,0,0:2,0	0/0:0,205,2364:99:68:0,68,0,0:2,0	0/0:0,241,2782:99:80:0,80,0,0:2,0	0/0:0,133,1527:99:44:0,44,0,0:2,0	0/0:1,211,2416:99:70:0,70,0,0:2,0	0/0:0,157,1808:99:52:0,52,0,0:2,0	0/1:225,48,313:99:16:0,9,0,7:1,1	0/1:313,133,1217:99:44:0,35,0,9:1,1	0/1:883,217,1600:99:72:0,46,0,26:1,1	0/1:278,57,380:99:19:0,11,0,8:1,1	0/1:243,51,348:99:17:0,10,0,7:1,1	0/1:380,130,1113:99:43:0,32,0,11:1,1	0/1:278,146,1078:99:38:1,30,0,7:1,1	0/0:174,169,1765:26:56:0,51,0,5:2,0	0/0:0,69,800:96:23:0,23,0,0:2,0	0/0:0,102,1174:99:34:0,34,0,0:2,0	0/0:0,75,866:99:25:0,25,0,0:2,0	0/1:383,90,661:99:30:0,19,0,11:1,1	0/0:0,78,904:99:26:0,26,0,0:2,0	0/0:0,87,1005:99:29:0,29,0,0:2,0	0/0:0,130,1495:99:43:0,43,0,0:2,0
4418	48	.	G	T	255	.	NS=95;AN=2;AFS=175,15;OH=0.14;MAF=0.08	GT:PL:GQ:DP:BSDP:ACN	0/1:383,163,1477:99:54:0,0,43,11:1,1	0/0:0,259,2984:99:86:0,0,86,0:2,0	0/0:0,148,1704:99:49:0,0,49,0:2,0	0/0:0,33,382:60:11:0,0,11,0:2,0	0/0:0,97,1095:99:32:0,0,32,0:2,0	0/0:0,136,1544:99:45:0,0,45,0:2,0	0/0:0,48,556:75:16:0,0,16,0:2,0	0/0:0,51,570:78:17:0,0,17,0:2,0	0/0:0,27,284:54:9:0,0,9,0:2,0	0/0:1,112,1248:99:37:0,0,37,0:2,0	0/0:0,24,278:51:8:0,0,8,0:2,0	0/0:0,145,1655:99:48:0,0,48,0:2,0	0/0:0,60,695:87:20:0,0,20,0:2,0	0/0:0,78,904:99:26:0,0,26,0:2,0	0/0:0,148,1686:99:49:0,0,49,0:2,0	0/0:1,178,2031:99:59:0,0,59,0:2,0	0/0:0,66,754:93:22:0,0,22,0:2,0	0/0:0,99,1144:99:33:0,0,33,0:2,0	0/0:0,21,243:48:7:0,0,7,0:2,0	0/0:0,102,1182:99:34:0,0,34,0:2,0	0/0:0,87,1008:99:29:0,0,29,0:2,0	0/0:1,205,2335:99:68:0,0,68,0:2,0	0/0:0,241,2779:99:80:0,0,80,0:2,0	0/0:0,133,1512:99:44:0,0,44,0:2,0	0/0:17,211,2396:99:70:0,0,69,1:2,0	0/0:1,157,1782:99:52:0,0,52,0:2,0	0/0:0,48,553:75:16:0,0,16,0:2,0	0/0:0,133,1504:99:44:0,0,44,0:2,0	0/0:1,217,2483:99:72:0,0,72,0:2,0	0/0:0,57,661:84:19:0,0,19,0:2,0	0/0:0,51,588:78:17:0,0,17,0:2,0	0/0:0,130,1473:99:43:0,0,43,0:2,0	0/0:0,115,1321:99:38:0,0,38,0:2,0	0/0:1,169,1905:99:56:0,0,56,0:2,0	0/0:0,69,797:96:23:0,0,23,0:2,0	0/0:0,103,1164:99:34:0,0,34,0:2,0	0/0:0,75,866:99:25:0,0,25,0:2,0	0/0:0,91,1022:99:30:0,0,30,0:2,0	0/0:0,78,904:99:26:0,0,26,0:2,0	0/0:0,88,990:99:29:0,0,29,0:2,0	0/0:0,130,1495:99:43:0,0,43,0:2,0
4386	139	.	T	C	255	.	NS=95;AN=2;AFS=176,14;OH=0.15;MAF=0.07	GT:PL:GQ:DP:BSDP:ACN	0/0:18,242,2684:99:80:0,1,0,79:2,0	0/0:1,139,1560:99:46:0,0,0,46:2,0	0/0:34,98,913:93:28:0,1,1,26:2,0	0/1:348,79,532:99:26:0,10,0,16:1,1	0/0:0,133,1522:99:44:0,0,0,44:2,0	0/0:1,103,1138:99:34:0,0,0,34:2,0	0/0:17,128,1295:99:38:0,0,1,37:2,0	0/0:0,36,406:63:12:0,0,0,12:2,0	0/0:0,36,414:63:12:0,0,0,12:2,0	0/0:0,30,330:57:10:0,0,0,10:2,0	0/0:0,78,896:99:26:0,0,0,26:2,0	0/0:18,256,2678:99:80:0,0,1,79:2,0	0/0:1,230,2553:99:76:0,0,0,76:2,0	0/0:0,127,1452:99:42:0,0,0,42:2,0	0/0:0,127,1452:99:42:0,0,0,42:2,0	0/0:1,247,2790:99:82:0,0,0,82:2,0	0/0:1,163,1841:99:54:0,0,0,54:2,0	0/0:19,244,2516:99:76:0,0,1,75:2,0	0/0:17,165,1700:99:50:0,0,1,49:2,0	0/0:17,217,2445:99:72:0,1,0,71:2,0	0/0:1,139,1567:99:46:0,0,0,46:2,0	0/0:36,394,4076:99:120:0,0,1,119:2,0	0/0:18,446,5058:99:148:0,1,0,147:2,0	0/0:34,207,2104:99:64:0,1,1,62:2,0	0/0:17,374,4266:99:124:0,1,0,123:2,0	0/1:1558,253,1314:99:84:0,46,0,38:1,1	0/0:0,78,888:99:26:0,0,0,26:2,0	0/0:1,205,2337:99:68:0,0,0,68:2,0	0/1:1095,151,626:99:50:0,32,0,18:1,1	0/0:1,115,1282:99:38:0,0,0,38:2,0	0/0:0,115,1293:99:38:0,0,0,38:2,0	0/0:1,302,3427:99:100:0,0,0,100:2,0	0/0:1,241,2727:99:80:0,0,0,80:2,0	0/1:1092,169,814:99:56:0,32,0,24:1,1	0/0:0,108,1252:99:36:0,0,0,36:2,0	0/0:0,109,1236:99:36:0,0,0,36:2,0	0/0:0,133,1506:99:44:0,0,0,44:2,0	0/0:0,121,1357:99:40:0,0,0,40:2,0	0/1:139,66,608:41:22:0,4,0,18:1,1	0/1:348,48,209:99:16:0,10,0,6:1,1	0/0:1,199,2271:99:66:0,0,0,66:2,0
4316	66	.	T	A	255	.	NS=95;AN=2;AFS=177,13;OH=0.14;MAF=0.07	GT:PL:GQ:DP:BSDP:ACN	0/0:1,302,3401:99:100:0,0,0,100:2,0	0/0:1,494,5673:99:164:0,0,0,164:2,0	0/0:17,115,1284:99:38:1,0,0,37:2,0	0/0:0,84,968:99:28:0,0,0,28:2,0	0/0:50,442,4809:99:142:1,0,1,140:2,0	0/0:0,193,2214:99:64:0,0,0,64:2,0	0/0:17,140,1442:99:42:0,0,1,41:2,0	0/1:139,54,487:53:18:4,0,0,14:1,1	0/0:70,78,835:40:26:2,0,0,24:2,0	0/0:0,253,2910:99:84:0,0,0,84:2,0	0/0:0,108,1249:99:36:0,0,0,36:2,0	0/0:2,748,8506:99:248:0,0,0,248:2,0	0/0:0,175,1997:99:58:0,0,0,58:2,0	0/0:1,157,1749:99:52:0,0,0,52:2,0	0/0:0,241,2782:99:80:0,0,0,80:2,0	0/0:2,1001,11464:99:332:0,0,0,332:2,0	0/0:18,219,2299:99:68:0,0,1,67:2,0	0/0:139,205,2214:97:68:4,0,0,64:2,0	0/0:1,344,3943:99:114:0,0,0,114:2,0	0/0:1,266,3008:99:88:0,0,0,88:2,0	0/0:1,705,8103:99:234:0,0,0,234:2,0	0/0:1,657,7534:99:218:0,0,0,218:2,0	0/0:1,494,5664:99:164:0,0,0,164:2,0	0/0:1,302,3453:99:100:0,0,0,100:2,0	0/0:21,943,10519:99:308:0,1,0,307:2,0	0/0:261,235,2408:7:78:8,0,0,70:2,0	0/1:348,157,1436:99:52:10,0,0,42:1,1	0/1:832,368,3386:99:122:24,0,0,98:1,1	0/0:1,458,5232:99:152:0,0,0,152:2,0	0/0:1,223,2547:99:74:0,0,0,74:2,0	0/0:1,260,2928:99:86:0,0,0,86:2,0	0/0:1,181,2043:99:60:0,0,0,60:2,0	0/0:1,157,1790:99:52:0,0,0,52:2,0	0/0:209,259,2768:82:86:6,0,0,80:2,0	0/0:0,139,1591:99:46:0,0,0,46:2,0	0/0:488,500,5264:44:166:14,0,0,152:2,0	0/0:279,440,4745:99:146:8,0,0,138:2,0	0/0:1,332,3804:99:110:0,0,0,110:2,0	0/0:1,211,2413:99:70:0,0,0,70:2,0	0/0:17,393,4344:99:126:0,0,1,125:2,0	0/0:1,295,3376:99:98:0,0,0,98:2,0
4395	17	.	C	T	255	.	NS=95;AN=2;AFS=163,27;OH=0.2;MAF=0.14	GT:PL:GQ:DP:BSDP:ACN	0/0:35,253,2886:99:84:0,83,0,1:2,0	0/0:35,247,2800:99:82:0,81,0,1:2,0	0/0:0,75,869:99:25:0,25,0,0:2,0	0/0:35,57,626:54:19:0,18,0,1:2,0	0/0:0,121,1391:99:40:0,40,0,0:2,0	0/0:0,90,1043:99:30:0,30,0,0:2,0	0/0:0,90,1035:99:30:0,30,0,0:2,0	0/0:0,57,643:84:19:0,19,0,0:2,0	0/0:0,42,487:69:14:0,14,0,0:2,0	0/0:0,39,434:66:13:0,13,0,0:2,0	0/0:0,57,653:84:19:0,19,0,0:2,0	0/0:0,157,1808:99:52:0,52,0,0:2,0	0/0:0,63,730:90:21:0,21,0,0:2,0	0/1:278,69,522:99:23:0,15,0,8:1,1	0/0:0,136,1565:99:45:0,45,0,0:2,0	0/0:0,121,1391:99:40:0,40,0,0:2,0	0/0:104,78,800:7:26:0,23,0,3:2,0	0/0:0,105,1214:99:35:0,35,0,0:2,0	0/0:0,24,278:51:8:0,8,0,0:2,0	0/0:0,121,1391:99:40:0,40,0,0:2,0	0/0:0,81,931:99:27:0,27,0,0:2,0	0/0:1,196,2242:99:65:0,65,0,0:2,0	0/0:0,163,1870:99:54:0,54,0,0:2,0	0/0:70,78,835:40:26:0,24,0,2:2,0	0/0:0,148,1704:99:49:0,49,0,0:2,0	0/0:0,93,1078:99:31:0,31,0,0:2,0	0/1:104,69,695:5:23:0,20,0,3:1,1	0/0:0,90,1043:99:30:0,30,0,0:2,0	0/0:0,169,1947:99:56:0,56,0,0:2,0	0/0:0,36,417:63:12:0,12,0,0:2,0	0/0:35,69,765:66:23:0,22,0,1:2,0	0/0:0,81,939:99:27:0,27,0,0:2,0	0/1:417,63,313:99:21:0,9,0,12:1,1	0/0:0,96,1113:99:32:0,32,0,0:2,0	0/1:104,60,591:13:20:0,17,0,3:1,1	0/1:174,127,1269:16:42:0,37,0,5:1,1	0/0:0,45,516:72:15:0,15,0,0:2,0	0/0:0,102,1174:99:34:0,34,0,0:2,0	0/0:0,63,730:90:21:0,21,0,0:2,0	0/0:35,42,452:39:14:0,13,0,1:2,0	0/0:70,81,863:43:27:0,25,0,2:2,0
4511	48	.	G	C	255	.	NS=94;AN=2;AFS=110,78;OH=0.43;MAF=0.41	GT:PL:GQ:DP:BSDP:ACN	0/1:275,115,1040:99:38:0,8,30,0:1,1	0/0:0,115,1318:99:38:0,0,38,0:2,0	0/1:615,108,626:99:36:0,18,18,0:1,1	0/1:260,30,70:8:10:0,8,2,0:1,1	0/1:608,91,410:99:30:0,18,12,0:1,1	0/0:0,133,1530:99:44:0,0,44,0:2,0	0/0:0,48,556:75:16:0,0,16,0:2,0	./.:0,0,0:0:0:0,0,0,0:2,0	0/0:0,90,1035:99:30:0,0,30,0:2,0	0/1:209,48,348:99:16:0,6,10,0:1,1	0/0:0,18,209:45:6:0,0,6,0:2,0	0/1:626,169,1321:99:56:0,18,38,0:1,1	0/1:626,78,278:99:26:0,18,8,0:1,1	0/1:348,90,695:99:30:0,10,20,0:1,1	0/1:677,109,557:99:36:0,20,16,0:1,1	1/1:1249,108,0:99:36:0,36,0,0:0,2	0/0:0,66,765:93:22:0,0,22,0:2,0	0/1:762,121,618:99:40:0,22,18,0:1,1	1/1:417,36,0:63:12:0,12,0,0:0,2	0/1:1183,163,660:99:54:0,34,20,0:1,1	0/0:0,90,1043:99:30:0,0,30,0:2,0	0/1:1145,240,1318:99:70:1,32,37,0:1,1	0/1:1000,181,1078:99:60:0,29,31,0:1,1	0/0:0,91,1025:99:30:0,0,30,0:2,0	0/0:1,211,2398:99:70:0,0,70,0:2,0	0/1:835,102,348:99:34:0,24,10,0:1,1	0/0:0,108,1246:99:36:0,0,36,0:2,0	0/1:623,108,623:99:36:0,18,18,0:1,1	0/1:556,102,618:99:34:0,16,18,0:1,1	0/1:556,102,618:99:34:0,16,18,0:1,1	1/1:974,90,70:52:30:0,28,2,0:0,2	0/0:0,115,1321:99:38:0,0,38,0:2,0	0/0:1,187,2117:99:62:0,0,62,0:2,0	0/0:0,175,2014:99:58:0,0,58,0:2,0	0/0:17,80,747:81:22:1,0,21,0:2,0	0/0:0,163,1878:99:54:0,0,54,0:2,0	0/0:0,42,466:69:14:0,0,14,0:2,0	0/1:765,127,696:99:42:0,22,20,0:1,1	0/1:275,48,260:99:16:0,8,8,0:1,1	1/1:695,60,0:87:20:0,20,0,0:0,2	0/0:0,145,1669:99:48:0,0,48,0:2,0
4472	41	.	C	A	255	.	NS=94;AN=2;AFS=167,21;OH=0.22;MAF=0.11	GT:PL:GQ:DP:BSDP:ACN	0/1:920,205,1389:99:68:27,41,0,0:1,1	0/1:797,187,1338:99:62:23,39,0,0:1,1	0/0:0,63,712:90:21:0,21,0,0:2,0	0/0:0,36,409:63:12:0,12,0,0:2,0	0/1:209,136,1353:41:45:6,39,0,0:1,1	0/1:166,69,626:65:23:5,18,0,0:1,1	0/0:0,87,1005:99:29:0,29,0,0:2,0	0/0:0,21,225:48:7:0,7,0,0:2,0	0/1:139,21,104:51:7:4,3,0,0:1,1	0/0:0,9,104:36:3:0,3,0,0:2,0	0/0:0,15,174:42:5:0,5,0,0:2,0	0/0:0,127,1449:99:42:0,42,0,0:2,0	0/0:0,90,1043:99:30:0,30,0,0:2,0	0/0:0,72,835:99:24:0,24,0,0:2,0	0/0:0,259,2971:99:86:0,86,0,0:2,0	0/0:0,57,635:84:19:0,19,0,0:2,0	0/0:0,63,722:90:21:0,21,0,0:2,0	0/0:0,115,1321:99:38:0,38,0,0:2,0	0/0:0,48,556:75:16:0,16,0,0:2,0	0/0:0,154,1754:99:51:0,51,0,0:2,0	0/0:0,36,417:63:12:0,12,0,0:2,0	0/0:0,145,1661:99:48:0,48,0,0:2,0	0/0:1,196,2215:99:65:0,65,0,0:2,0	0/1:584,178,1410:99:59:17,42,0,0:1,1	0/0:0,142,1616:99:47:0,47,0,0:2,0	0/0:0,112,1279:99:37:0,37,0,0:2,0	0/0:1,85,935:99:28:0,28,0,0:2,0	0/0:1,91,1007:99:30:0,30,0,0:2,0	0/0:0,142,1631:99:47:0,47,0,0:2,0	0/0:0,87,1008:99:29:0,29,0,0:2,0	0/0:0,81,939:99:27:0,27,0,0:2,0	0/1:556,124,869:99:41:16,25,0,0:1,1	0/0:0,102,1176:99:34:0,34,0,0:2,0	0/1:557,196,1704:99:65:16,49,0,0:1,1	0/1:209,48,330:99:16:6,10,0,0:1,1	0/0:0,133,1522:99:44:0,44,0,0:2,0	0/1:479,124,931:99:41:14,27,0,0:1,1	0/0:0,57,653:84:19:0,19,0,0:2,0	0/1:348,124,1075:99:41:10,31,0,0:1,1	0/0:0,36,417:63:12:0,12,0,0:2,0	0/0:0,85,956:99:28:0,28,0,0:2,0
4565	10	.	G	A	255	.	NS=91;AN=2;AFS=163,19;OH=0.16;MAF=0.1	GT:PL:GQ:DP:BSDP:ACN	0/1:209,72,626:99:24:6,0,18,0:1,1	0/0:0,42,469:69:14:0,0,14,0:2,0	0/0:0,48,556:75:16:0,0,16,0:2,0	./.:0,0,0:0:0:0,0,0,0:2,0	0/0:0,36,417:63:12:0,0,12,0:2,0	0/0:0,12,139:39:4:0,0,4,0:2,0	0/0:0,24,278:51:8:0,0,8,0:2,0	0/0:0,6,70:33:2:0,0,2,0:2,0	0/0:0,84,971:99:28:0,0,28,0:2,0	0/0:0,30,348:57:10:0,0,10,0:2,0	0/0:0,24,278:51:8:0,0,8,0:2,0	0/0:0,108,1252:99:36:0,0,36,0:2,0	0/0:0,151,1736:99:50:0,0,50,0:2,0	0/0:0,30,348:57:10:0,0,10,0:2,0	./.:0,0,0:0:0:0,0,0,0:2,0	0/0:0,60,695:87:20:0,0,20,0:2,0	0/0:70,78,827:40:26:2,0,24,0:2,0	0/0:0,115,1300:99:38:0,0,38,0:2,0	0/0:0,12,139:39:4:0,0,4,0:2,0	0/0:0,30,348:57:10:0,0,10,0:2,0	0/0:0,121,1391:99:40:0,0,40,0:2,0	0/0:0,115,1321:99:38:0,0,38,0:2,0	0/0:70,283,3181:99:94:2,0,92,0:2,0	0/0:0,91,1017:99:30:0,0,30,0:2,0	0/1:886,271,2226:99:90:26,0,64,0:1,1	0/0:0,78,904:99:26:0,0,26,0:2,0	0/0:0,108,1252:99:36:0,0,36,0:2,0	0/0:0,78,904:99:26:0,0,26,0:2,0	0/0:209,193,1993:16:64:6,0,58,0:2,0	0/0:27,54,337:35:10:0,1,9,0:2,0	0/0:0,72,832:99:24:0,0,24,0:2,0	0/0:0,108,1244:99:36:0,0,36,0:2,0	0/0:0,145,1663:99:48:0,0,48,0:2,0	0/0:0,48,548:75:16:0,0,16,0:2,0	0/0:17,86,817:87:24:0,1,23,0:2,0	0/0:1,181,2047:99:60:0,0,60,0:2,0	0/0:0,60,695:87:20:0,0,20,0:2,0	0/1:139,30,209:77:10:4,0,6,0:1,1	0/0:0,84,960:99:28:0,0,28,0:2,0	0/0:0,24,260:51:8:0,0,8,0:2,0	0/0:0,18,209:45:6:0,0,6,0:2,0
4565	49	.	C	T	255	.	NS=91;AN=2;AFS=118,64;OH=0.53;MAF=0.35	GT:PL:GQ:DP:BSDP:ACN	0/1:417,72,417:99:24:0,12,0,12:1,1	1/1:417,42,70:6:14:0,2,0,12:0,2	1/1:556,48,0:75:16:0,0,0,16:0,2	./.:0,0,0:0:0:0,0,0,0:2,0	0/1:209,36,209:99:12:0,6,0,6:1,1	1/1:139,12,0:39:4:0,0,0,4:0,2	0/0:0,24,278:51:8:0,8,0,0:2,0	0/0:0,6,70:33:2:0,2,0,0:2,0	0/1:139,84,835:23:28:0,24,0,4:1,1	1/1:348,30,0:57:10:0,0,0,10:0,2	0/1:139,24,139:80:8:0,4,0,4:1,1	0/1:484,108,762:99:36:0,22,0,14:1,1	0/1:345,151,1354:99:50:0,40,0,10:1,1	0/0:0,30,348:57:10:0,10,0,0:2,0	./.:0,0,0:0:0:0,0,0,0:2,0	0/0:0,60,695:87:20:0,20,0,0:2,0	0/1:590,79,261:99:26:0,8,0,18:1,1	0/1:209,115,1105:63:38:0,32,0,6:1,1	0/0:0,12,139:39:4:0,4,0,0:2,0	0/0:0,30,348:57:10:0,10,0,0:2,0	0/1:832,121,556:99:40:0,16,0,24:1,1	0/0:70,115,1252:77:38:0,36,0,2:2,0	0/1:1938,283,1322:99:94:0,38,0,56:1,1	0/1:883,91,139:17:30:0,4,0,26:1,1	0/1:696,272,2387:99:90:0,70,0,20:1,1	0/1:139,79,747:29:26:0,22,0,4:1,1	0/1:278,108,974:99:36:0,28,0,8:1,1	0/1:487,78,409:99:26:0,12,0,14:1,1	0/1:400,193,1800:99:64:0,52,0,12:1,1	0/0:0,30,348:57:10:0,10,0,0:2,0	0/1:278,72,556:99:24:0,16,0,8:1,1	0/1:345,108,904:99:36:0,26,0,10:1,1	0/1:626,145,1029:99:48:0,30,0,18:1,1	0/1:348,48,209:99:16:0,6,0,10:1,1	0/1:409,72,417:99:24:0,12,0,12:1,1	0/1:1527,181,546:99:60:0,16,0,44:1,1	0/0:0,60,692:87:20:0,20,0,0:2,0	0/1:209,30,139:77:10:0,4,0,6:1,1	0/1:479,84,484:99:28:0,14,0,14:1,1	0/0:0,24,278:51:8:0,8,0,0:2,0	0/0:0,18,209:45:6:0,6,0,0:2,0
4547	92	.	C	T	255	.	NS=95;AN=2;AFS=146,44;OH=0.32;MAF=0.23	GT:PL:GQ:DP:BSDP:ACN	0/1:1182,193,1037:99:64:0,30,0,34:1,1	0/0:0,295,3397:99:98:0,98,0,0:2,0	0/0:0,115,1302:99:38:0,38,0,0:2,0	0/1:209,139,1391:38:46:0,40,0,6:1,1	0/0:0,115,1321:99:38:0,38,0,0:2,0	0/0:1,205,2338:99:68:0,68,0,0:2,0	1/1:1238,108,0:99:36:0,0,0,36:0,2	0/1:70,36,348:4:12:0,10,0,2:1,1	0/1:166,72,409:62:16:0,11,1,4:1,1	0/1:417,60,278:99:20:0,8,0,12:1,1	0/0:0,42,487:69:14:0,14,0,0:2,0	0/0:0,175,2003:99:58:0,58,0,0:2,0	0/1:556,102,623:99:34:0,18,0,16:1,1	0/0:62,194,1551:99:46:2,44,0,0:2,0	0/0:0,163,1870:99:54:0,54,0,0:2,0	0/1:1461,235,1231:99:78:0,36,0,42:1,1	0/0:0,54,615:81:18:0,18,0,0:2,0	0/0:0,115,1321:99:38:0,38,0,0:2,0	0/1:279,60,396:99:20:0,12,0,8:1,1	0/0:1,175,1973:99:58:0,58,0,0:2,0	0/0:0,121,1377:99:40:0,40,0,0:2,0	0/0:33,349,3644:99:106:0,105,1,0:2,0	0/0:1,332,3784:99:110:0,110,0,0:2,0	0/0:0,84,963:99:28:0,28,0,0:2,0	0/0:0,175,2006:99:58:0,58,0,0:2,0	1/1:1373,121,0:99:40:0,0,0,40:0,2	0/0:0,96,1102:99:32:0,32,0,0:2,0	0/0:1,211,2384:99:70:0,70,0,0:2,0	0/0:0,121,1356:99:40:0,40,0,0:2,0	0/0:17,80,744:81:22:0,21,1,0:2,0	0/1:487,115,829:99:38:0,24,0,14:1,1	0/0:0,109,1223:99:36:0,36,0,0:2,0	0/1:588,137,692:99:36:0,19,1,16:1,1	0/0:1,145,1643:99:48:0,48,0,0:2,0	0/0:0,84,974:99:28:0,28,0,0:2,0	0/0:17,213,2263:99:66:1,65,0,0:2,0	0/0:0,36,399:63:12:0,12,0,0:2,0	0/1:275,66,478:99:22:0,14,0,8:1,1	0/0:0,102,1179:99:34:0,34,0,0:2,0	0/0:0,48,556:75:16:0,16,0,0:2,0	0/0:17,207,2178:99:64:1,63,0,0:2,0
4547	131	.	T	A	255	.	NS=95;AN=2;AFS=175,15;OH=0.14;MAF=0.08	GT:PL:GQ:DP:BSDP:ACN	0/0:18,207,2168:99:64:0,1,0,63:2,0	0/0:1,295,3382:99:98:0,0,0,98:2,0	0/0:1,115,1243:99:38:0,0,0,38:2,0	0/0:0,139,1580:99:46:0,0,0,46:2,0	0/0:139,115,1182:8:38:4,0,0,34:2,0	0/1:1319,205,1007:99:68:38,0,0,30:1,1	0/0:1,109,1207:99:36:0,0,0,36:2,0	0/0:0,36,417:63:12:0,0,0,12:2,0	0/0:0,48,556:75:16:0,0,0,16:2,0	0/0:0,60,684:87:20:0,0,0,20:2,0	0/0:0,42,487:69:14:0,0,0,14:2,0	0/0:1,175,1960:99:58:0,0,0,58:2,0	0/0:0,102,1182:99:34:0,0,0,34:2,0	0/0:1,139,1552:99:46:0,0,0,46:2,0	0/0:0,163,1878:99:54:0,0,0,54:2,0	0/0:1,235,2680:99:78:0,0,0,78:2,0	0/0:0,54,594:81:18:0,0,0,18:2,0	0/0:0,115,1321:99:38:0,0,0,38:2,0	0/0:1,61,659:87:20:0,0,0,20:2,0	0/0:1,175,1974:99:58:0,0,0,58:2,0	0/1:1029,121,348:99:40:30,0,0,10:1,1	0/1:1443,320,2190:99:106:42,0,0,64:1,1	0/0:1,332,3789:99:110:0,0,0,110:2,0	0/1:484,113,519:99:28:13,1,0,14:1,1	0/0:1,175,1970:99:58:0,0,0,58:2,0	0/0:0,121,1385:99:40:0,0,0,40:2,0	0/0:36,129,1053:93:32:0,0,1,31:2,0	0/0:0,211,2415:99:70:0,0,0,70:2,0	0/0:0,121,1362:99:40:0,0,0,40:2,0	0/0:0,66,747:93:22:0,0,0,22:2,0	0/0:0,115,1281:99:38:0,0,0,38:2,0	0/0:0,109,1234:99:36:0,0,0,36:2,0	0/1:694,141,541:99:36:20,1,0,15:1,1	0/0:1,145,1615:99:48:0,0,0,48:2,0	0/0:0,84,974:99:28:0,0,0,28:2,0	0/0:1,199,2255:99:66:0,0,0,66:2,0	0/0:0,36,399:63:12:0,0,0,12:2,0	0/0:0,66,747:93:22:0,0,0,22:2,0	0/0:0,102,1182:99:34:0,0,0,34:2,0	0/0:0,48,556:75:16:0,0,0,16:2,0	0/1:747,193,1440:99:64:22,0,0,42:1,1
4555	115	.	T	C	255	.	NS=95;AN=2;AFS=162,28;OH=0.25;MAF=0.15	GT:PL:GQ:DP:BSDP:ACN	0/0:2,290,3224:99:96:0,0,0,96:2,0	0/1:2552,461,2488:99:148:0,74,1,73:1,1	0/0:0,283,3257:99:94:0,0,0,94:2,0	0/0:1,205,2303:99:68:0,0,0,68:2,0	0/1:696,139,886:99:46:0,20,0,26:1,1	0/0:0,72,835:99:24:0,0,0,24:2,0	0/0:1,115,1261:99:38:0,0,0,38:2,0	0/1:824,151,878:99:50:0,24,0,26:1,1	0/0:0,115,1295:99:38:0,0,0,38:2,0	0/0:0,115,1296:99:38:0,0,0,38:2,0	0/0:1,139,1560:99:46:0,0,0,46:2,0	0/0:1,223,2512:99:74:0,0,0,74:2,0	0/0:0,109,1228:99:36:0,0,0,36:2,0	0/0:18,237,2475:99:74:1,0,0,73:2,0	0/0:2,368,4129:99:122:0,0,0,122:2,0	0/0:1,229,2596:99:76:0,0,0,76:2,0	0/1:1313,229,1318:99:76:0,38,0,38:1,1	0/0:1,187,2104:99:62:0,0,0,62:2,0	0/0:0,66,739:93:22:0,0,0,22:2,0	0/1:1036,145,600:99:48:0,30,0,18:1,1	0/0:1,241,2750:99:80:0,0,0,80:2,0	0/0:20,533,5778:99:172:1,0,0,171:2,0	0/0:0,217,2493:99:72:0,0,0,72:2,0	0/0:36,407,4351:99:130:0,1,1,128:2,0	0/0:2,386,4357:99:128:0,0,0,128:2,0	0/0:17,247,2793:99:82:0,1,0,81:2,0	0/0:1,139,1544:99:46:0,0,0,46:2,0	0/0:0,241,2754:99:80:0,0,0,80:2,0	0/1:1864,247,950:99:82:0,54,0,28:1,1	1/1:1252,108,0:99:36:0,36,0,0:0,2	0/1:253,127,1162:94:42:0,8,0,34:1,1	0/1:641,206,1650:99:68:0,19,0,49:1,1	1/1:2625,229,1:99:76:0,76,0,0:0,2	0/0:1,290,3284:99:96:0,0,0,96:2,0	0/0:1,218,2447:99:72:0,0,0,72:2,0	0/0:1,205,2317:99:68:0,0,0,68:2,0	0/0:0,133,1530:99:44:0,0,0,44:2,0	0/1:1453,205,883:99:68:0,42,0,26:1,1	0/0:18,194,2094:99:64:0,1,0,63:2,0	0/0:0,193,2225:99:64:0,0,0,64:2,0	0/0:1,247,2800:99:82:0,0,0,82:2,0
4555	118	.	C	T	255	.	NS=94;AN=2;AFS=137,51;OH=0.33;MAF=0.27	GT:PL:GQ:DP:BSDP:ACN	0/0:0,289,3311:99:96:0,96,0,0:2,0	0/0:18,460,5104:99:148:1,147,0,0:2,0	0/1:1110,283,2156:99:94:0,62,0,32:1,1	0/1:693,205,1666:99:68:0,48,0,20:1,1	0/1:904,139,680:99:46:0,20,0,26:1,1	1/1:832,72,0:99:24:0,0,0,24:0,2	0/1:487,115,819:99:38:0,24,0,14:1,1	0/1:893,151,817:99:50:0,24,0,26:1,1	0/1:794,143,553:99:38:1,15,0,22:1,1	0/1:1099,115,209:63:38:0,6,0,32:1,1	1/1:1573,139,1:99:46:0,0,0,46:0,2	0/1:1173,223,1391:99:74:0,40,0,34:1,1	0/0:0,108,1252:99:36:0,36,0,0:2,0	0/0:0,223,2549:99:74:0,74,0,0:2,0	1/1:4174,368,1:99:122:0,0,0,122:0,2	0/1:1365,229,1244:99:76:0,36,0,40:1,1	0/1:1307,229,1322:99:76:0,38,0,38:1,1	0/0:0,187,2139:99:62:0,62,0,0:2,0	0/0:0,66,765:93:22:0,22,0,0:2,0	0/0:0,145,1645:99:48:0,48,0,0:2,0	1/1:2721,241,17:99:80:0,1,0,79:0,2	0/0:2,519,5863:99:172:0,172,0,0:2,0	0/0:0,217,2504:99:72:0,72,0,0:2,0	0/0:18,406,4426:99:130:1,129,0,0:2,0	0/1:1806,386,2606:99:128:0,76,0,52:1,1	0/0:1,247,2807:99:82:0,82,0,0:2,0	1/1:1596,139,0:99:46:0,0,0,46:0,2	0/1:1322,241,1409:99:80:0,42,0,38:1,1	0/0:1,247,2822:99:82:0,82,0,0:2,0	0/0:0,108,1244:99:36:0,36,0,0:2,0	0/1:670,127,759:99:42:0,22,0,20:1,1	0/0:1,205,2320:99:68:0,68,0,0:2,0	0/0:0,229,2640:99:76:0,76,0,0:2,0	0/0:1,289,3303:99:96:0,96,0,0:2,0	0/1:696,217,1782:99:72:0,52,0,20:1,1	0/1:1113,205,1244:99:68:0,36,0,32:1,1	0/1:974,133,556:99:44:0,16,0,28:1,1	0/0:18,219,2263:99:68:1,67,0,0:2,0	0/0:27,217,2188:99:64:0,63,1,0:2,0	0/0:139,193,2086:85:64:0,60,0,4:2,0	0/1:1092,247,1704:99:82:0,50,0,32:1,1
4586	36	.	C	G	255	.	NS=95;AN=2;AFS=177,13;OH=0.12;MAF=0.07	GT:PL:GQ:DP:BSDP:ACN	0/0:1,440,5032:99:146:0,146,0,0:2,0	0/1:1189,314,2379:99:104:0,69,35,0:1,1	0/0:0,205,2353:99:68:0,68,0,0:2,0	0/0:0,97,1095:99:32:0,32,0,0:2,0	0/0:32,205,2312:99:68:0,67,1,0:2,0	0/0:0,145,1651:99:48:0,48,0,0:2,0	0/0:0,169,1947:99:56:0,56,0,0:2,0	0/0:17,98,956:99:28:1,27,0,0:2,0	0/1:762,102,417:99:34:0,12,22,0:1,1	0/0:0,78,901:99:26:0,26,0,0:2,0	0/0:70,60,626:22:20:0,18,2,0:2,0	0/0:1,193,2157:99:64:0,64,0,0:2,0	0/0:17,176,1857:99:54:0,53,0,1:2,0	0/0:0,96,1110:99:32:0,32,0,0:2,0	0/0:0,259,2979:99:86:0,86,0,0:2,0	0/0:19,479,5254:99:154:0,153,0,1:2,0	0/0:17,127,1423:99:42:0,41,1,0:2,0	0/0:1,157,1790:99:52:0,52,0,0:2,0	0/0:0,151,1728:99:50:0,50,0,0:2,0	0/0:0,163,1878:99:54:0,54,0,0:2,0	0/0:0,102,1182:99:34:0,34,0,0:2,0	0/0:18,334,3626:99:106:1,105,0,0:2,0	0/0:18,677,7577:99:220:1,219,0,0:2,0	0/0:0,223,2567:99:74:0,74,0,0:2,0	0/0:2,338,3790:99:112:0,112,0,0:2,0	0/0:1,259,2966:99:86:0,86,0,0:2,0	0/0:0,211,2431:99:70:0,70,0,0:2,0	1/1:1303,115,0:99:38:0,0,38,0:0,2	0/0:0,205,2364:99:68:0,68,0,0:2,0	0/0:0,115,1321:99:38:0,38,0,0:2,0	0/0:0,151,1731:99:50:0,50,0,0:2,0	0/0:1,308,3529:99:102:0,102,0,0:2,0	0/0:0,108,1244:99:36:0,36,0,0:2,0	0/0:1,296,3348:99:98:0,98,0,0:2,0	0/0:0,96,1113:99:32:0,32,0,0:2,0	0/0:0,102,1179:99:34:0,34,0,0:2,0	0/0:1,181,2018:99:60:0,60,0,0:2,0	0/0:0,187,2145:99:62:0,62,0,0:2,0	0/0:0,235,2698:99:78:0,78,0,0:2,0	0/0:0,78,904:99:26:0,26,0,0:2,0	0/0:0,163,1867:99:54:0,54,0,0:2,0
4623	116	.	C	G	255	.	NS=93;AN=2;AFS=148,38;OH=0.24;MAF=0.2	GT:PL:GQ:DP:BSDP:ACN	0/0:0,271,3126:99:90:0,90,0,0:2,0	0/0:0,133,1530:99:44:0,44,0,0:2,0	0/1:139,78,765:29:26:0,22,4,0:1,1	0/0:0,24,278:51:8:0,8,0,0:2,0	0/1:408,127,988:99:42:0,29,13,0:1,1	0/0:0,90,1035:99:30:0,30,0,0:2,0	0/0:0,24,260:51:8:0,8,0,0:2,0	0/0:0,24,278:51:8:0,8,0,0:2,0	0/0:35,12,104:10:4:0,3,1,0:2,0	1/1:278,24,0:51:8:0,0,8,0:0,2	0/0:0,36,414:63:12:0,12,0,0:2,0	0/0:0,115,1303:99:38:0,38,0,0:2,0	0/0:0,78,893:99:26:0,26,0,0:2,0	0/0:35,96,1075:93:32:0,31,1,0:2,0	0/0:62,187,2065:99:62:0,60,2,0:2,0	1/1:893,78,0:99:26:0,0,26,0:0,2	0/0:0,72,835:99:24:0,24,0,0:2,0	0/1:278,108,974:99:36:0,28,8,0:1,1	0/0:0,18,209:45:6:0,6,0,0:2,0	0/0:0,66,757:93:22:0,22,0,0:2,0	0/0:0,54,620:81:18:0,18,0,0:2,0	0/0:35,84,933:81:28:0,27,1,0:2,0	0/0:0,109,1228:99:36:0,36,0,0:2,0	0/1:348,84,615:99:28:0,18,10,0:1,1	0/0:0,96,1105:99:32:0,32,0,0:2,0	0/1:209,42,278:99:14:0,8,6,0:1,1	0/1:1252,193,971:99:64:0,28,36,0:1,1	0/0:62,42,399:13:14:0,12,2,0:2,0	0/1:626,90,417:99:30:0,12,18,0:1,1	0/0:35,48,522:45:16:0,15,1,0:2,0	0/1:244,85,712:99:28:0,21,7,0:1,1	0/0:17,60,661:75:20:0,19,1,0:2,0	0/0:70,106,487:6:14:0,12,0,2:2,0	0/0:17,66,730:81:22:0,21,1,0:2,0	0/0:0,36,411:63:12:0,12,0,0:2,0	0/1:545,96,556:99:32:0,16,16,0:1,1	0/0:62,78,583:48:18:1,16,1,0:2,0	0/0:17,91,956:99:30:0,29,1,0:2,0	0/0:0,72,832:99:24:0,24,0,0:2,0	0/0:0,54,608:81:18:0,18,0,0:2,0	0/0:0,42,476:69:14:0,14,0,0:2,0
4673	19	.	C	T	255	.	NS=95;AN=2;AFS=173,17;OH=0.16;MAF=0.09	GT:PL:GQ:DP:BSDP:ACN	0/0:0,181,2067:99:60:0,60,0,0:2,0	0/0:1,248,2785:99:82:0,82,0,0:2,0	0/0:0,12,139:39:4:0,4,0,0:2,0	0/0:0,36,411:63:12:0,12,0,0:2,0	0/1:626,102,553:99:34:0,16,0,18:1,1	0/0:0,24,278:51:8:0,8,0,0:2,0	0/0:0,30,348:57:10:0,10,0,0:2,0	0/0:0,60,692:87:20:0,20,0,0:2,0	0/0:0,36,417:63:12:0,12,0,0:2,0	0/0:0,42,487:69:14:0,14,0,0:2,0	0/1:817,115,487:99:38:0,14,0,24:1,1	0/0:0,205,2356:99:68:0,68,0,0:2,0	0/0:18,139,1529:99:46:0,45,0,1:2,0	0/0:0,115,1321:99:38:0,38,0,0:2,0	0/0:17,217,2443:99:72:0,71,0,1:2,0	0/0:0,283,3241:99:94:0,94,0,0:2,0	0/0:1,211,2416:99:70:0,70,0,0:2,0	0/0:17,225,2389:99:70:1,69,0,0:2,0	0/0:0,115,1321:99:38:0,38,0,0:2,0	0/0:0,151,1739:99:50:0,50,0,0:2,0	0/0:1,157,1764:99:52:0,52,0,0:2,0	0/0:52,104,990:84:30:0,28,1,1:2,0	0/0:0,229,2643:99:76:0,76,0,0:2,0	0/0:1,169,1929:99:56:0,56,0,0:2,0	0/0:1,284,3202:99:94:0,94,0,0:2,0	0/0:1,157,1782:99:52:0,52,0,0:2,0	0/0:0,121,1385:99:40:0,40,0,0:2,0	0/1:626,217,1841:99:72:0,54,0,18:1,1	0/1:1963,254,902:99:84:0,26,0,58:1,1	0/0:17,189,1988:99:58:1,57,0,0:2,0	0/0:0,145,1645:99:48:0,48,0,0:2,0	0/0:0,205,2364:99:68:0,68,0,0:2,0	0/0:0,127,1452:99:42:0,42,0,0:2,0	0/0:1,145,1643:99:48:0,48,0,0:2,0	0/0:70,160,1113:59:32:2,30,0,0:2,0	0/0:0,127,1460:99:42:0,42,0,0:2,0	0/0:0,133,1514:99:44:0,44,0,0:2,0	0/0:0,193,2217:99:64:0,64,0,0:2,0	0/0:1,97,1056:99:32:0,32,0,0:2,0	0/0:0,60,677:87:20:0,20,0,0:2,0	0/0:0,78,904:99:26:0,26,0,0:2,0
4673	92	.	A	T	255	.	NS=95;AN=2;AFS=166,24;OH=0.17;MAF=0.13	GT:PL:GQ:DP:BSDP:ACN	0/0:27,181,2033:99:60:59,0,0,1:2,0	0/0:0,247,2834:99:82:82,0,0,0:2,0	0/0:0,12,139:39:4:4,0,0,0:2,0	0/0:0,36,417:63:12:12,0,0,0:2,0	0/1:556,102,626:99:34:18,0,0,16:1,1	0/0:0,24,278:51:8:8,0,0,0:2,0	0/0:0,30,348:57:10:10,0,0,0:2,0	0/0:0,60,677:87:20:20,0,0,0:2,0	0/0:0,36,396:63:12:12,0,0,0:2,0	0/0:0,42,487:69:14:14,0,0,0:2,0	0/0:0,115,1321:99:38:38,0,0,0:2,0	0/0:1,205,2338:99:68:68,0,0,0:2,0	0/1:504,153,1077:99:46:31,1,0,14:1,1	0/0:0,115,1321:99:38:38,0,0,0:2,0	0/0:1,217,2461:99:72:72,0,0,0:2,0	0/1:1905,347,1373:99:94:38,2,0,54:1,1	0/0:1,211,2390:99:70:70,0,0,0:2,0	0/0:0,211,2388:99:70:70,0,0,0:2,0	0/1:904,115,417:99:38:12,0,0,26:1,1	0/1:556,151,1182:99:50:34,0,0,16:1,1	0/1:1321,157,487:99:52:14,0,0,38:1,1	0/1:417,90,618:99:30:18,0,0,12:1,1	0/1:817,229,1782:99:76:52,0,0,24:1,1	0/0:0,169,1944:99:56:56,0,0,0:2,0	0/0:0,283,3257:99:94:94,0,0,0:2,0	0/0:0,157,1808:99:52:52,0,0,0:2,0	0/1:693,121,696:99:40:20,0,0,20:1,1	0/0:0,217,2493:99:72:72,0,0,0:2,0	0/0:1,253,2881:99:84:84,0,0,0:2,0	0/0:0,175,2017:99:58:58,0,0,0:2,0	0/0:0,145,1652:99:48:48,0,0,0:2,0	0/0:1,205,2343:99:68:68,0,0,0:2,0	0/0:1,127,1412:99:42:42,0,0,0:2,0	0/0:1,145,1639:99:48:48,0,0,0:2,0	0/0:0,96,1110:99:32:32,0,0,0:2,0	0/1:974,127,487:99:42:14,0,0,28:1,1	0/0:0,133,1530:99:44:44,0,0,0:2,0	0/0:0,193,2214:99:64:64,0,0,0:2,0	0/0:0,96,1105:99:32:32,0,0,0:2,0	0/0:0,60,677:87:20:20,0,0,0:2,0	0/0:0,78,904:99:26:26,0,0,0:2,0
4673	113	.	G	A	255	.	NS=95;AN=2;AFS=179,11;OH=0.12;MAF=0.06	GT:PL:GQ:DP:BSDP:ACN	0/0:1,181,2032:99:60:0,0,60,0:2,0	0/0:1,247,2799:99:82:0,0,82,0:2,0	0/0:0,12,139:39:4:0,0,4,0:2,0	0/0:0,36,417:63:12:0,0,12,0:2,0	0/0:0,103,1164:99:34:0,0,34,0:2,0	0/0:17,38,260:39:8:0,0,7,1:2,0	0/0:0,30,348:57:10:0,0,10,0:2,0	0/0:0,60,695:87:20:0,0,20,0:2,0	0/0:0,36,414:63:12:0,0,12,0:2,0	0/0:0,42,487:69:14:0,0,14,0:2,0	0/0:0,115,1300:99:38:0,0,38,0:2,0	0/0:18,219,2291:99:68:0,0,67,1:2,0	0/0:34,153,1525:99:46:1,1,44,0:2,0	0/0:0,115,1321:99:38:0,0,38,0:2,0	0/0:1,218,2426:99:72:0,0,72,0:2,0	0/0:2,285,3114:99:94:0,0,94,0:2,0	0/0:17,225,2405:99:70:0,0,69,1:2,0	0/0:62,226,2254:99:70:2,0,67,1:2,0	0/0:0,115,1321:99:38:0,0,38,0:2,0	0/0:1,151,1703:99:50:0,0,50,0:2,0	0/0:0,157,1805:99:52:0,0,52,0:2,0	0/0:0,91,1019:99:30:0,0,30,0:2,0	0/0:1,229,2593:99:76:0,0,76,0:2,0	0/0:0,169,1947:99:56:0,0,56,0:2,0	0/0:18,297,3189:99:94:0,0,93,1:2,0	0/0:1,157,1787:99:52:0,0,52,0:2,0	0/0:1,121,1347:99:40:0,0,40,0:2,0	0/0:0,217,2479:99:72:0,0,72,0:2,0	0/0:1,253,2879:99:84:0,0,84,0:2,0	0/0:0,175,2014:99:58:0,0,58,0:2,0	0/0:1,145,1609:99:48:0,0,48,0:2,0	0/0:1,205,2343:99:68:0,0,68,0:2,0	0/0:0,127,1439:99:42:0,0,42,0:2,0	0/0:1,145,1633:99:48:0,0,48,0:2,0	0/0:0,96,1113:99:32:0,0,32,0:2,0	0/0:0,127,1460:99:42:0,0,42,0:2,0	0/0:0,133,1530:99:44:0,0,44,0:2,0	0/0:1,193,2204:99:64:0,0,64,0:2,0	0/0:0,96,1107:99:32:0,0,32,0:2,0	0/0:0,60,677:87:20:0,0,20,0:2,0	0/0:0,78,904:99:26:0,0,26,0:2,0
4696	21	.	G	A	255	.	NS=95;AN=2;AFS=175,15;OH=0.16;MAF=0.08	GT:PL:GQ:DP:BSDP:ACN	0/0:0,220,2524:99:73:0,0,73,0:2,0	0/1:1269,235,1415:99:78:37,0,41,0:1,1	0/0:0,139,1596:99:46:0,0,46,0:2,0	0/1:209,81,727:96:27:6,0,21,0:1,1	0/1:479,93,591:99:31:14,0,17,0:1,1	0/0:0,69,792:96:23:0,0,23,0:2,0	0/0:0,66,749:93:22:0,0,22,0:2,0	0/0:0,30,348:57:10:0,0,10,0:2,0	0/0:0,54,623:81:18:0,0,18,0:2,0	0/0:0,42,487:69:14:0,0,14,0:2,0	0/0:0,36,396:63:12:0,0,12,0:2,0	0/1:747,128,555:99:38:21,1,16,0:1,1	0/1:696,99,444:99:33:20,0,13,0:1,1	0/0:0,75,869:99:25:0,0,25,0:2,0	0/0:0,109,1234:99:36:0,0,36,0:2,0	0/0:0,208,2377:99:69:0,0,69,0:2,0	0/1:243,69,553:99:23:7,0,16,0:1,1	0/1:278,75,591:99:25:8,0,17,0:1,1	0/0:27,57,374:38:11:0,0,10,1:2,0	0/0:0,130,1492:99:43:0,0,43,0:2,0	0/0:52,119,1156:99:35:1,0,33,1:2,0	0/0:1,268,3066:99:89:0,0,89,0:2,0	0/1:1670,253,1213:99:84:48,0,36,0:1,1	0/1:712,139,870:99:46:21,0,25,0:1,1	0/0:0,208,2390:99:69:0,0,69,0:2,0	0/0:0,84,958:99:28:0,0,28,0:2,0	0/0:0,33,382:60:11:0,0,11,0:2,0	0/1:766,139,763:99:46:22,0,24,0:1,1	0/0:0,81,936:99:27:0,0,27,0:2,0	0/0:0,54,615:81:18:0,0,18,0:2,0	0/0:0,69,800:96:23:0,0,23,0:2,0	0/0:0,124,1423:99:41:0,0,41,0:2,0	0/0:0,111,1287:99:37:0,0,37,0:2,0	0/0:0,60,692:87:20:0,0,20,0:2,0	0/0:0,85,956:99:28:0,0,28,0:2,0	0/0:0,87,1005:99:29:0,0,29,0:2,0	0/0:0,33,379:60:11:0,0,11,0:2,0	0/0:0,57,661:84:19:0,0,19,0:2,0	0/0:0,27,313:54:9:0,0,9,0:2,0	0/0:0,66,765:93:22:0,0,22,0:2,0	0/0:0,82,918:99:27:0,0,27,0:2,0
4757	114	.	A	G	255	.	NS=93;AN=2;AFS=121,65;OH=0.33;MAF=0.35	GT:PL:GQ:DP:BSDP:ACN	0/0:18,135,1326:99:40:39,1,0,0:2,0	0/0:70,66,684:28:22:20,0,2,0:2,0	1/1:1199,125,14:99:38:0,1,37,0:0,2	0/1:70,12,70:23:4:2,0,2,0:1,1	0/1:209,73,587:99:24:18,0,6,0:1,1	0/0:0,12,139:39:4:4,0,0,0:2,0	0/1:70,24,191:14:8:6,0,2,0:1,1	1/1:487,42,0:69:14:0,0,14,0:0,2	0/0:1,79,865:99:26:26,0,0,0:2,0	0/0:0,18,209:45:6:6,0,0,0:2,0	0/0:0,12,139:39:4:4,0,0,0:2,0	1/1:1498,133,1:99:44:0,0,44,0:0,2	0/0:0,6,70:33:2:2,0,0,0:2,0	0/0:1,24,242:51:8:8,0,0,0:2,0	0/1:391,120,707:99:32:20,1,11,0:1,1	0/1:905,145,685:99:48:22,0,26,0:1,1	0/1:139,36,260:71:12:8,0,4,0:1,1	0/1:565,110,330:99:26:9,1,16,0:1,1	0/1:139,24,139:80:8:4,0,4,0:1,1	1/1:983,91,1:99:30:0,0,30,0:0,2	0/1:765,84,201:85:28:6,0,22,0:1,1	1/1:1530,133,0:99:44:0,0,44,0:0,2	0/0:121,247,2144:99:68:63,3,2,0:2,0	0/1:766,97,312:99:32:10,0,22,0:1,1	0/1:858,209,1172:99:60:34,2,24,0:1,1	./.:0,0,0:0:0:0,0,0,0:2,0	0/0:0,36,409:63:12:12,0,0,0:2,0	0/1:623,85,330:99:28:10,0,18,0:1,1	0/1:814,91,209:87:30:6,0,24,0:1,1	1/1:409,36,0:63:12:0,0,12,0:0,2	0/1:260,43,191:99:14:6,0,8,0:1,1	0/0:0,48,556:75:16:16,0,0,0:2,0	0/1:201,30,139:77:10:4,0,6,0:1,1	0/0:0,72,832:99:24:24,0,0,0:2,0	0/0:0,30,330:57:10:10,0,0,0:2,0	0/0:54,108,671:59:20:18,1,0,1:2,0	0/1:608,97,487:99:32:14,0,18,0:1,1	0/1:209,42,278:99:14:8,0,6,0:1,1	0/0:0,12,139:39:4:4,0,0,0:2,0	0/0:0,12,139:39:4:4,0,0,0:2,0	0/0:17,42,452:57:14:13,0,1,0:2,0
4170	6	.	T	C	255	.	NS=95;AN=2;AFS=167,23;OH=0.24;MAF=0.12	GT:PL:GQ:DP:BSDP:ACN	0/0:0,96,1105:99:32:0,0,0,32:2,0	0/0:1,359,4094:99:119:0,0,0,119:2,0	0/0:0,99,1147:99:33:0,0,0,33:2,0	0/0:0,76,851:99:25:0,0,0,25:2,0	0/1:487,253,2423:99:84:0,14,0,70:1,1	0/0:0,42,469:69:14:0,0,0,14:2,0	0/0:70,57,573:19:19:0,2,0,17:2,0	0/0:0,48,538:75:16:0,0,0,16:2,0	0/0:0,30,340:57:10:0,0,0,10:2,0	0/0:0,21,243:48:7:0,0,0,7:2,0	0/0:35,151,1683:99:50:0,1,0,49:2,0	0/0:1,362,4108:99:120:0,0,0,120:2,0	0/1:348,229,2292:87:76:0,10,0,66:1,1	0/1:452,181,1626:99:60:0,13,0,47:1,1	0/0:1,335,3810:99:111:0,0,0,111:2,0	0/0:1,256,2924:99:85:0,0,0,85:2,0	0/0:0,226,2589:99:75:0,0,0,75:2,0	0/0:52,223,2487:99:74:0,2,0,72:2,0	0/0:0,63,727:90:21:0,0,0,21:2,0	0/0:0,259,2981:99:86:0,0,0,86:2,0	0/0:1,283,3239:99:94:0,0,0,94:2,0	0/1:661,250,2207:99:83:0,19,0,64:1,1	0/1:658,220,1842:99:73:0,19,0,54:1,1	0/0:139,250,2731:99:83:0,4,0,79:2,0	0/0:36,428,4850:99:142:0,1,0,141:2,0	0/0:1,281,3184:99:93:0,0,0,93:2,0	0/0:1,208,2352:99:69:0,0,0,69:2,0	0/0:35,256,2921:99:85:0,1,0,84:2,0	0/0:1,434,4989:99:144:0,0,0,144:2,0	0/0:0,199,2289:99:66:0,0,0,66:2,0	0/0:1,211,2416:99:70:0,0,0,70:2,0	0/0:1,299,3395:99:99:0,0,0,99:2,0	0/0:1,314,3560:99:104:0,0,0,104:2,0	0/0:1,301,3450:99:100:0,0,0,100:2,0	0/1:209,84,762:93:28:0,6,0,22:1,1	0/1:936,241,1843:99:80:0,27,0,53:1,1	0/1:415,133,1092:99:44:0,12,0,32:1,1	0/0:1,338,3815:99:112:0,0,0,112:2,0	0/0:1,208,2342:99:69:0,0,0,69:2,0	0/0:0,166,1906:99:55:0,0,0,55:2,0	0/0:0,304,3495:99:101:0,0,0,101:2,0
4713	93	.	G	T	255	.	NS=91;AN=2;AFS=113,69;OH=0.56;MAF=0.38	GT:PL:GQ:DP:BSDP:ACN	0/1:2318,260,624:99:86:0,0,18,68:1,1	0/1:1911,211,469:99:70:0,0,14,56:1,1	0/0:70,48,484:11:16:0,0,14,2:2,0	0/1:139,24,139:80:8:0,0,4,4:1,1	0/1:1180,169,744:99:56:0,0,22,34:1,1	0/1:1218,151,479:99:50:0,0,14,36:1,1	0/1:623,133,875:99:44:0,0,26,18:1,1	1/1:139,12,0:39:4:0,0,0,4:0,2	0/1:862,91,140:17:30:0,0,4,26:1,1	0/1:487,60,209:99:20:0,0,6,14:1,1	0/1:70,24,191:14:8:0,0,6,2:1,1	1/1:1370,121,0:99:40:0,0,0,40:0,2	0/0:0,139,1578:99:46:0,0,46,0:2,0	0/1:522,163,1327:99:54:0,0,39,15:1,1	0/0:17,151,1701:99:50:0,0,49,1:2,0	1/1:1637,145,1:99:48:0,0,0,48:0,2	0/1:535,91,473:99:30:0,0,14,16:1,1	1/1:904,78,0:99:26:0,0,0,26:0,2	0/1:270,115,1016:99:38:0,0,30,8:1,1	0/1:609,272,2469:99:90:0,0,72,18:1,1	0/1:1577,266,1398:99:88:0,0,42,46:1,1	0/1:2626,296,712:99:98:0,0,22,76:1,1	0/1:1553,229,1044:99:76:0,0,30,46:1,1	0/1:693,127,765:99:42:0,0,22,20:1,1	0/1:3172,344,728:99:114:0,0,21,93:1,1	0/1:1355,175,619:99:58:0,0,18,40:1,1	0/1:140,103,1017:6:34:0,0,30,4:1,1	1/1:1380,121,0:99:40:0,0,0,40:0,2	0/1:653,151,1042:99:50:0,0,31,19:1,1	0/1:279,60,399:99:20:0,0,12,8:1,1	0/1:623,115,688:99:38:0,0,20,18:1,1	0/1:879,290,2381:99:96:0,0,70,26:1,1	0/1:1660,325,2075:99:108:0,0,60,48:1,1	0/1:1579,205,765:99:68:0,0,22,46:1,1	0/1:417,60,278:99:20:0,0,8,12:1,1	0/0:34,133,1422:99:44:0,0,42,2:2,0	0/0:0,78,904:99:26:0,0,26,0:2,0	1/1:1230,109,0:99:36:0,0,0,36:0,2	0/0:1,175,1975:99:58:0,0,58,0:2,0	0/1:279,79,608:99:26:0,0,18,8:1,1	0/1:1036,223,1488:99:74:0,0,44,30:1,1
4808	137	.	T	A	255	.	NS=95;AN=2;AFS=167,23;OH=0.2;MAF=0.12	GT:PL:GQ:DP:BSDP:ACN	0/0:0,57,655:84:19:0,0,0,19:2,0	0/0:0,100,1126:99:33:0,0,0,33:2,0	0/1:400,72,206:99:19:11,0,1,7:1,1	0/1:139,39,292:68:13:4,0,0,9:1,1	0/0:122,144,1284:53:43:3,0,1,39:2,0	0/1:279,73,535:99:24:8,0,0,16:1,1	0/1:375,78,270:99:18:10,0,1,7:1,1	0/0:0,3,35:27:1:0,0,0,1:2,0	0/0:0,36,414:63:12:0,0,0,12:2,0	0/1:243,51,342:99:17:7,0,0,10:1,1	0/1:191,24,70:14:8:6,0,0,2:1,1	0/0:0,99,1147:99:33:0,0,0,33:2,0	0/1:591,87,414:99:29:17,0,0,12:1,1	0/0:1,91,985:99:30:0,0,0,30:2,0	0/0:0,24,275:51:8:0,0,0,8:2,0	0/0:18,171,1728:99:52:0,0,1,51:2,0	0/1:487,63,243:99:21:14,0,0,7:1,1	0/1:570,76,261:99:25:17,0,0,8:1,1	0/0:17,56,451:57:14:0,0,1,13:2,0	0/0:1,46,480:72:15:0,0,0,15:2,0	0/0:0,69,800:96:23:0,0,0,23:2,0	0/0:2,143,1544:99:47:0,0,0,47:2,0	0/0:1,127,1395:99:42:0,0,0,42:2,0	0/0:27,75,562:56:17:0,0,1,16:2,0	0/0:18,132,1274:99:39:0,0,1,38:2,0	0/0:17,113,1103:99:33:0,0,1,32:2,0	0/1:434,58,191:99:19:13,0,0,6:1,1	0/0:17,122,1213:99:36:0,0,1,35:2,0	0/0:34,85,604:56:19:0,0,2,17:2,0	0/0:0,30,330:57:10:0,0,0,10:2,0	0/0:0,39,452:66:13:0,0,0,13:2,0	0/0:0,48,556:75:16:0,0,0,16:2,0	0/0:17,107,1028:99:31:0,1,0,30:2,0	0/0:18,123,1181:99:36:0,0,1,35:2,0	0/0:17,62,522:63:16:0,1,0,15:2,0	1/1:70,9,35:7:3:2,0,0,1:0,2	0/0:0,66,765:93:22:0,0,0,22:2,0	0/0:27,39,166:20:5:0,0,1,4:2,0	1/1:550,48,0:75:16:16,0,0,0:0,2	0/0:0,21,243:48:7:0,0,0,7:2,0	0/0:1,94,1036:99:31:0,0,0,31:2,0
4817	65	.	G	A	255	.	NS=95;AN=2;AFS=126,64;OH=0.44;MAF=0.34	GT:PL:GQ:DP:BSDP:ACN	0/1:557,127,865:99:42:16,0,26,0:1,1	0/1:1174,187,955:99:62:34,0,28,0:1,1	0/0:0,97,1095:99:32:0,0,32,0:2,0	1/1:487,42,0:69:14:14,0,0,0:0,2	0/1:618,91,399:99:30:18,0,12,0:1,1	0/1:348,66,417:99:22:10,0,12,0:1,1	0/1:348,48,191:99:16:10,0,6,0:1,1	0/0:0,6,70:33:2:0,0,2,0:2,0	0/0:70,61,590:22:20:2,0,18,0:2,0	0/0:0,24,278:51:8:0,0,8,0:2,0	1/1:209,18,0:45:6:6,0,0,0:0,2	1/1:1460,127,0:99:42:42,0,0,0:0,2	0/1:139,24,139:80:8:4,0,4,0:1,1	0/1:209,36,209:99:12:6,0,6,0:1,1	0/0:0,121,1391:99:40:0,0,40,0:2,0	0/0:0,102,1182:99:34:0,0,34,0:2,0	0/1:206,72,626:99:24:6,0,18,0:1,1	0/1:348,54,270:99:18:10,0,8,0:1,1	0/0:0,30,348:57:10:0,0,10,0:2,0	0/0:0,121,1388:99:40:0,0,40,0:2,0	0/0:0,36,417:63:12:0,0,12,0:2,0	0/1:966,199,1300:99:66:28,0,38,0:1,1	0/0:1,223,2544:99:74:0,0,74,0:2,0	0/0:0,48,556:75:16:0,0,16,0:2,0	0/0:0,90,1043:99:30:0,0,30,0:2,0	0/0:0,54,626:81:18:0,0,18,0:2,0	0/0:0,12,139:39:4:0,0,4,0:2,0	0/1:695,96,417:99:32:20,0,12,0:1,1	0/0:0,163,1878:99:54:0,0,54,0:2,0	0/0:0,54,626:81:18:0,0,18,0:2,0	0/0:0,60,695:87:20:0,0,20,0:2,0	0/1:417,66,348:99:22:12,0,10,0:1,1	0/1:345,60,348:99:20:10,0,10,0:1,1	0/0:0,91,1017:99:30:0,0,30,0:2,0	0/0:0,66,757:93:22:0,0,22,0:2,0	0/0:0,96,1113:99:32:0,0,32,0:2,0	0/0:0,42,484:69:14:0,0,14,0:2,0	0/0:0,60,695:87:20:0,0,20,0:2,0	0/0:0,72,835:99:24:0,0,24,0:2,0	0/0:0,30,345:57:10:0,0,10,0:2,0	0/0:35,104,835:69:24:0,1,23,0:2,0
4841	61	.	A	G	255	.	NS=95;AN=2;AFS=103,87;OH=0.52;MAF=0.46	GT:PL:GQ:DP:BSDP:ACN	0/1:557,151,1161:99:50:34,0,16,0:1,1	0/1:696,139,888:99:46:26,0,20,0:1,1	0/0:0,90,1043:99:30:30,0,0,0:2,0	1/1:206,18,0:45:6:0,0,6,0:0,2	0/1:990,116,191:43:34:5,1,28,0:1,1	0/0:0,96,1113:99:32:32,0,0,0:2,0	1/1:556,48,0:75:16:0,0,16,0:0,2	0/0:0,18,209:45:6:6,0,0,0:2,0	0/0:17,115,1248:99:38:37,0,1,0:2,0	1/1:1252,108,0:99:36:0,0,36,0:0,2	0/1:348,48,209:99:16:6,0,10,0:1,1	1/1:1238,108,0:99:36:0,0,36,0:0,2	1/1:1313,115,0:99:38:0,0,38,0:0,2	1/1:553,48,0:75:16:0,0,16,0:0,2	0/1:692,108,556:99:36:16,0,20,0:1,1	1/1:2112,187,1:99:62:0,0,62,0:0,2	0/0:0,90,1026:99:30:30,0,0,0:2,0	0/1:414,72,414:99:24:12,0,12,0:1,1	0/0:0,36,417:63:12:12,0,0,0:2,0	0/0:1,163,1860:99:54:54,0,0,0:2,0	1/1:1182,102,0:99:34:0,0,34,0:0,2	0/1:1245,241,1480:99:80:44,0,36,0:1,1	0/1:829,133,696:99:44:20,0,24,0:1,1	0/1:381,80,365:99:22:10,1,11,0:1,1	1/1:1388,121,0:99:40:0,0,40,0:0,2	0/0:0,84,971:99:28:28,0,0,0:2,0	0/1:399,104,643:99:30:18,1,11,0:1,1	0/1:623,84,348:99:28:10,0,18,0:1,1	1/1:1113,96,0:99:32:0,0,32,0:0,2	1/1:348,30,0:57:10:0,0,10,0:0,2	1/1:765,66,0:93:22:0,0,22,0:0,2	0/0:0,127,1460:99:42:42,0,0,0:2,0	0/1:348,54,278:99:18:8,0,10,0:1,1	0/1:1007,183,918:99:56:26,1,29,0:1,1	1/1:600,54,0:81:18:0,0,18,0:0,2	0/0:0,66,765:93:22:22,0,0,0:2,0	1/1:747,66,0:93:22:0,0,22,0:0,2	0/1:418,66,330:99:22:10,0,12,0:1,1	1/1:278,24,0:51:8:0,0,8,0:0,2	0/0:0,42,487:69:14:14,0,0,0:2,0	0/1:278,48,278:99:16:8,0,8,0:1,1
[truncated: 4,832 more rows]
[truncated: 31 more columns]
